# Supplementary material for: Factors Related to Unemployment in Europe. A Cross-Sectional Study from the COURAGE Survey in Finland, Poland and Spain
Source: Int J Environ Res Public Health. 2018 Apr 11;15(4):722. doi: 10.3390/ijerph15040722 (PMC5923764; doi:10.3390/ijerph15040722)
Supplement: Supplementary file 1 [file ijerph-15-00722-s001.zip]

Archive with 3 entries (2 files):
- ijerph-291738-suppl/
- ijerph-291738-suppl/ijerph-281738-dataset.docx.csv
- ijerph-291738-suppl/ijerph-281738-suppl.docx
