# Supplementary material for: Factors Related to Unemployment in Europe. A Cross-Sectional Study from the COURAGE Survey in Finland, Poland and Spain
Source: Int J Environ Res Public Health. 2018 Apr 11;15(4):722. doi: 10.3390/ijerph15040722 (PMC5923764; doi:10.3390/ijerph15040722)
Supplement: Supplementary file 1 [file ijerph-15-00722-s001.zip › ijerph-291738-suppl/ijerph-281738-dataset.docx.csv]

number_id;work_now_outcome;sex;age;marital_status;country;urban_vs_rural;self_rated_health;household_activities;pains;wash;dress;toilet;relationships;conflicts;people_you_do_not_know;sleep;feel_tired;smoke_currently;smoke_past;alcohol;Physical activity;arthritis;stroke;angina;diabetes;lung_disease;asthma;depression;Hypertension;distant_vision;near_vision;distant_vision_dic;near_vision_dic;cloudy_…
246100079;0;0;29;2;246;0;0;0;1;0;0;0;0;0;0;0;1;0;1;0;1moderatePA;0;0;0;0;0;0;0;0;1;3;0;0;0;1;0;0;1;0;0;0;1;1;25;1;18;98	8640976;171	3;91	4;31	14809351;[30	100);97;1HighRisk;2;1;1;41;2	4;7;10;10;27;8;8;35;10;73	92362296;26	26422764;77	74255651;64	76093256;86	91324877;124;124;1	5910811
246100100;1;1;29;2;246;1;0;1;1;0;0;0;0;0;0;1;1;1;0;3;2highPA;0;0;0;0;0;0;0;0;1;3;0;0;1;1;1;0;1;0;0;1;0;1;1;0;12;100;180	4;86	8;26	67145196;[25	30);95	7;0LowRisk;3;2;0;67;2	5;7;8;8;23;8;7;18;8;50	3590181;25	59183674;72	1299939;61	08732877;84	3232562;124;124;3	6255636
246100133;0;0;30;1;246;0;0;1;1;0;0;0;0;0;0;1;1;0;0;3;2highPA;1;0;0;0;0;0;1;0;1;3;0;0;0;0;0;0;0;0;0;0;1;1;3;0;14;95	19533539;175	3;88	4;28	76659326;[25	30);95	1;1HighRisk;2;2;1;34;2	4;5;8;10;23;5;5;30;8;70	19138835;18	24730573;73	84945398;58	29315069;83	13026572;124;124;1	881472498
246100265;1;0;32;1;246;0;0;1;1;0;0;0;1;0;0;1;1;0;1;3;1moderatePA;0;0;0;0;0;0;0;0;1;3;0;0;0;0;0;0;0;0;0;0;0;1;2;0;18;97	72820282;169	6;54	4;18	91242435;[18.5	25);64;0LowRisk;2;2;1;32;1	8;7;8;9;24;7;5;27;6;72	24314404;17	5298103;84	49687988;69	85423253;88	14962078;124;124;1	896638546
246100424;1;0;33;1;246;0;0;0;1;0;0;0;0;0;0;1;1;1;0;3;0Inactive;0;0;0;0;0;0;0;0;1;3;0;0;0;0;0;0;1;0;0;1;0;1;5;0;15;100;168	2;80	9;28	59542388;[25	30);89;1HighRisk;0;1;1;32;2;5;7;8;20;6;5;22;9;72	43816312;18	49354376;80	0737484;66	55010815;81	64151468;124;124;2	63236537
246100570;1;1;36;2;246;0;0;0;1;0;0;0;0;0;0;0;1;0;0;2;2highPA;0;0;0;0;0;1;0;0;1;3;0;0;0;0;0;0;0;0;0;0;0;0;0;0;20;94	09672546;183	9;85	4;25	25192043;[25	30);88	6;0LowRisk;1;3;1;48;2;6;9;10;25;6;7;28;10;70	5380685;24	24390244;72	98827437;58	27865898;85	72945921;124;124;2	257895899
246100645;1;0;36;2;246;0;0;0;0;0;0;0;0;1;0;1;1;0;0;2;2highPA;0;0;0;0;0;0;0;0;1;3;0;0;0;0;0;0;0;0;0;0;0;0;0;0;19;100;161	2;60	6;23	32075193;[18.5	25);76	6;0LowRisk;2;2;1;31;2	2;9;9;10;28;7;7;40;9;51	75306809;22	48337029;73	20798095;58	2911837;84	05703176;124;124;1	548391886
246100948;1;0;41;1;246;0;0;0;0;0;0;0;0;0;0;0;1;0;0;3;0Inactive;0;0;0;0;0;0;0;0;1;3;0;0;0;0;0;0;0;0;0;0;0;1;8;0;19;100;161	1;81	3;31	32560481;[30	100);98	5;1HighRisk;4;2;0;32;2	1;7;7;10;24;6;5;33;9;72	22002053;23	13109756;82	3017245;58	84160959;83	10241544;124;124;1	31534284
246100971;1;0;41;2;246;0;0;0;0;0;0;0;0;0;0;1;1;0;1;2;2highPA;0;0;0;0;0;0;0;0;1;3;0;0;0;0;0;0;0;0;0;0;1;0;0;0;19;100;161	2;61	7;23	74406591;[18.5	25);77	4;0LowRisk;2;1;1;30;1	9;6;8;9;23;7;4;18;7;66	48094305;18	87669377;85	74800887;74	3054092;88	03401587;124;124;1	12879766
246101002;1;0;41;2;246;0;0;1;1;0;0;0;1;1;0;1;1;0;0;2;2highPA;0;0;0;0;0;0;0;0;1;3;0;0;0;0;0;0;0;0;0;0;0;1;10;0;16;93	22262573;165	5;58	8;21	46749299;[18.5	25);76	2;0LowRisk;2;2;1;25;2	7;6;8;8;22;6;6;35;7;52	86366991;19	57351916;79	26553904;60	1130137;85	79285702;124;124;1	14420976
246101030;1;0;40;2;246;0;0;0;1;0;0;0;0;0;0;0;0;0;1;0;1moderatePA;0;0;0;0;0;0;0;0;1;3;0;0;0;0;0;0;0;0;0;0;0;1;1;0;17;100;170	7;71	6;24	57230968;[18.5	25);86;0LowRisk;1;2;1;37;1	9;7;9;8;24;7;4;29;10;68	79156769;20	271777;72	09862308;66	98183443;78	78321452;124;124;0	853063825
246101123;1;1;43;2;246;0;0;0;1;0;0;0;0;0;0;1;1;1;0;3;2highPA;0;0;0;0;0;0;0;0;1;3;0;0;0;0;0;0;0;0;0;0;0;1;2;0;12;98	8640976;195	5;116;30	35040325;[30	100);114	6;1HighRisk;0;1;1;70;2	4;5;8;8;21;5;3;27;10;62	7752107;-3	55E-15;97	2698908;64	48630137;100;124;124;2	4092801
246101134;1;1;43;2;246;0;0;0;1;0;0;0;0;0;0;1;1;0;0;2;2highPA;0;0;0;0;0;0;0;0;1;2;0;0;0;0;0;0;1;0;0;0;0;1;1;0;17;100;187	8;99	4;28	18351837;[25	30);99	8;0LowRisk;1;2;1;41;2	1;4;8;6;18;7;6;25	4375;5;68	65535346;27	34100322;75	66918466;68	95106054;81	80286337;124;124;1	306371716
246101157;1;1;43;4;246;0;0;0;1;0;0;0;0;0;0;0;1;1;0;3;2highPA;1;0;0;0;0;0;0;0;1;2	56122449;0;0;0;0;0;0;0;0;0;1;0;1;3;0;12;100;170	5;74;25	45557744;[25	30);86;0LowRisk;1;1;1;47;2	3;9;10;10;29;6	45;4	8;34;10;72	96434479;-3	55E-15;76	94857794;68	15068493;100;124;124;2	320737939
246101233;1;1;44;2;246;0;0;0;1;0;0;0;0;0;0;1;1;0;0;3;2highPA;0;0;0;0;0;1;0;0;1;3;0;0;1;0;0;0;0;0;0;0;0;1;5;0;21;100;184	4;82	5;24	2623082;[18.5	25);94	1;0LowRisk;2;2;1;60;2	3;7;9;10;26;7;7;26;9;77	66508226;20	97560976;45	63182527;89	65753425;87	62151653;124;124;1	436981275
246101548;1;0;45;2;246;0;0;0;1;0;0;0;0;0;0;0;1;0;1;2;2highPA;1;0;0;0;0;0;0;0;1;3;0;0;0;0;0;0;0;0;0;0;1;1;3;0;15;100;175	2;85	6;27	88724172;[25	30);89;1HighRisk;0;3;1;35;2	5;4;6;8;18;6;5;28;7;62	25877372;26	45092207;76	23475394;62	21113758;80	90300281;124;124;1	6677264
246101638;1;1;48;2;246;0;0;0;0;0;0;0;0;0;0;1;1;0;0;3;1moderatePA;0;0;0;0;0;0;0;1;1;3;0;0;0;0;0;0;0;0;0;0;0;1;5;0;15;96	78987885;191;134	5;36	86850689;[30	100);127	8;1HighRisk;1;2;1;62;2	4;5;10;10;25;7;4;25;10;70	21280597;22	95470383;79	43642746;60	12485731;81	88734538;124;124;1	263209554
246101649;1;1;48;2;246;0;0;0;0;0;0;0;0;0;0;0;0;0;0;3;2highPA;1;0;0;0;0;0;0;0;1;3;0;0;0;0;0;0;0;0;0;0;0;0;0;0;20;100;182	1;71	1;21	44123067;[18.5	25);81	7;0LowRisk;4;2;0;32;2	3;6;9;9;24;6;5;36;9;70	10321228;28	33867596;80	75370515;67	61130137;84	82962104;124;124;1	1605726
246101664;1;1;49;2;246;0;0;0;1;0;0;0;0;0;0;0;1;0;1;2;1moderatePA;0;0;0;0;0;0;0;0;1;3;0;0;0;0;0;0;0;0;0;0;0;1;1;0;14;100;180	6;89	4;27	40955766;[25	30);93;0LowRisk;1;1;1;63;2	1;9;10;10;29;7;7;41;10;56	74694238;24	10283454;72	21344117;61	4168525;81	75343847;124;124;1	119745918
246101706;1;0;49;2;246;0;0;0;0;0;0;0;0;1;0;0;1;0;0;2;1moderatePA;0;0;0;1;0;0;0;1;1;3;0;0;0;0;0;0;0;0;0;0;0;1;4;0;18;97	76548767;164	8141304;71	95;26	48755743;[25	30);103	1;1HighRisk;1;2;1;36;2	8;7;7;9;23;5;4;35;9;62	76792343;16	48780488;81	12324493;78	76712329;90	95917045;124;124;1	1232802
246101818;1;0;50;2;246;0;0;0;0;0;0;0;0;0;0;0;0;0;0;2;1moderatePA;0;0;0;0;0;0;0;0;1;3;0;0;0;0;0;0;0;0;0;0;0;1;2;0;13;100;158;74	8;29	96314693;[25	30);92	2;1HighRisk;0;2;1;35;2	7;8;8;9;25;5;5;37;7;56	94400405;20	97991392;68	34105717;53	93659993;79	60559208;124;124;0	813079214
246101846;1;0;50;2;246;0;0;0;1;0;0;0;0;0;0;1;1;0;0;2;1moderatePA;1;0;0;0;0;0;1;0;1;2;0;0;0;0;0;0;0;0;0;0;0;1;10;0;13;84	84784698;161	6;67	5;25	84764974;[25	30);89	1;1HighRisk;4;4;0;27;2	7;5;9;9;23;5;3;19;6;68	44671896;-3	55E-15;97	2698908;78	76712329;66	46143876;124;124;0	678914323
246101851;1;1;51;2;246;0;0;1;1;0;0;0;0;0;0;0;1;0;0;0;1moderatePA;1;0;0;0;0;0;0;0;1;3;0;0;0;1;1;1;1;0;0;1;1;1;7;0;17;98	21764884;164	4135417;66	09479167;24	45074344;[18.5	25);83	35444444;0LowRisk;4;1;0;30	58541667;2	946351351;6	239583333;8	020833333;8	926315789;23	18673246;7;7;27	1875;7	645833333;75	77313806;17	52759949;90	04844404;77	47504063;88	47688113;124;124;0	676194552
246101950;1;0;52;1;246;0;0;1;1;0;0;0;0;0;0;1;0;0;1;0;2highPA;1;0;0;0;0;0;0;1;1;3;0;0;0;0;0;0;0;0;0;0;0;1;15;0;11;90	13285828;166	1;78	1;28	3081683;[25	30);96	3;1HighRisk;1;1;1;30;3	1;6;6;7;19;6;3;19;6;72	90082616;29	10594512;75	71712546;63	38454012;77	98644;124;124;0	632790152
246102031;1;1;52;2;246;0;0;0;0;0;0;0;0;0;0;0;0;0;0;2;1moderatePA;0;0;0;0;0;0;0;0;1;3;0;0;0;0;0;0;0;0;0;1;0;1;2;0;15;100;186	5;73	4;21	10271762;[18.5	25);83	9;0LowRisk;1;1;1;61;2;8;9;10;27;9;8;30;9;70	3499114;20	85459662;77	52047582;65	72361745;86	92747305;124;124;0	883224913
246102066;1;1;53;2;246;0;0;0;0;0;0;0;0;0;0;1;1;1;0;2;2highPA;0;0;0;0;0;0;0;0;1;1;0;1;0;0;0;0;0;0;0;0;0;1;2;0;15;100;173	3;80	9;26	93713459;[25	30);94	1;0LowRisk;2;2;1;50;1	6;6;8;9;23;7;4;23;9;71	06916431;30	64745011;69	78901107;69	26447696;75	56256512;124;124;0	700408762
246102124;0;0;53;2;246;0;1;1;1;1;0;0;1;1;1;1;1;0;0;0;0Inactive;1;0;0;0;0;0;1;1;1;3;0;0;0;0;0;0;0;0;0;0;0;1;210;1;17;76	8334198;159	6;100	2;39	33706447;[30	100);119	3;1HighRisk;1;1;1;32;3;5;10;10;25;4;4;26;10;46	28046353;21	36466389;70	18419373;56	61518032;81	98819039;124;124;0	652918892
246102195;1;0;53;2;246;0;0;0;1;0;0;0;0;0;0;0;1;0;0;0;0Inactive;1;0;0;0;0;0;0;0;1;3;0;0;0;0;0;0;1;0;0;0;0;1;8;0;15;98	8640976;166	9;72	7;26	098872;[25	30);88	7;1HighRisk;2;1;1;39;1	8;7;10;9;26;6;4;24;10;63	25635537;17	10801394;73	74308609;56	46865121;76	15176534;124;124;0	69918083
246102212;1;0;55;1;246;1;0;0;1;0;0;0;0;0;0;1;0;0;1;3;0Inactive;1;0;0;0;0;0;0;1;1;3;0;0;0;0;0;0;1;0;0;0;1;0;0;1;23;100;148	4;49	2;22	34072696;[18.5	25);79	6;0LowRisk;2;3;0;27;2	4;9;10;9;28;6;5;21;10;51	24914244;24	12926829;97	2698908;32	29452055;90	95917045;124;124;0	646103463
246102223;1;0;55;2;246;0;0;0;0;0;0;0;0;0;0;1;0;0;1;0;2highPA;1;0;0;0;0;0;0;0;1;3;0;0;0;0;0;0;0;0;0;0;0;1;2;0;6;100;162	5;60	6;22	94911243;[18.5	25);78	8;0LowRisk;3;1;1;30;2;6;10;10;26;6;5;23;10;67	19844892;23	35752528;79	54737108;62	12252664;81	87513502;124;124;0	689482209
246102234;1;1;54;4;246;0;0;0;0;0;0;0;0;0;0;0;0;1;0;3;1moderatePA;0;0;0;0;0;0;0;0;1;3;0;0;0;0;0;0;0;0;0;0;0;1;1;0;13;100;185	3;82	5;24	02719704;[18.5	25);91	3;0LowRisk;0;1	5;1;54;2	4;6;7;8;21;7;5;12;8;56	91359747;-3	55E-15;77	925117;75	30821918;100;124;124;0	966032461
246102240;1;0;55;4;246;0;0;0;1;0;0;0;0;0;0;0;1;0;1;3;2highPA;0;0;0;0;0;0;0;0;1;3;0;0;0;1;0;0;0;0;0;0;0;0;0;0;15;98	8640976;180	2;77	4;23	83589082;[18.5	25);87	5;0LowRisk;2;1;1;33;2	2;7;9;10;26;5;4;29;8;65	50047936;17	32249323;76	04870862;65	28652968;81	04942272;124;124;0	603772522
246102344;1;1;56;2;246;0;0;0;1;0;0;0;0;0;0;0;0;0;1;3;0Inactive;0;0;0;0;0;0;0;0;1;3;0;0;0;0;0;0;1;0;0;0;0;1;1;0;15;100;179	5;101;31	34674622;[30	100);111	6;1HighRisk;5;1;0;55;1	7;5;8;10;23;7;5;35;10;63	61013364;19	98678862;79	67784711;70	28605963;87	64160726;124;124;0	631301588
246102358;1;1;55;2;246;0;0;0;1;0;0;0;0;1;0;1;1;0;1;2;2highPA;1;0;0;0;0;0;0;0;1;3;0;0;0;0;0;0;0;0;0;0;0;1;1;0;16;98	40545654;181;77;23	50355606;[18.5	25);85	8;0LowRisk;3;1;1;63;1	9;4;7;8;19;7;4;35;6;62	18872872;-3	55E-15;100;66	54109589;90	95917045;124;124;0	71779261
246102375;1;0;56;2;246;0;0;0;1;0;0;0;0;0;0;0;0;0;1;3;1moderatePA;0;0;0;0;0;0;0;0;1;3;0;0;0;0;0;0;0;0;0;0;0;1;9;0;16;100;164	4;65	3;24	16070234;[18.5	25);83	3;0LowRisk;2;2;1;40;2	2;9;9;9;27;7;5;27;6;65	20776132;22	88026607;78	14262571;58	43353628;82	13707064;124;124;0	547493208
246102432;0;0;57;1;246;0;0;0;1;0;0;0;0;0;0;1;1;0;0;0;1moderatePA;1;0;0;0;0;0;1;0;1;3;0;0;0;0;0;0;1;0;0;0;0;1;3;0;17;97	56481934;162	3;66	9;25	39738942;[25	30);81	4;0LowRisk;1;1;1;19;2	7;8;9;8;25;6;4;33;8;65	41884;-3	55E-15;100;84	93150685;87	53903258;124;124;0	603772522
246102519;1;0;59;2;246;0;0;0;0;0;0;0;0;1;0;1;1;0;1;2;1moderatePA;0;0;0;0;0;0;0;0;1;3;0;0;0;0;0;0;1;0;0;0;0;1;7;0;18;98	40545654;164	6;69	9;25	79986978;[25	30);87	2;0LowRisk;1;2;1;24;2	5;9;10;10;29;7;4;36;10;62	76458417;16	81412952;73	07946863;62	94105438;81	79378646;124;124;0	497092923
246102525;1;0;59;1;246;0;0;0;1;0;0;0;0;0;0;0;1;1;0;0;2highPA;1;0;0;0;0;0;0;1;1;2;0;0;0;0;0;0;0;0;0;0;0;0;0;0;15;100;166	3;52	1;18	83879954;[18.5	25);67	7;0LowRisk;1;1;1;22;2	5;6;8;8;22;6;6;84;9;47	81714275;20	74722838;65	54097458;58	87890928;80	97425096;124;124;0	52689417
246102536;0;0;59;2;246;0;0;1;1;1;0;0;0;0;0;1;1;0;1;0;1moderatePA;1;0;0;0;0;0;0;1;1;3;0;0;0;0;0;0;1;0;0;0;1;1;3;0;12;77	37267303;175	4;83	3;27	07608217;[25	30);92	2;1HighRisk;4;1;0;32;2	4;5;7;8;20;6;5;15;7;65	35065012;19	83769401;81	16433586;70	28164856;80	5908972;124;124;0	558720997
246102547;1;1;59;2;246;0;0;1;1;0;0;0;1;1;1;1;1;0;0;2;1moderatePA;0;0;0;0;0;1;0;0;1;3;0;0;0;1;1;0;0;0;0;0;0;1;4;0;16;94	5089035;168;66;23	38435374;[18.5	25);80	6;0LowRisk;2;1;1;40;1	8;7;8;8;23;6;5;48;8;69	72520213;38	24390244;57	60530421;79	69178082;67	46597537;124;124;0	766680942
246102609;1;0;60;2;246;0;0;1;1;1;1;1;1;1;0;1;1;1;0;0;0Inactive;1;0;0;0;0;0;1;0;1;2;0;0;0;0;0;0;1;0;0;0;0;1;3;1;16;49	39379501;169;64	5;22	58324288;[18.5	25);76	7;0LowRisk;1;1;1;20;2	5;4;8;9;21;7;6;22;7;45	39310788;-3	55E-15;80	88923557;42	9109589;35	93648736;124;124;0	576650988
246102626;1;0;60;2;246;0;0;0;0;0;0;0;0;0;0;0;1;0;0;2;2highPA;0;0;0;0;0;0;0;0;1;3;0;0;0;0;0;0;0;0;0;0;0;1;3;0;17;100;162	8;56	3;21	2422049;[18.5	25);71;0LowRisk;5;4;0;31;2	1;9;10;10;29;7;4;41;10;82	49576441;26	43902439;97	2698908;100;100;124;124;0	598441614
246102637;1;0;60;2;246;0;0;0;1;0;0;0;0;0;0;1;1;0;0;2;2highPA;1;0;0;0;0;0;0;1;1;3;0;0;0;0;0;0;1;0;0;0;0;1;5;0;10;100;154	8;59	9;24	99682845;[18.5	25);78;0LowRisk;1;1;1;20;2	9;6;8;9;23;4;4;21;8;78	67808967;-3	55E-15;57	60530421;78	76712329;100;124;124;0	603772522
246102682;0;0;60;4;246;0;0;0;0;1;0;0;0;0;0;1;1;0;0;3;1moderatePA;0;0;0;0;0;0;1;0;1;3;0;0;0;0;0;0;1;1;0;1;0;1;10;0;14;90	65307617;168	8;87	1;30	56843961;[30	100);98;1HighRisk;1;1;1;30;2	5;4;9;10;23;6;5;23;9;54	06999593;-3	55E-15;57	80031201;89	65753425;80	1036941;124;124;0	693458011
246102792;1;0;62;4;246;0;0;1;1;0;0;0;0;0;0;1;1;0;0;0;2highPA;1;0;0;0;0;1;0;0;1;3;0;0;0;1;1;1;1;0;0;0;0;1;4;0;8;87	92744446;175	4;67	3;21	87539411;[18.5	25);77	6;0LowRisk;5;3;0;21;3	3;7;9;0;16;6;5;21;10;57	49983783;-3	55E-15;57	60530421;53	11643836;80	1036941;124;124;0	768351342
246102891;1;1;63;2;246;0;0;0;1;0;0;0;0;0;0;0;0;0;0;0;2highPA;0;0;0;0;0;0;0;0;1;3;0;0;0;0;0;0;1;0;0;0;0;1;2;0;11;100;171	1;86	5;29	54718344;[25	30);105	1;1HighRisk;0;0;1;51;1	6;6;7;10;23;6	35;4	75;23;7;72	44366904;-3	55E-15;86	85647426;57	12328767;80	1036941;124;124;0	668143517
246104176;0;0;29;2;246;0;0;0;1;0;0;0;0;0;0;0;1;0;1;0;2highPA;0;0;0;0;0;0;1;0;1;3;0;0;0;0;0;0;0;0;0;0;1;1;10;0;14;100;172	9;61	3;20	50550588;[18.5	25);71	3;0LowRisk;0;1;1;32;2	2;6;7;9;22;6;5;29;6;63	97051883;-3	55E-15;84	43837754;72	12328767;100;152;152;1	940536706
246104220;0;0;29;2;246;0;0;0;1;0;0;0;0;0;0;1;1;0;0;0;2highPA;0;0;0;0;0;0;0;0;1;3;0;0;0;0;0;0;1;0;0;0;1;1;15;0;20;98	8640976;170	1;66	2;22	87964924;[18.5	25);82;0LowRisk;2;1;1;30;2	3;8;9;10;27;6;6;28;10;69	96080042;17	67804878;79	52306664;63	62062405;85	63150471;152;152;1	909696252
246104574;1;0;32;2;246;0;0;1;1;0;0;0;0;1;0;0;1;1;0;3;2highPA;0;0;0;0;0;0;0;0;1;3;0;0;1;0;0;0;1;0;0;0;0;1;14;0;11;93	89605713;162	1;49	2;18	724019;[18.5	25);65	5;0LowRisk;0;3;1;32;2	6;5;7;9;21;6;6;38;7;61	13705932;26	94559099;77	59081792;54	35152453;85	42665803;152;152;2	94186912
246104736;1;0;32;1;246;0;0;0;0;0;0;0;0;0;0;1;1;0;0;2;1moderatePA;0;0;0;0;0;0;0;0;1;3;0;0;0;0;0;0;0;0;0;0;0;1;2;0;20;100;170	3;75	1;25	89468552;[25	30);94	1;1HighRisk;3;3;0;32;1	9;9;9;9;27;7;7;40;10;70	56596892;48	97560976;77	925117;38	42465753;53	07841866;152;152;1	492815706
246104794;1;1;33;2;246;0;0;0;1;0;0;0;0;0;0;0;0;0;0;3;2highPA;0;0;0;0;0;0;0;0;1;3;0;0;0;0;0;0;0;0;0;0;0;1;3;0;22;100;185	6;88	1;25	57525453;[25	30);95	1;0LowRisk;3;3;0;44;2	1;7;9;10;26;8;5;28;10;78	07105497;19	6300813;81	90581971;69	68549063;90	87851948;152;152;3	6255636
246104854;1;1;33;2;246;0;0;0;0;0;0;0;0;0;0;0;1;0;0;2;2highPA;0;0;0;0;0;0;0;0;1;3;0;0;0;0;0;0;0;0;0;0;0;1;1;0;19;100;168	1;65	9;23	32115136;[18.5	25);74	5;0LowRisk;4;3;0;43;2	1;5;9;9;23;7;6;50;9;70	95568141;25	35609756;76	36686863;66	47260274;85	30578695;152;152;3	243716398
246104916;1;0;32;2;246;0;0;0;0;0;0;0;0;0;0;0;0;0;1;3;1moderatePA;0;0;0;0;0;0;0;0;1;3;0;0;0;1;0;0;0;0;0;0;0;1;3;0;19;100;187	6;57	6;16	3665377;[0	18.5);82	9;0LowRisk;1;2;1;33;1	7;7;9;9;25;6;6;32;9;67	94448825;19	10894309;81	19770245;63	44580983;85	61548121;152;152;2	100095901
246105061;0;0;33;2;246;0;0;0;1;0;0;0;0;0;0;0;1;0;0;0;2highPA;0;0;0;0;0;1;0;1;1;3;0;0;1;0;0;0;0;1;0;1;1;1;20;0;12;96	42891693;174	1;67	8;22	3682574;[18.5	25);77	9;0LowRisk;4;1;0;35;2	4;6;7;9;22;5;5;19;10;70	02732515;20	97560976;89	7425897;100;100;152;152;2	94186912
246105083;1;0;33;2;246;0;0;0;0;0;0;0;0;0;0;1;1;0;1;2;1moderatePA;0;0;0;0;0;0;0;0;1;3;0;0;0;0;0;0;1;0;0;0;0;1;3;0;17;100;165	1591837;66	5255102;24	38836908;[18.5	25);81	28229167;0LowRisk;0;3;1;29;2	445666667;6	628865979;8	639175258;9	298969072;24	56701031;7;7;28	23469388;8	721649485;72	57157534;21	52669743;84	05161206;68	26835265;84	31029778;152;152;2	268070529
246105228;1;0;34;2;246;0;0;0;0;0;0;0;0;0;0;1;1;0;1;0;1moderatePA;0;0;0;0;0;0;0;0;1;3;0;0;0;0;0;0;0;0;0;0;0;1;5;0;15;95	65397644;169	1;81	1;28	36179013;[25	30);93	8;1HighRisk;2;1;1;30;2	2;6	084210526;8	210526316;8	821052632;23	11578947;5;5;26	01041667;8	2;65	86618773;15	85546522;77	88033744;58	03189212;81	22974725;152;152;1	480407752
246105245;1;0;35;2;246;0;0;0;1;0;0;0;0;0;0;0;0;0;1;2;1moderatePA;0;0;0;0;0;0;0;0;1;3;0;0;0;0;0;0;1;0;0;0;0;1;1;0;18;100;176	143299;86	40618557;27	84919086;[25	30);98	88522727;1HighRisk;2;1;1;43;2	646428571;5	459183673;7	642857143;8	540816327;21	64285714;6;5;25	65306122;7	673469388;75	76378544;19	94308943;81	3970518;66	37183878;83	80557356;152;152;1	979942113
246105520;1;0;36;2;246;0;0;1;1;0;1;0;0;0;0;0;0;0;0;2;1moderatePA;0;0;0;0;0;0;0;0;1;3;0;0;0;0;0;0;0;0;0;0;1;1;5;0;18;81	48073578;155	3;48	2;19	98499881;[18.5	25);66	6;0LowRisk;1;1;1;28;2	2;7;10;10;27;6;5;38;10;69	88797155;14	57532281;82	68442166;69	25490559;86	2408924;152;152;1	429429235
246105840;0;1;36;2;246;0;0;0;1;0;0;0;0;0;0;0;1;0;1;3;2highPA;1;0;0;0;0;1;0;0;1;3;0;0;1;0;0;0;0;0;0;0;0;1;10;0;17;100;185	9;93	2;26	9685212;[25	30);97	9;0LowRisk;3;3;0;47;1	6;5;8;9;22;6;5;37;9;54	46648507;36	04878049;52	18408736;70	58219178;100;152;152;3	210913184
246105941;1;0;36;2;246;0;0;0;0;0;0;0;0;0;0;0;0;0;0;0;2highPA;0;0;0;0;0;1;0;0;1;3;0;0;0;0;0;0;0;0;0;0;0;0;0;0;21;100;176	1;57	9;18	6706678;[18.5	25);68	6;0LowRisk;4;3;0;25;2	5;5;8;8;21;6;4;27;9;79	73580063;15	38176034;81	49641895;71	91638128;84	60502628;152;152;1	429429235
246106093;1;0;37;2;246;0;0;0;0;0;0;0;0;0;0;1;1;0;0;2;1moderatePA;0;0;0;0;0;0;0;0;2;3;1;0;0;0;0;0;0;0;0;0;0;0;0;0;18;100;177	5;64	4;20	44038881;[18.5	25);73	2;0LowRisk;1;2;1;32;2	2;7;9;10;26;6;6;25;10;66	80085639;21	43142743;77	11798302;71	94402825;86	15081125;152;152;1	934553589
246106290;0;0;38;2;246;0;0;0;1;0;0;0;0;0;0;0;1;0;0;0;2highPA;0;0;0;0;0;0;0;0;1;3;0;0;0;0;0;0;0;0;0;0;1;1;8;0;19;100;162	9;60	9;22	94960019;[18.5	25);81	5;0LowRisk;3;3;0;29;2	1;9;10;10;29;7;5;37;9;61	88150545;19	34398654;76	09440741;60;84	54015201;152;152;1	326548558
246106567;1;0;40;1;246;0;0;0;1;0;0;0;0;0;0;1;1;0;1;3;1moderatePA;0;0;0;0;0;0;0;0;1;3;0;0;0;0;0;0;0;0;0;0;0;1;1;0;18;100;164	9;66;24	27183573;[18.5	25);72	7;0LowRisk;2;1;1;39;2	2;5;10;9;24;5;5;22;8;66	65896604;14	14634146;80	35714286;60	24966858;83	57528624;152;152;1	688768938
246106957;1;1;42;2;246;0;0;0;1;0;0;0;0;0;0;1;1;0;0;2;1moderatePA;0;0;0;0;0;0;0;0;1;3;0;0;0;0;0;0;1;0;0;0;0;1;3;0;18;100;181	2;77	9;23	72581125;[18.5	25);87	5;0LowRisk;2;1;1;42;2	5;7;10;9;26;7;4;26;8;49	25170127;21	67008986;75	76360949;59	56335617;82	76409592;152;152;1	843799729
246107016;1;0;42;2;246;0;0;0;1;0;0;0;0;0;0;1;1;0;0;2;1moderatePA;1;0;0;0;0;1;1;0;1;3;0;0;0;0;1;0;0;0;0;0;0;1;8;1;19;100;168	8;73	6;25	83050695;[25	30);86	5;0LowRisk;3;2;0;26;2	2;8;10;9;27;6;3;23;10;66	83647153;19	67944251;80	7588241;61	7727639;82	55326474;152;152;1	342775458
246107049;1;0;43;4;246;0;0;0;0;0;0;0;0;0;0;1;0;0;0;2;2highPA;1;0;0;0;0;0;1;0;1;3;0;0;0;0;0;0;0;0;0;0;0;1;1;0;17;96	36813751;165	4;64	6;23	61356223;[18.5	25);82	4;0LowRisk;4;3;0;38;1	9;6;7;9;22;6;3;17;8;73	02242199;23	19841793;81	50710239;63	59425962;82	99931868;152;152;1	342775458
246107160;1;1;42;2;246;0;0;0;1;0;0;0;0;0;0;0;0;0;0;2;2highPA;0;0;0;0;0;0;0;0;1;3;0;0;0;0;0;0;0;0;0;0;0;0;0;0;12;100;182	9;75	2;22	47969578;[18.5	25);75	2;0LowRisk;5;3;0;62;2	1;6;9;8;23;6;6;34;7;81	08502381;21	89932538;79	1013686;68	12971764;86	46529971;152;152;2	8322477
246107250;0;0;42;2;246;1;0;0;1;0;0;0;0;0;0;1;1;0;0;0;1moderatePA;0;0;0;0;0;0;0;0;1;3;0;0;0;0;1;0;1;0;0;0;0;1;12;0;15;100;167	4;58	6;20	91157331;[18.5	25);74;0LowRisk;1;2;1;34;2	7;9;10;10;29;8;5;27;10;63	1546185;16	86679174;72	24778991;61	17101193;84	90926766;152;152;1	361375688
246107428;1;1;43;2;246;0;0;0;0;0;0;0;0;0;0;0;0;1;0;3;2highPA;0;0;0;0;0;0;0;0;1;3;0;0;0;0;1;0;0;0;0;1;0;1;20;0;14;100;178	3676768;92	35252525;29	02795651;[25	30);106	5;1HighRisk;2;4;0;59;2	1;7;10;10;27;7;6;17;9;74	41215563;22	61091754;76	09512275;64	64118929;86	38609851;152;152;1	843799729
246107463;1;0;44;1;246;0;0;0;1;0;0;0;0;0;0;0;1;0;0;0;2highPA;0;0;0;0;0;0;0;0;1;2;0;0;0;0;0;0;1;0;0;0;0;1;3;0;16;100;166	6;55	2;19	88790714;[18.5	25);73	5;0LowRisk;3;1;1;28;2	9;6;7;9;22;5;4;26;8;58	17427853;20	04390244;72	83819924;64	32156353;80	79091209;152;152;1	114662418
246107540;1;1;43;2;246;0;0;0;0;0;0;0;0;0;0;0;0;0;1;2;1moderatePA;0;0;0;0;0;0;0;0;1;3;0;0;0;0;0;0;0;0;0;0;0;0;0;0;14;100;169	1;83	4;29	1661319;[25	30);102	4;1HighRisk;1;1;1;50;2	7;6;7;8;21;7;5;26;8;74	19084092;20	48083624;82	05163501;67	26661593;85	8894692;152;152;1	843799729
246107689;1;0;45;2;246;0;0;0;0;0;0;0;0;0;0;1;1;1;0;4;2highPA;1;0;0;0;1;1;1;0;2;3;1;0;1;0;0;0;1;0;0;0;0;1;5;0;11;93	29647064;168	1;64	2;22	71954351;[18.5	25);85;0LowRisk;0;2;1;32;2	6;7;9;10;26;6;3;33;8;69	54918791;17	11959087;79	04735544;71	94573235;88	63739469;152;152;1	220039371
246107766;1;0;46;1;246;0;0;0;1;0;0;0;1;0;0;1;1;1;0;0;2highPA;0;0;0;0;0;0;0;0;1;3;0;0;0;0;1;1;1;0;0;0;0;1;5;0;12;81	9595108;166	5;56	4;20	34466899;[18.5	25);75	3;0LowRisk;2;6;0;25;2	5;7;7;8;22;5;4;17;7;70	88580332;-3	55E-15;45	63182527;53	76712329;79	55281918;152;152;1	220039371
246107900;1;0;46;2;246;0;0;0;1;0;0;0;0;0;0;1;0;0;0;2;2highPA;0;0;0;1;0;0;0;0;1;3;0;0;0;0;0;0;1;0;0;0;0;1;2;0;12;100;162	1;57	8;21	99691663;[18.5	25);74	7;0LowRisk;3;2;0;27;2	2;5;8;9;22;7;4;42;7;67	10067526;30	43902439;63	53354134;51	50684932;100;152;152;1	220039371
246107997;1;0;46;2;246;0;0;0;1;0;0;0;0;0;0;0;1;0;0;3;2highPA;0;0;0;0;0;0;0;0;1;3;0;0;0;0;0;0;0;0;0;0;0;0;0;0;15;100;157	6;47;18	92280141;[18.5	25);65	9;0LowRisk;1;1;1;25;2;7;10;10;27;6;4;44;10;68	60388322;14	62857143;78	0663659;67	35686688;84	01022539;152;152;0	929999523
246108170;0;0;47;1;246;0;0;1;1;1;1;1;0;1;0;1;1;1;0;4;0Inactive;1;1;0;0;0;0;1;0;1;2;0;0;1;1;1;0;0;0;0;0;0;1;2;1;9;55	8442955;172	3;56	1;18	89697578;[18.5	25);78	8;0LowRisk;0;0;1;20;2	3;6;9;7;22;4;3;17;7;67	62670951;36	61432927;70	32773498;68	48043053;79	67379564;152;152;1	348741019
246108181;1;0;47;2;246;0;0;0;1;0;0;0;0;0;0;0;1;0;0;2;2highPA;0;0;0;0;0;0;0;0;1;3;0;0;0;0;0;0;0;0;0;0;0;1;1;0;16;100;162	1;53	4;20	32241086;[18.5	25);72	6;0LowRisk;2;2;1;32;2	2;6	849462366;8	580645161;9	225806452;24	65591398;7;6;26	57446809;8	569892473;72	44409854;-3	55E-15;66	26365055;83	59589041;100;152;152;1	127421731
246108192;1;0;48;4;246;0;0;0;0;0;0;0;0;0;0;0;0;0;0;3;1moderatePA;0;0;0;0;0;0;0;0;1;3;0;0;0;0;0;0;0;0;0;0;0;1;3;0;18;100;164	1;83	2;30	896278;[30	100);95	7;1HighRisk;1;2;1;25;2	5;8;9;10;27;8;7;32;10;60	16945594;18	44738676;81	10271779;59	33056099;82	53797639;152;152;1	13931435
246108248;1;1;48;2;246;0;0;0;1;0;0;0;0;0;1;0;0;1;0;3;2highPA;0;0;0;0;0;0;0;0;1;2;0;0;0;0;0;0;0;0;0;0;0;1;2;0;14;89	68226624;184;109;32	19517958;[30	100);112;1HighRisk;2;3;0;42;2	8;8;9;9;26;6;5;29;10;73	20864779;25	50299126;75	81388161;61	25435338;81	66035196;152;152;1	72660214
246108319;1;1;49;1;246;0;0;0;1;0;0;0;0;0;0;0;0;1;1;2;1moderatePA;1;0;0;0;0;0;0;0;1;3;0;0;0;0;0;0;0;0;0;0;0;1;2;0;15;100;191;87	9;24	09473425;[18.5	25);88	2;0LowRisk;1;1;1;48;2	2;5;7;9;21;7;5;37;9;62	93117295;26	6962306;75	20091713;57	28786149;85	57103766;152;152;1	578599152
246108361;1;1;49;1;246;0;0;0;1;0;0;0;0;0;0;0;1;1;0;3;2highPA;0;0;0;0;0;1;0;0;1;3;0;0;1;1;0;0;0;0;0;0;0;0;0;0;11;97	43428802;171	1;81	5;27	83925376;[25	30);99	8;0LowRisk;0;0;1;47;2	4;5;8;8;21;5;3;16;7;58	2662187;20	36882808;74	67345753;55	60312024;81	92596546;152;152;1	70032736
246108372;1;1;49;2;246;1;0;0;1;0;0;0;0;0;0;0;0;1;0;4;1moderatePA;0;1;0;0;0;1;0;1;1;3;0;0;0;0;0;0;0;0;0;0;1;1;1;0;12;92	18228149;172	3;91	4;30	7875862;[30	100);108	7;1HighRisk;3;1;1;38;2	6;9;8;10;27;7;5;31;8;63	08242707;24	67358588;70	87459009;59	14585012;81	9948153;152;152;1	70032736
246108435;1;0;49;2;246;0;0;0;1;0;0;0;0;0;0;1;1;0;1;2;2highPA;0;0;0;0;0;0;0;0;1;3;0;0;0;0;0;0;0;0;0;0;0;1;5;0;17;98	8640976;167;63	1;22	62540787;[18.5	25);75;0LowRisk;1;2;1;30;3;7;10;10;27;7;5;31;10;50	24859229;17	75429088;73	44245383;57	22498962;85	49955052;152;152;0	929999523
246108462;1;0;49;1;246;0;0;0;1;0;0;0;0;0;0;0;1;0;0;3;2highPA;0;0;0;0;0;0;0;0;1;3;0;0;0;0;0;0;0;0;0;0;0;1;4;0;14;100;156	4;51	3;20	97219406;[18.5	25);65	6;0LowRisk;1;2;1;20;1	9;6;9;9;24;5;5;24;10;67	61725473;19	11751663;81	31192815;63	58184053;87	69622669;152;152;1	13931435
246108484;1;1;48;2;246;0;0;1;1;0;0;0;0;0;0;1;1;1;0;3;2highPA;1;0;0;0;0;0;1;0;1;3;0;0;0;0;0;0;0;0;0;1;0;1;3;1;12;96	78987885;173	8;71	1;23	53802699;[18.5	25);92	3;0LowRisk;3;1;1;32;2	1;4;7;9;20;5;3;23;8;53	6832676;16	98936836;73	87545502;66	5960497;83	3723848;152;152;1	72660214
246108612;1;0;50;4;246;0;0;1;0;0;0;0;0;0;0;0;1;1;0;0;2highPA;0;0;0;0;0;0;0;0;1;3;0;0;0;0;1;0;1;0;0;0;0;1;6;0;9;96	78987885;164	4;69	2;25	60368456;[25	30);92;1HighRisk;1;2;1;31;2	5;6;6;8;20;7;5;26;8;64	87688862;16	18228498;80	06074788;68	80136986;86	80330525;152;152;0	766185839
246108730;1;1;50;4;246;0;0;0;0;0;0;0;0;0;0;0;1;0;1;2;2highPA;0;0;0;0;0;0;0;0;1;3;0;0;0;0;0;0;1;0;0;1;0;1;2;0;15;98	8640976;174	1;81	2;26	78912243;[25	30);98	8;0LowRisk;1;1;1;46;2	5;8;8;10;26;9;6;28;10;66	00490845;23	88682927;78	47694759;65	05233911;87	22899522;152;152;0	980839235
246108767;1;1;50;2;246;0;0;0;0;0;0;0;0;0;0;0;0;0;0;2;1moderatePA;0;0;0;0;0;0;0;0;1;3;0;0;0;0;0;0;1;0;0;0;0;1;2;0;14;100;185	6;65	7;19	07257915;[18.5	25);74;0LowRisk;0;1;1;48;2	2;5;7;8;20;6;5;27;7;52	94305547;19	73681225;72	61614855;55	6703585;79	76812847;152;152;0	765997013
246108831;1;1;50;1;246;0;0;0;0;0;0;0;0;0;0;0;0;0;0;2;1moderatePA;0;0;0;0;0;0;0;0;1;3;0;0;0;0;0;0;0;0;0;0;0;0;0;0;14;100;171	6;70;23	77187692;[18.5	25);85;0LowRisk;2;1;1;40;1	6;6;8;9;23;7;3;35;9;59	66588912;18	50304878;73	68843325;63	68511175;85	96889177;152;152;0	833831083
246108888;1;0;51;2;246;0;0;0;1;0;0;0;0;1;0;1;1;0;1;2;2highPA;1;0;0;0;0;1;1;0;1;3;0;0;0;0;0;0;0;0;0;0;0;1;3;1;16;96	33123779;169	9;66	6;23	07211838;[18.5	25);74	5;0LowRisk;2;3;0;21;2	6;7;10;10;27;7;5;33;10;62	21955256;18	4137931;78	14780333;63	24593322;89	09699719;152;152;0	713742316
246109029;1;0;52;1;246;0;0;0;0;0;0;0;0;0;0;0;0;0;0;0;2highPA;0;0;0;0;1;1;0;0;1;2;0;0;0;0;0;0;0;0;0;0;1;1;12;0;20;100;166	2;55	2;19	98375234;[18.5	25);68	6;0LowRisk;5;2;0;27;2	3;8;10;10;28;7;5;22;10;57	49250379;25	57181572;76	76807072;67	03486924;77	99190501;152;152;0	769225954
246109073;1;1;52;1;246;0;0;0;0;0;0;0;0;0;0;1;1;1;0;4;2highPA;0;0;0;0;0;1;1;1;1;3;0;0;0;0;0;0;0;0;0;0;0;1;1;0;9;100;177	7;83	2;26	3480495;[25	30);94;0LowRisk;1;1;1;47;2	2;7;7;7;21;8;7;22;8;80	81511617;-3	55E-15;96	56786271;100;100;152;152;1	120805594
246109174;0;1;51;2;246;0;0;1;1;0;1;0;0;0;0;1;1;1;0;3;2highPA;1;0;0;0;0;1;0;0;1;2;0;0;0;0;0;0;1;0;0;1;1;1;15;0;14;76	5413208;176	8666667;86	01010101;27	49523753;[25	30);94	5;0LowRisk;0;1;1;50	07653061;2	461555556;5	727272727;7	737373737;8	535353535;22;7;5;25	81632653;7	444444444;66	56425856;26	48228256;76	09761533;65	70292547;80	61556372;152;152;0	796291482
246109292;1;1;53;2;246;0;0;0;1;0;0;0;0;0;0;1;0;0;1;3;1moderatePA;1;0;0;0;0;0;0;0;1;3;0;0;0;0;0;0;1;0;0;0;0;1;1;0;15;96	78987885;176	6;93	1;29	85164598;[25	30);98	2;0LowRisk;2;3;0;60;2	1;2;6;8;16;5;5;25;7;64	35339687;21	38173568;80	09945398;63	45547945;84	35677252;152;152;0	682361496
246109360;1;0;52;2;246;0;1;1;1;0;0;0;0;1;0;1;1;0;0;0;0Inactive;0;0;0;0;0;0;1;1;1;3;0;0;0;0;1;0;1;0;0;0;0;1;3;0;19;97	72820282;171	7;109	3;37	07486443;[30	100);107	4;1HighRisk;2;3;0;38;2	3;5;8;8;21;6;6;24;7;54	89299074;18	9949187;78	93369735;69	79720655;84	74760567;152;152;0	783565475
246109371;1;0;53;2;246;0;0;0;1;0;0;0;0;0;0;1;1;0;1;0;2highPA;0;0;0;0;0;0;0;0;1;3;0;0;0;0;0;0;0;0;0;0;0;1;2;0;16;100;163	9;74	9;27	88199921;[25	30);88	5;1HighRisk;2;2;1;32;2;7;8;7;22;7;5;33;9;68	86958279;16	85853659;72	24203254;63	69863014;81	95314563;152;152;0	659559533
246109425;0;1;53;4;246;0;0;0;0;0;0;0;0;0;0;1;0;1;0;0;0Inactive;0;0;0;0;0;0;0;0;1;3;0;0;0;0;0;0;0;0;0;0;1;1;2;0;18;100;167	4;69	3;24	72989813;[18.5	25);99	4;0LowRisk;1;1;1;34;2	8;3;5;7;15;6;3;23;5;46	31528814;29	90015244;72	47257103;69	34578969;76	40660053;152;152;1	441730838
246109494;0;0;53;4;246;0;0;1;1;1;0;0;1;1;1;1;1;1;0;3;1moderatePA;1;0;0;0;0;0;1;0;1;3;0;0;0;0;0;0;0;0;0;0;0;1;3;0;11;88	84575653;165	1;69;25	31366009;[25	30);82	2;0LowRisk;3;0;1;30;2	7;4;9;9;22;6;4;31;8;51	83525183;-3	55E-15;73	53144126;60	17123288;60	40181465;152;152;0	789034815
246109504;1;1;53;2;246;0;0;0;1;0;0;0;0;0;0;1;1;0;1;3;0Inactive;0;0;0;0;0;0;0;0;1;2;0;0;0;0;0;0;1;0;0;0;0;1;1;0;12;100;188	1;100	4;28	37632318;[25	30);109	6;1HighRisk;1;1;1;48;2	6;3;5;7;15;6;5;18;6;81	58237615;16	48780488;43	87675507;89	65753425;87	13545042;152;152;1	238492824
246109565;0;0;53;2;246;0;0;1;0;0;0;0;0;0;0;1;1;1;0;0;2highPA;1;0;0;0;0;1;0;1;1;2;0;0;1;0;0;0;0;0;0;0;0;1;9;0;9;83	12240601;152	2;51	2;22	10246218;[18.5	25);78	5;0LowRisk;2;2;1;12;3	1;3;3;4;10;3;3;14;3;61	14497486;41	94105691;63	92026104;56	49675097;52	95225751;152;152;0	968344295
246109587;1;0;54;2;246;0;0;0;1;0;0;0;0;0;0;0;0;0;0;0;2highPA;1;0;0;0;0;0;0;0;1;3;0;0;0;0;0;0;0;0;0;0;0;1;1;0;19;100;163	4;70	4;26	36747572;[25	30);95	4;1HighRisk;4;2;0;23;2	4;8;9;10;27;6;4;26;10;70	77074386;27	01567944;82	86340277;60	17028158;85	62483321;152;152;0	597953069
246109622;1;1;53;2;246;0;0;0;0;0;0;0;0;0;0;1;1;0;0;2;1moderatePA;0;0;0;0;0;0;0;0;1;3;0;0;0;0;0;0;0;0;0;0;0;0;0;0;17;100;184	7;82	3;24	12492902;[18.5	25);94;0LowRisk;0;1;1;43;2	2;7;7;8;22;8;6;33;9;57	52420702;22	7902439;80	86694896;63	94450299;87	12049454;152;152;0	770065075
246109658;1;0;54;1;246;0;0;0;1;0;0;0;0;0;0;1;1;1;0;2;1moderatePA;1;0;0;0;0;0;0;0;1;3;0;0;0;0;0;0;1;0;0;0;0;1;3;0;12;100;151	3;51	2;22	36619489;[18.5	25);73	1;0LowRisk;0;1;1;29;2	7;7;7;6;20;6;5;25;4;45	32162043;16	27317073;70	95718039;63	13926941;81	20765333;152;152;0	601446956
246109830;1;0;56;2;246;0;0;1;1;0;0;0;0;0;0;1;1;0;1;3;1moderatePA;1;0;0;0;0;0;1;1;1;3;0;0;0;0;1;0;1;0;0;0;0;1;16;1;18;82	89929199;164	6;101	5;37	46333023;[30	100);105	8;1HighRisk;2;5;0;27;3	5;7;8;10;25;6;5;35;9;60	92672479;25	96585366;73	70027301;59	6530673;81	46246981;152;152;0	558895572
246109914;1;1;55;2;246;0;0;0;0;0;0;0;0;0;0;1;0;0;0;3;2highPA;0;0;0;0;0;0;0;0;1;3;0;0;0;0;0;0;0;0;0;0;0;1;4;0;18;100;184	5;80	3;23	58972099;[18.5	25);81	1;0LowRisk;2;2;1;62;1	9;3;5;7;15;4;4;27;5;67	87993543;21	69105691;75	17074016;65	76872632;87	01614329;152;152;0	606824601
246110022;1;1;57;2;246;0;0;0;1;0;0;0;0;0;0;1;0;0;1;2;2highPA;1;0;0;1;0;0;0;1;1;3;0;0;0;0;0;0;0;0;0;0;0;1;4;0;12;100;174	6863158;89	31473684;29	26882932;[25	30);109	2;1HighRisk;2;1;1;38;2	5;5;7;8;20;6;5;26;8;76	36571151;-3	55E-15;67	23868955;61	91780822;93	13026572;152;152;0	69526306
246110110;1;1;56;1;246;0;0;0;1;0;0;0;0;0;0;0;0;0;0;0;2highPA;0;0;0;0;1;0;0;0;1;3;0;0;0;0;1;0;0;0;0;0;0;1;1;0;25;100;181;74	5;22	74045359;[18.5	25);88	6;0LowRisk;2;1;1;40;2	3;7;7;9;23;5;5;22;9;42	73200163;20	68186638;76	02790778;65	08317026;82	81670137;152;152;0	603274165
246110121;1;0;57;2;246;0;0;1;1;0;0;0;0;0;0;1;1;0;1;0;0Inactive;1;0;0;0;0;0;0;0;1;3;0;0;0;0;0;0;0;0;0;0;0;1;10;0;15;96	71963594;162	3;75	6;28	70018894;[25	30);94	6;1HighRisk;3;3;0;23;2	9;6;9;10;25;8;6;35;10;75	31500262;18	33101045;78	83575808;62	78344506;82	01555412;152;152;0	610905055
246110187;1;0;57;2;246;0;0;0;1;0;0;0;0;0;0;1;1;0;0;0;2highPA;1;0;0;0;0;0;0;0;1;3;0;0;0;0;0;0;0;0;0;0;0;1;2;0;11;100;167	2;79	3;28	36616607;[25	30);88	1;1HighRisk;1;2;1;27;2	9;6;6;8;20;5;3;20;7;70	8903403;18	06466251;75	91603664;68	80583681;83	3186742;152;152;0	646728157
246110214;0;0;57;2;246;0;0;1;1;0;0;0;0;0;0;0;1;0;0;0;1moderatePA;1;1;0;0;0;0;0;0;1;3;0;0;1;0;0;0;0;0;0;0;1;1;5;0;17;94	32221222;159;55	1;21	79502393;[18.5	25);77;0LowRisk;1;1;1;22;2	7;7;7;8;22;5;3;16;8;65	68148859;18	3014384;78	49249684;61	90589637;85	86600778;152;152;0	558895572
246110277;1;0;58;2;246;0;0;0;1;0;0;0;0;0;0;1;1;0;0;0;2highPA;1;0;0;0;0;0;0;0;1;3;0;0;0;0;0;0;0;0;0;0;0;1;1;0;12;97	26955414;165;57	2;21	01010101;[18.5	25);72	2;0LowRisk;1;2;1;25;3;7;9;10;26;9;8;25;8;74	21029952;22	82804878;80	33721349;64	24259318;84	12105022;152;152;0	584054972
246110288;1;1;58;2;246;0;0;0;0;0;0;0;0;1;1;1;1;1;0;3;1moderatePA;0;0;0;0;0;0;0;0;1;2;0;0;0;1;1;0;0;0;0;0;0;0;0;0;16;100;189	5;80	4;22	38915073;[18.5	25);89	9;0LowRisk;2;1;1;34;2	1;6;8;10;24;7;4;18;8;60	24774762;12	92682927;86	85647426;65	37671233;100;152;152;0	740245563
246110412;0;0;58;2;246;0;1;1;0;1;1;1;0;0;0;1;1;0;0;0;0Inactive;0;0;0;0;0;0;0;0;1;2;0;0;0;0;0;0;0;0;0;0;0;1;2;1;15;24	90023994;167;79	1;28	3624368;[25	30);98;1HighRisk;3;6;0;18;4	592028986;6;6;8;20;6;5;22;6;80	97353891;44	22878736;57	63512893;56	18285869;61	62778138;152;152;0	610905055
246110563;0;0;58;1;246;0;0;1;1;0;1;0;0;0;0;0;1;0;1;0;2highPA;1;0;0;0;0;1;0;0;1;2;0;0;0;0;0;0;0;0;0;0;0;1;30;0;26;67	7268219;161;96	3;37	15134447;[30	100);107;1HighRisk;3;2;0;17;3	7;5;6;8;19;7;4;16;5;51	60791025;31	53880266;75	69678907;67	16133942;80	73001809;152;152;0	610905055
246110629;1;0;60;4;246;0;0;0;1;0;0;0;0;0;0;1;1;0;1;0;2highPA;1;0;0;0;0;0;0;0;1;2;0;0;0;0;0;0;0;0;0;1;0;1;3;0;8;100;167	9;68	2;24	19262437;[18.5	25);85	5;0LowRisk;3;3;0;35;2;7;8;9;24;6;3;21;9;55	75788172;-3	55E-15;77	5351014;72	12328767;79	55281918;152;152;0	624167148
246110646;1;0;59;4;246;0;0;0;0;0;0;0;0;0;0;0;0;1;0;2;1moderatePA;0;1;0;1;0;0;0;1;1;3;0;0;1;1;0;0;0;0;0;0;0;1;2;0;13;100;166	1;69	8;25	29974581;[25	30);90	3;1HighRisk;1;1;1;25;2	9;1;9;7;17;8;7;16;9;68	22780458;18	905735;87	67984053;73	82363014;85	70527754;152;152;0	616346987
246110684;1;1;59;2;246;0;0;0;0;0;0;0;0;0;0;0;0;0;1;3;0Inactive;0;0;0;0;0;0;0;1;1;3;0;0;0;1;0;0;1;0;0;0;1;1;3;0;15;100;175	1;71	6;23	35289519;[18.5	25);89;0LowRisk;1;1;1;35;2	6;7;7;7;21;6;4;27;7;61	83866288;20	84599303;77	7336548;68	47926694;85	00461517;152;152;0	603274165
246110719;1;0;59;4;246;0;0;0;0;0;0;0;0;0;0;1;1;1;0;0;1moderatePA;0;0;0;0;0;0;0;0;1;3;0;0;0;0;0;0;0;0;0;0;0;1;2;0;12;100;178	4;72	6;22	81113636;[18.5	25);73	4;0LowRisk;1;2;1;32;2	6;7;9;10;26;8;5;25;9;66	20397259;20	49453322;74	79961267;63	67543084;87	33635775;152;152;0	646728157
246110736;1;0;59;4;246;0;1;1;1;0;0;0;0;0;0;0;1;1;0;0;0Inactive;1;0;0;0;0;0;0;0;1	408163265;2;1;0;0;0;0;0;0;0;0;0;0;1;30;1;14;48	83460236;164	2;77	6622449;28	80471844;[25	30);95	146875;1HighRisk;0;1;1;29;4	151830986;3	76;5	4;6	15;15	31;5;5;17;4	65;48	47068573;44	74754514;61	86347454;60	82728173;56	62389285;152;152;0	616346987
246110747;1;0;59;1;246;0;0;0;1;0;0;0;0;0;0;0;0;0;1;3;1moderatePA;1;0;0;0;0;0;0;0;1;3;0;0;0;0;0;0;0;0;0;0;0;1;4;0;10;98	8640976;170	7;90	8;31	16153239;[30	100);101	3;1HighRisk;1;2;1;22;2	8;7;10;10;27;6;3;22;10;75	92877138;19	00451671;73	5299412;58	97260274;79	52237868;152;152;0	570357197
246110815;1;1;61;2;246;0;0;0;0;0;0;0;0;0;0;0;0;0;0;0;2highPA;0;0;0;0;0;0;0;0;1;3;0;0;0;0;0;0;0;0;0;0;0;0;0;0;12;97	72820282;177	7;101	5;32	14335366;[30	100);108	7;1HighRisk;1;1;1;45;2	2;5;9;8;22;5;3;21;8;61	1846783;18	92682927;67	23868955;36	36986301;100;152;152;0	750912361
246110854;1;1;61;4;246;0;0;0;1;0;0;0;0;0;0;0;0;0;1;2;2highPA;1;0;0;0;0;0;0;0;1;2;0;0;0;0;1;0;0;0;0;0;0;1;3;0;8;100;171	4;92	8;31	58830634;[30	100);106	1;1HighRisk;1;1;1;44;2	3;6;7;7;20;5;2;22;7;47	2070505;16	48780488;45	63182527;72	12328767;100;152;152;0	669602833
246110860;1;0;61;4;246;0;0;1;1;0;0;0;0;1;0;0;1;1;0;3;2highPA;1;0;0;0;0;0;1;1;1;2;0;0;1;1;0;0;0;0;0;0;0;1;2;1;13;84	10983276;165	5;107	3;39	17452378;[30	100);120	3;1HighRisk;1;3;1;29;2	8;6;8;10;24;7;5;36;10;70	13463531;24	86554096;63	9625585;17	53424658;87	13545042;152;152;0	619690704
246110905;1;0;61;1;246;0;0;0;1;0;0;0;0;0;0;1;1;0;0;2;2highPA;1;0;0;0;0;0;0;0;1;3;0;0;0;0;0;0;1;0;0;0;0;1;4;0;17;89	91542816;169	8;108;37	45832761;[30	100);121;1HighRisk;0;7;0;30;2	9;6;10;9;25;7;5;28;10;85	42269797;-3	55E-15;97	2698908;100;100;152;152;0	547528443
246110949;1;0;60;2;246;0;0;0;0;0;0;0;0;0;0;1;1;0;0;0;2highPA;0;0;0;0;0;0;0;0;1;2	62244898;0;0;0;0;1;0;0;0;0;0;0;1;3;0;25;100;163	8;75	2;28	02786686;[25	30);88	6;1HighRisk;3;3;0;30;2	3;7;8;9;24;5;4;38;7;74	87962531;16	48780488;97	2698908;70	58219178;100;152;152;0	562717568
246110964;1;0;61;2;246;0;0;0;1;0;0;0;0;0;0;0;1;0;1;4;1moderatePA;1;0;0;0;0;0;0;0;1;3;0;0;0;0;0;0;0;0;0;0;0;1;3;0;14;98	8640976;171	8;80	1;27	13852234;[25	30);103	5;1HighRisk;2;2;1;30;2	8;6;8;8;22;7;4;36;8;70	97716147;14	6097561;80	17061108;63	35479452;81	84489091;152;152;0	619690704
246110970;1;1;61;2;246;0;0;0;0;0;0;0;0;0;0;0;0;0;0;2;2highPA;0;0;0;0;0;0;0;0;1;3;0;0;0;0;0;0;0;0;0;0;1;1;1;0;12;100;179;76	3;23	81323929;[18.5	25);91	1;0LowRisk;1;2;1;27;2	7;5;7;8;20;6;7;28;7;62	99283131;-3	55E-15;74	96099844;84	93150685;100;152;152;0	675222797
246110992;1;1;60;2;246;0;0;0;0;0;0;0;0;0;0;1;1;0;0;0;1moderatePA;0;0;0;1;0;0;0;1;1;3;0;0;0;0;0;0;0;0;0;0;0;1;1;0;14;100;170;71	4;24	70588235;[18.5	25);86	6;0LowRisk;2;2;1;44;2	6;5;6;8;19;4;3;29;8;50	27771058;-3	55E-15;97	2698908;100;100;152;152;0	791701114
246111012;1;1;62;2;246;0;0;0;0;0;0;0;0;0;0;0;0;0;0;0;1moderatePA;0;0;0;0;0;0;0;0;2;3;1;0;0;0;0;0;1;0;0;0;0;1;3;0;15;100;172	8;77	3;25	8876136;[25	30);93	4;0LowRisk;1;1;1;52;1	9;5;10;9;24;6;4;23;9;59	27430316;-3	55E-15;81	39625585;66	54109589;100;152;152;0	70210782
246111057;1;1;62;2;246;0;0;0;1;0;0;0;0;0;0;0;1;0;1;2;2highPA;1;0;0;0;0;0;0;0;1;2;0;0;0;0;0;0;0;0;0;0;0;1;3;0;13;98	8640976;177	7;78;24	70129641;[18.5	25);91	2;0LowRisk;3;2;0;52;2	8;4;8;7;19;5;3;32;7;58	44116699;-3	55E-15;97	2698908;75	30821918;100;152;152;0	611183104
246111096;0;1;61;1;246;0;0;1;1;1;1;1;1;0;1;1;1;1;0;4;2highPA;1;0;0;0;0;0;0;0;3;2;1;0;0;0;0;0;0;0;0;0;1;0;0;0;16;65	26725769;180	6;71	3;21	86019531;[18.5	25);92	8;0LowRisk;0;1;1;23;4	5;1;0;0;1;8;5;27;0;48	05516687;-3	55E-15;45	55382215;44	17808219;32	43681141;152;152;0	61202971
246111169;1;1;61;2;246;0;0;0;1;0;0;0;0;0;0;1;0;0;0;2;1moderatePA;0;0;0;0;0;0;0;0;1;3;0;0;0;0;0;0;1;0;0;0;0;1;5;0;14;100;172	9;77	9;26	05838349;[25	30);94	1;0LowRisk;1;2;1;46;2	2;4;6;7;17;6;5;26;7;69	07847827;43	75609756;48	20592824;42	87671233;48	80103694;152;152;0	798492022
246111175;0;1;62;2;246;0;1;1;1;1;1;1;0;0;0;1;1;0;1;2;0Inactive;1;0;0;1;0;0;0;1;1;2;0;0;0;0;0;0;0;0;0;0;1;1;3;0;8;13	7496376;167	3836957;82	90879121;29	59199729;[25	30);100	294382;0LowRisk;1;2;1;55;4	6;3	676767677;5	343434343;6	161616162;15	18181818;5;3;16	72;4	606060606;71	93930653;-3	55E-15;69	34477379;50	75342466;67	50869027;152;152;0	798492022
246111298;1;0;62;2;246;0;0;0;0;0;0;0;0;0;0;1;1;0;0;0;1moderatePA;0;0;0;0;0;0;0;0;1;3;0;0;0;0;0;0;1;0;0;0;0;1;2;0;20;100;165	1515789;63	48736842;23	27672445;[18.5	25);76	2;0LowRisk;1;2;1;23;2	7;5;8;10;23;8;6;29;7;67	39707949;-3	55E-15;97	2698908;42	73972603;90	95917045;152;152;0	678749909
246111388;1;0;63;1;246;0;0;1;1;0;0;0;0;0;0;1;1;0;0;2;2highPA;1;0;0;0;0;0;0;0;1;2;0;0;0;0;0;0;1;0;0;0;0;1;20;0;15;64	43498993;156	3;90	5;37	04508735;[30	100);115	1;1HighRisk;2;3;0;24;3	3;3;7;9;19;7;4;28;5;60	26433985;-3	55E-15;46	91887676;42	12328767;79	49595862;152;152;0	678749909
246111478;1;1;63;1;246;0;0;0;0;0;0;0;0;0;0;0;0;0;0;2;1moderatePA;0;0;0;0;0;0;0;0;1;2;0;0;0;0;0;0;0;0;0;0;0;1;3;0;8;100;173	3;65	1;21	67623562;[18.5	25);80;0LowRisk;3;1;1;41;2	9;2;7;7;16;6;2;7;4;51	0843337;-3	55E-15;97	2698908;84	93150685;100;152;152;0	881232401
246111516;0;1;64;5;246;0;1;1;1;0;0;0;0;1;0;1;1;0;0;0;0Inactive;1;0;0;1;0;0;0;1;1;3;0;0;0;1;0;0;0;0;0;0;0;1;8;0;8;48	56526184;169	4814433;85	44329897;29	74635116;[25	30);100	1329787;0LowRisk;3;0;1;40;3	082307692;3	393939394;5	262626263;6	234693878;14	89125953;6;5;18	18181818;4	484848485;52	98537312;-3	55E-15;89	7425897;55	65068493;72	71548931;152;152;0	869519943
246111707;1;1;64;2;246;0;0;0;1;0;0;0;0;0;0;0;1;0;1;0;1moderatePA;0;0;0;0;1;0;0;0;1;3;0;0;0;0;0;0;0;0;1;0;1;1;1;0;16;97	72820282;176	6;126	4;40	52898014;[30	100);136	8;1HighRisk;3;1;1;46;3	1;4;9;10;23;5;5;18;9;64	22923334;24	82926829;66	34165367;100;75	34024627;152;152;0	746595105
246116115;1;0;34;2;246;0;0;0;0;0;0;0;0;0;0;0;0;0;0;3;2highPA;0;0;0;0;0;0;0;0;1;3;0;0;0;0;0;0;0;0;0;0;0;1;4;0;16;100;168;68	6;24	30555556;[18.5	25);81;0LowRisk;3;2;0;34;2	1;6;9;8;23;5;3;30;10;78	37013358;19	80292683;77	09772677;64	50799087;84	79886122;153;153;1	934861168
246116250;1;1;36;2;246;0;0;0;1;0;0;0;0;0;0;1;0;0;1;2;2highPA;0;0;0;0;0;0;0;0;1;3;0;0;0;1;0;0;0;0;0;1;1;1;4;0;11;100;189;120	7;33	78964755;[30	100);114	3;1HighRisk;1;1;1;62;1	7;5;7;8;20;7;5;29;8;67	58554408;22	7804878;82	62344447;58	17153067;87	38100382;153;153;2	20340973
246116335;1;0;38;2;246;1;0;0;1;0;0;0;0;1;0;0;1;0;0;2;2highPA;0;0;0;0;0;1;0;0;1;3;0;0;0;0;0;0;1;0;0;1;0;1;2;0;17;100;164	7;79	4;29	27071318;[25	30);78	5;0LowRisk;2;1;1;32;2	3;7;8;10;25;6;6;28;10;58	59364527;4	12195122;77	925117;9	760273973;93	13026572;153;153;1	688768938
246116351;1;0;38;2;246;0;0;0;0;0;0;0;0;0;0;0;0;0;1;0;2highPA;0;0;0;0;0;0;0;0;1;3;0;0;0;0;0;0;1;0;0;0;0;1;2;0;15;100;157	5;52	6;21	20433359;[18.5	25);71;0LowRisk;1;2;1;32;2	1;6;9;10;25;5;4;36;10;62	04296627;18	82352941;75	70759973;60	21426063;83	96444774;153;153;1	861204343
246116452;1;0;39;2;246;0;0;0;0;0;0;0;0;0;0;0;0;0;0;0;2highPA;1;0;0;0;0;0;0;0;1;3;0;0;1;1;0;1;0;0;0;0;0;1;2;1;15;100;155	3;57	5;23	84102555;[18.5	25);75	3;0LowRisk;4;2;0;26;2;7;8;10;25;5;3;32;10;54	35331795;19	41848524;78	3599844;59	52435312;79	59258823;153;153;2	180577368
246116463;0;0;40;1;246;0;0;0;1;0;0;0;0;0;0;1;1;0;0;2;1moderatePA;1;0;0;0;0;0;0;0;2;3;1;0;0;0;0;0;0;0;0;0;1;0;0;0;13;100;170	2;68;23	47414599;[18.5	25);79	6;0LowRisk;1;1;1;37;2	6;6;8;9;23;5;4;24;9;66	75744757;17	81287485;74	40091046;70	86205051;87	58795482;153;153;1	688768938
246116568;0;0;41;1;246;0;0;1;1;0;0;0;0;0;0;0;1;0;0;0;1moderatePA;0;0;0;0;0;0;1;0;1;3;0;0;0;0;0;0;1;0;0;0;1;1;10;1;19;100;171	4;58	6;19	9469262;[18.5	25);73;0LowRisk;1;1;1;31;2	4;8;10;10;28;6;5;32;10;54	17726176;16	0601626;74	33123796;60	61252446;82	8883825;153;153;1	99646288
246116630;1;1;42;2;246;0;0;0;0;0;0;0;0;0;0;0;1;0;0;0;2highPA;0;0;0;0;0;0;0;0;1;3;0;0;0;0;0;0;1;0;1;0;1;1;3;0;12;100;174	3;80	8;26	59601606;[25	30);95	8;0LowRisk;3;1;1;39;1	7;7;10;9;26;5;5;25;9;70	50620602;20	32998565;73	22011062;49	4980173;82	86915442;153;153;2	55544474
246116689;1;0;43;1;246;0;0;0;0;0;0;0;0;0;0;1;1;0;0;0;0Inactive;0;0;0;0;0;0;0;1;1;3;0;0;0;0;0;0;1;0;0;0;1;1;10;0;17;100;160	6;89	6;34	73896921;[30	100);105;1HighRisk;3;2;0;27;2	7;3;7;7;17;6;5;31;7;69	69272063;-3	55E-15;100;9	760273973;93	13026572;153;153;1	34303597
246116788;1;1;44;2;246;0;0;0;0;0;0;0;0;0;0;0;0;0;0;2;1moderatePA;1;0;0;0;0;0;0;0;1;3;0;0;0;0;0;0;1;0;0;0;0;0;0;0;14;100;184	2;86;25	34657014;[25	30);89;0LowRisk;1;1;1;49;1	9;6;8;9;23;9;7;26;7;72	64803017;30	63414634;61	50546022;54	41780822;90	95917045;153;153;1	529383822
246116832;0;0;44;2;246;0;1;0;1;0;0;0;1;1;0;0;1;1;0;0;2highPA;0;0;0;0;0;1;0;0;1;3;0;0;0;1;0;0;1;0;0;0;0;1;30;1;14;87	31242371;163	6867347;66	30408163;24	74647208;[18.5	25);86	9;0LowRisk;1;0;1;30;2	2;6	255102041;8	091836735;8	795918367;23	14285714;4;4;25	92857143;8	255102041;47	51290584;16	89806129;78	27613105;58	21838165;79	97066548;153;153;1	683271394
246116843;1;0;45;2;246;0;0;1;0;0;0;0;0;1;0;0;1;0;0;2;1moderatePA;0;0;0;0;0;0;1;0;1;3;0;0;0;0;0;0;0;0;0;0;1;1;10;0;16;100;157	7;63	6;25	57370958;[25	30);81;0LowRisk;1;2;1;30;2	5;9;9;10;28;7;6;33;10;61	90061615;-3	55E-15;56	74726989;53	76712329;90	95917045;153;153;1	249807232
246116865;1;0;45;2;246;0;0;0;0;0;0;0;0;0;0;0;0;0;0;0;2highPA;1;0;0;0;0;0;0;0;1;2;0;0;0;0;0;0;0;0;0;0;0;1;1;0;16;100;168	4;55	9;19	71186125;[18.5	25);66	5;0LowRisk;2;3;0;31;2	5;5;9;9;23;5;3;30;9;68	82106541;28	38706257;73	06485876;61	73381681;79	78775113;153;153;1	34303597
246116933;1;1;45;2;246;0;0;0;1;0;0;0;0;0;0;0;1;0;0;2;1moderatePA;0;0;0;0;0;0;0;0;1;2	35;0;0;0;0;0;0;1;0;0;0;0;1;1;0;12;100;176	6;79	7;25	55506106;[25	30);91	7;0LowRisk;0;1;1;50	02525253;2	3;6;10;9;25;7;5;31;9;56	23813563;23	52882483;68	03432137;59	59533128;79	77965003;153;153;1	703660372
246116944;1;1;45;1;246;0;0;0;1;0;0;0;0;0;0;1;0;0;0;3;2highPA;0;0;0;0;0;0;0;0;1;3;0;0;0;0;0;0;0;0;0;0;0;1;1;0;20;100;165	2189474;65	07157895;23	83810032;[18.5	25);79	88369565;0LowRisk;1;1;1;30;2	371888889;6	385416667;8	333333333;9	010416667;23	72916667;5;5;26	65625;8	3125;70	52280662;20	1722561;79	6946735;65	84354722;83	87785445;153;153;1	557623934
246116975;1;1;45;2;246;0;0;0;1;0;1;0;0;0;0;1;1;1;0;3;1moderatePA;0;0;0;0;0;0;0;0;1;3;0;0;0;0;0;0;0;0;0;1;0;1;7;1;14;90	88660431;181	7;105	7;32	01585709;[30	100);109	8;1HighRisk;1;1;1;50;1	5;6;9;10;25;6;6;23;10;85	16975662;18	71893148;84	09008453;61	40268265;90	63089972;153;153;1	536109467
246117153;1;1;47;4;246;0;0;0;0;0;0;0;0;0;0;0;1;0;0;2;1moderatePA;0;0;0;0;0;0;1;0;1;3;0;0;0;0;0;0;0;0;0;0;0;1;1;0;25;100;193	5;92;24	57117294;[18.5	25);93	2;0LowRisk;1;1;1;48;1	9;8;9;9;26;7;6;27;9;66	3422982;21	1402439;77	86969374;64	19364882;84	50452119;153;153;1	808867413
246117237;1;0;49;2;246;0;0;1;1;0;1;0;0;1;0;1;1;0;1;2;2highPA;0;0;0;0;0;0;0;0;1;3;0;0;1;1;1;0;0;0;0;0;0;1;10;0;9;80	30344391;153	8;67	7;28	62041968;[25	30);89	1;1HighRisk;2;2;1;29;2	3;7;8;10;25;5;5;22;10;58	28558936;29	02439024;97	2698908;33	76712329;100;153;153;1	203603659
246117325;1;0;50;2;246;0;0;0;1;0;0;0;0;0;0;1;1;0;1;3;2highPA;1;0;0;0;0;0;0;0;1;1;0;1;0;0;0;0;0;0;0;0;0;1;5;0;22;90	03414917;163	0316327;71	10309278;26	75129042;[25	30);104	9;1HighRisk;2;3;0;26;2	1;5;10;9;24;5;4;25;9;82	94681041;-3	55E-15;57	60530421;89	65753425;100;153;153;0	521192233
246117347;1;1;50;4;246;0;0;0;1;0;0;0;0;0;0;0;0;0;0;2;2highPA;0;0;0;0;0;0;0;0;1;2	43877551;0;0;0;0;0;0;0;0;0;0;1;1;3;0;15;100;163	8896907;67	45876289;25	11511095;[25	30);88	8;0LowRisk;2;2;1;31	59042553;1	3;5;7;8;20;5;5;31;7;77	28741192;26	25768823;71	48680065;60	73079746;85	34543098;153;153;0	728832524
246117361;1;1;50;2;246;0;0;1;1;0;0;0;0;0;0;1;1;0;1;2;1moderatePA;0;0;0;0;0;0;0;0;1;3;0;0;0;0;0;0;0;0;0;0;0;0;0;1;15;100;182	1;88	2;26	59798235;[25	30);101	2;0LowRisk;2;1;1;56;2	1;4;7;7;18;6;5;26;7;46	46796911;21	45270672;80	2767338;60	01384436;85	20014892;153;153;1	9046308
246117407;0;1;51;2;246;0;0;0;0;0;0;0;0;0;0;0;0;1;1;2;1moderatePA;0;0;0;0;0;0;0;1;1;2;0;0;0;0;0;0;0;0;0;1;0;0;0;0;15;100;182	1;83	4;25	15047311;[25	30);92	1;0LowRisk;2;2;1;45;2;7;10;10;27;7;5;36;10;73	50550385;21	27359491;74	65765297;66	56485882;83	38878087;153;153;0	884846968
246117418;1;0;50;2;246;0;0;0;1;0;0;0;0;0;0;1;1;0;0;0;2highPA;1;0;0;0;0;1;1;0;1;3;0;0;0;0;0;0;0;0;0;0;1;1;7;0;16;98	8640976;172	7;74	4;24	94527295;[18.5	25);77	4;0LowRisk;3;4;0;40;2	5;9;10;10;29;5;5;29;9;47	3733915;22	36200257;71	39040562;54	17474106;80	62769707;153;153;0	63183199
246117435;1;0;51;2;246;0;0;0;1;0;0;0;0;0;0;0;0;0;0;3;2highPA;0;0;0;0;0;0;0;0;1;3;0;0;0;0;0;0;1;0;0;0;0;1;7;0;16;91	14936829;169	5;71	2;24	78224171;[18.5	25);83	1;0LowRisk;1;2;1;26;1	9;7;8;9;24;7;5;31;7;69	35899569;33	95121951;89	7425897;64	65753425;93	13026572;153;153;0	53675745
246117446;1;1;51;2;246;0;0;0;0;0;0;0;0;0;0;0;0;0;0;0;1moderatePA;0;0;0;0;0;0;0;0;1;3;0;0;0;0;0;0;0;0;0;0;0;1;1;0;15;100;177	5;73	3;23	26522515;[18.5	25);87	6;0LowRisk;1;1;1;58;1	6;5;8;8;21;6;4;22;9;77	43966351;21	25351072;76	96544225;59	24657534;82	60531432;153;153;0	677189057
246117484;1;1;52;2;246;0;0;0;1;0;0;0;0;0;0;0;0;0;1;3;2highPA;1;0;0;0;0;0;1;0;1;3;0;0;0;0;0;0;0;0;0;0;0;0;0;0;9;95	36005402;185	4;119;34	62003493;[30	100);105	1681319;1HighRisk;0;1;1;57;2	4;6;10;9;25;7;5;22;10;62	93528143;-3	55E-15;100;52	7739726;93	13026572;153;153;1	105920504
246117500;1;0;52;2;246;0;0;0;0;0;0;0;0;0;0;1;1;0;0;2;1moderatePA;0;0;0;0;0;0;0;0;1;3;0;0;0;0;0;0;0;0;0;0;0;0;0;0;18;100;163	6;50	8;18	98003957;[18.5	25);68;0LowRisk;2;2;1;29;2	3;4;6;10;20;7;5;38;7;62	8505227;19	73306233;80	37092536;63	45971951;87	16370042;153;153;0	657565355
246117533;1;0;52;1;246;0;0;0;0;0;0;0;0;1;0;1;1;1;0;2;1moderatePA;0;0;0;0;0;0;0;0;1;3;0;0;0;0;0;0;0;0;0;0;0;0;0;1;13;96	78987885;164	5;82;30	30275034;[30	100);94	6;1HighRisk;1;2;1;28;2	5;5;7;8;20;5;3;23;8;64	63812762;-3	55E-15;57	60530421;78	35616438;100;153;153;0	650701424
246117685;1;0;54;4;246;0;0;0;0;0;0;0;0;0;0;0;1;1;0;3;1moderatePA;0;0;0;0;0;0;0;0;1;2;0;0;0;0;1;0;1;0;0;0;0;1;6;0;10;95	45641327;156	9;60	8;24	69776717;[18.5	25);83	7;0LowRisk;1;0;1;26;3;4;7;9;20;6;5;24;8;64	46186095;21	33438238;78	9364678;70	13647516;79	84870861;153;153;0	704156514
246117713;1;1;55;2;246;0;0;0;0;0;0;0;0;0;0;0;0;0;0;2;2highPA;0;0;0;0;0;0;0;0;1;2	418367347;0;0;0;0;0;0;1;0;0;0;0;1;1;0;16;100;177	6;83	1;26	34602508;[25	30);86	5;0LowRisk;1;1;1;59;2	1;7;9;9;25;7;8;26;8;70	06414505;26	56762749;71	48838784;66	3956883;82	32481723;153;153;0	692411651
246117795;0;1;55;2;246;0;0;0;1;0;0;0;0;0;0;0;1;0;1;2;1moderatePA;0;0;0;0;0;0;0;1;1;3;0;0;0;0;0;0;0;0;0;0;0;0;0;0;18;100;174	5;96	9;31	82239883;[30	100);106;1HighRisk;1;1;1;39;2	1;5;9;8;22;8;5;28;8;62	32153726;19	37472284;83	58467672;67	00451763;86	15251674;153;153;0	651448091
246117814;1;0;56;2;246;0;0;0;1;0;0;0;0;0;0;1;1;0;0;0;2highPA;1;0;0;0;0;0;0;0;1;3;0;0;0;0;0;0;0;0;0;0;0;1;2;1;10;98	8640976;160	3;67	2;26	15183866;[25	30);92	4;1HighRisk;2;2;1;30;2	7;4;7;7;18;5;3;36;7;81	5851482;24	92682927;57	60530421;68	97260274;100;153;153;0	644512018
246117831;1;0;55;2;246;0;0;0;1;0;0;0;1;1;0;1;1;0;0;0;1moderatePA;0;0;0;1;0;0;0;0;1;2;0;0;0;0;0;0;1;0;0;0;0;1;12;0;21;96	78987885;173	8;79	3;26	25267989;[25	30);100	5;1HighRisk;1;1;1;35;2	1;6;10;10;26;5;6;27;9;58	38272079;24	51725725;69	28836082;66	93986534;79	31620587;153;153;0	476560185
246117855;1;1;56;2;246;0;0;0;1;0;0;0;0;0;0;0;0;0;1;2;2highPA;0;0;0;0;0;0;0;0;1;3;0;0;0;0;0;0;0;0;0;0;0;1;5;0;12;100;177	4731959;84	10824742;26	70379858;[25	30);93	5;0LowRisk;3;2;0;60;1	8;4;8;9;21;4;4;22;8;86	38619443;-3	55E-15;97	2698908;53	76712329;93	13026572;153;153;0	686029475
246117910;1;1;58;5;246;0;0;0;0;0;0;0;0;0;0;0;0;0;0;2;2highPA;0;0;0;0;0;0;0;0;1;2;0;0;0;0;0;0;0;0;0;0;1;1;1;0;15;100;170	4;75	7;26	07094051;[25	30);98	8;0LowRisk;1;1;1;46;1	8;4;8;9;21;5;4;16;7;68	54943462;19	72756558;70	30894351;60	97140683;78	34012544;153;153;0	651448091
246117959;1;0;58;4;246;0;0;0;1;0;0;0;0;0;0;0;1;0;0;0;2highPA;1;0;0;0;0;0;0;0;1;3;0;0;0;0;0;0;0;0;0;0;0;1;7;0;30;96	78987885;180	3;67	8;20	85634684;[18.5	25);81;0LowRisk;2;2;1;32	52828283;2	4;7;9;9;25;5;5;25;6;72	58379388;31	07317073;97	2698908;38	28767123;100;153;153;0	702613534
246118106;1;0;61;2;246;0;0;0;1;0;0;0;0;0;0;1;1;0;0;0;0Inactive;1;0;0;0;0;0;0;0;1;3;0;0;0;0;0;0;1;0;0;0;0;1;4;1;16;97	72820282;150	3;66;29	21635106;[25	30);95	6;1HighRisk;1;1;1;27;2	3;7;9;10;26;8;5;30;7;53	42042896;28	87804878;77	925117;53	11643836;100;153;153;0	51357543
246118128;0;1;60;2;246;0;0;0;0;0;0;0;0;0;0;0;0;1;0;0;2highPA;0;0;0;0;0;0;0;0;1;3;0;0;0;0;0;0;1;0;0;0;0;1;4;0;12;100;185;94	6;27	64061359;[25	30);95	5;0LowRisk;5;1;0;51;2	5;5;8;10;23;7;5;26;10;60	89566212;-3	55E-15;81	12324493;100;100;153;153;0	812518416
246118145;0;0;61;5;246;0;0;0;0;0;0;0;0;0;0;1;0;0;1;3;2highPA;0;0;0;0;0;0;0;0;1;2;0;0;0;0;0;0;0;0;0;0;0;0;0;0;12;100;164	4;63	5;23	49471055;[18.5	25);81;0LowRisk;3;2;0;26;3	1;6;9;9;24;8;5;29;7;52	06958746;-3	55E-15;86	85647426;61	43835616;100;153;153;0	565645774
246118205;1;1;62;4;246;0;0;0;0;0;0;0;0;0;0;1;0;0;1;0;1moderatePA;0;0;0;0;0;0;0;0;1;3;0;0;1;0;0;0;1;0;0;0;0;1;2;0;12;100;161	9;69	2;26	40051489;[25	30);92	2;0LowRisk;1;1;1;45;2	6;5;9;7;21;7;5;20;6;54	38355718;-3	55E-15;56	74726989;56	23287671;80	1036941;153;153;0	755645431
246118238;1;1;62;2;246;0;0;0;0;0;0;0;0;0;0;1;0;0;1;2;2highPA;1;0;0;0;0;0;0;1;1;2;0;0;0;0;0;0;0;0;0;0;0;1;2;0;12;100;178	1742268;85	74845361;27	01074302;[25	30);97	13789474;0LowRisk;0;0;1;52;2	351956522;5	505263158;7	463157895;8	4;21	36842105;6;4;24	81052632;7	4;53	37692831;26	43902439;97	2698908;55	03424658;100;153;153;0	699524231
246118326;1;1;63;2;246;0;0;0;1;0;0;0;0;0;0;0;1;0;1;2;1moderatePA;0;0;0;1;0;0;0;1;1;3;0;0;0;1;1;0;1;0;0;0;0;1;4;0;16;91	98965454;183	8;166	1;49	16755569;[30	100);151;1HighRisk;1;2;1;42;2	7;5;5;8;18;7;6;31;9;67	11966786;22	7804878;78	50478725;43	63013699;52	36552171;153;153;0	627891828
246118382;0;1;64;1;246;0;0;0;1;0;0;0;1;1;0;0;1;0;1;3;1moderatePA;0;0;0;1;0;0;1;1;1;2;0;0;0;0;0;0;0;0;0;0;1;1;5;0;7;95	36005402;173	3;107	7;35	86068474;[30	100);127	6;1HighRisk;2;0;1;45;2	7;3;5;6;14;5;4;21;4;51	984995;26	43902439;97	2698908;89	65753425;100;153;153;0	869538225
246118436;1;1;63;4;246;0;0;0;1;0;0;0;0;0;0;0;0;1;0;0;1moderatePA;0;0;0;0;0;0;0;0;1;1;0;1;0;0;0;0;0;0;0;0;0;0;0;0;10;100;184	2;81	8;24	10871439;[18.5	25);96	6;0LowRisk;0;0;1;49;2	2;4;7;8;19;7;5;33;8;47	54425046;-3	55E-15;71	91039816;46	64383562;100;153;153;0	943768698
246119437;1;1;34;1;246;0;0;0;0;0;0;0;0;0;0;0;0;1;1;0;2highPA;0;0;0;0;0;0;0;0;1;3;0;0;0;0;0;0;1;0;0;0;0;0;0;0;18;100;168	8;71	9;25	23387839;[25	30);81	4;0LowRisk;1;1;1;51;2	2;5;7;7;19;5;4;32;7;61	18359788;19	79512195;74	69145432;57	93949772;82	62973067;1;162;3	6255636
246119566;1;0;40;2;246;0;0;0;0;0;0;0;1;1;0;1;1;0;0;2;1moderatePA;0;0;0;0;0;0;1;0;1;3;0;0;0;0;0;0;0;0;0;0;0;1;4;0;19;100;174	1;70	6;23	29202024;[18.5	25);79;0LowRisk;1;2;1;32;2	3;8;10;10;28;7;7;25;7;63	92104163;16	24390244;72	42589704;68	15068493;65	16526248;1;162;1	594979577
246119588;1;1;41;2;246;0;0;0;1;0;0;0;0;0;0;0;1;0;0;0;1moderatePA;0;0;0;0;0;0;0;0;1;3;0;0;0;1;0;0;1;0;0;0;1;1;15;0;11;100;179	5625;88	17916667;27	34857508;[25	30);96	88510638;0LowRisk;1;1;1;80;2	301777778;5	515789474;7	712765957;8	425531915;21	65408735;5;4;24	86315789;7	638297872;67	08222833;19	14982578;74	02290828;53	7250934;82	56793622;1;162;1	300111672
246119599;1;0;42;2;246;0;0;0;1;0;0;0;0;0;0;0;1;0;1;0;2highPA;0;0;0;0;0;0;0;1;1;3;0;0;0;0;0;0;1;0;0;0;0;1;6;0;12;100;161	3;64	8;24	90613117;[18.5	25);89	8;1HighRisk;5;1;0;41;2	5;7;10;10;27;6;6;18;10;69	84413799;29	85365854;66	34165367;65	37671233;93	13026572;1;162;1	925013285
246119632;1;1;43;2;246;0;0;0;0;0;0;0;0;0;0;0;1;0;1;3;2highPA;0;0;0;0;0;0;0;0;1;3;0;0;0;0;0;0;0;0;1;0;0;1;3;0;12;98	8640976;173	3;81	6;27	17021239;[25	30);96	3;0LowRisk;0;1;1;48;2	2;8;10;9;27;6;5;16;10;76	2692947;17	21555702;80	14082726;60	21216171;84	17479411;1;162;2	113470176
246119744;0;0;47;2;246;0;0;0;1;0;0;0;0;0;0;0;1;0;1;0;2highPA;0;0;0;0;0;0;0;0;1;3;0;0;0;0;0;0;0;0;0;0;0;1;3;0;12;90	95179749;157	8;65	8;26	42481137;[25	30);89;1HighRisk;1;2;1;25;2	7;5;7;7;19;6;4;15;8;43	43801099;18	48899465;77	33675061;65	92161339;82	34990868;1;162;1	25949101
246119840;1;0;53;2;246;0;0;0;1;0;0;0;0;0;0;0;0;1;0;3;2highPA;1;0;0;0;0;0;0;0;1;3;0;0;0;0;0;0;0;0;0;0;0;1;2;0;12;94	89698971;168	2;88	6;31	31711441;[30	100);104	2;1HighRisk;2;1;1;27;3	1;5;7;6;18;6;4;21;5;81	78564609;28	89804078;77	33811047;64	41031678;79	1778539;1;162;0	736909849
246119989;1;0;60;2;246;0;0;0;1;0;0;0;0;0;0;0;1;0;0;0;2highPA;0;0;0;0;0;0;0;0;1;3;0;0;0;0;0;0;0;0;0;0;0;1;1;0;10;95	85154724;164	2;84	8;31	45209268;[30	100);103	2;1HighRisk;1;2;1;38;2	7;2;8;8;18;6;4;18;7;72	24996126;16	95966229;76	19425467;59	33735595;82	18148703;1;162;0	730878216
246120010;1;1;59;2;246;0;0;1;1;0;0;0;0;0;0;0;1;0;0;2;2highPA;0;0;0;0;0;0;0;0;1;3;0;0;0;0;0;0;1;0;0;0;0;1;2;0;18;98	8640976;182	2;88	2;26	5687939;[25	30);102;1HighRisk;1;2;1;56;2	2;5;7;7;19;7;4;30;7;76	57518274;26	08685306;83	25311061;71	67185554;85	49488312;1;162;0	756774343
246120032;1;1;62;2;246;0;0;0;1;0;0;0;0;0;0;0;1;0;0;2;1moderatePA;0;0;0;0;0;0;0;0;1;2;0;0;0;0;0;0;0;0;0;0;0;1;1;0;16;91	22224426;192	4;106	1;28	66191796;[25	30);108	2;1HighRisk;1;1;1;60;2	1;7;8;9;24;6;4;21;8;65	62275883;25	02317073;97	2698908;38	45890411;100;1;162;0	628489669
246120065;1;0;62;2;246;1;0;0;1;0;0;0;0;0;0;0;1;0;0;0;2highPA;1;0;0;0;0;0;0;0;1;2;0;0;0;0;1;0;0;0;0;0;0;1;4;0;8;100;158;64	3;25	75709021;[25	30);77	5;0LowRisk;2;1;1;22;2	9;4;7;8;19;6;4;28;7;39	05575943;-3	55E-15;57	60530421;62	29452055;93	13026572;1;162;0	743053356
246120827;1;0;51;2;246;0;0;0;0;0;0;0;0;0;0;0;0;0;0;0;1moderatePA;0;0;0;0;0;0;0;0;1;2;0;0;0;0;0;0;0;0;0;0;0;0;0;0;11;100;162	1;66	2;25	19370036;[25	30);84;0LowRisk;2;2;1;30;2	2;6;9;9;24;8;7;35;7;71	36306127;28	18370524;69	30486522;65	10693319;79	03650897;1;176;0	736909849
246120917;1;1;57;2;246;0;0;1;1;0;0;0;1;0;0;1;1;0;1;3;1moderatePA;0;0;0;0;0;0;0;0;1;3;0;0;0;0;1;0;1;0;0;1;0;1;14;0;13;93	21879578;183	1;88	8;26	4872138;[25	30);103	2;1HighRisk;1;1;1;51;1	8;5;7;8;20;5;4;17;6;60	17077579;24	57235772;100;17	53424658;75	34024627;1;176;0	976491811
246120952;1;0;58;2;246;0;0;0;1;0;0;0;0;0;0;1;0;0;0;2;1moderatePA;0;0;0;0;0;0;0;0;1;3;0;0;0;0;0;0;0;0;0;0;0;0;0;0;17;100;168	1;64	8;22	9318757;[18.5	25);77	7;0LowRisk;2;2;1;31;1	8;8;10;10;28;9;8;30;9;62	58823532;17	23620026;79	12734009;64	82956356;83	8093695;1;176;0	630734568
246120974;1;1;58;2;246;0;0;0;1;0;0;0;0;0;0;0;0;0;1;0;1moderatePA;0;0;0;0;0;1;0;0;1;2;0;0;0;0;0;0;0;0;0;0;1;0;0;0;10;100;175	5;90	6;29	41534565;[25	30);94	6;0LowRisk;1;0;1;57;1	9;4;7;7;18;7;5;25;6;77	31656247;21	84766795;79	20073699;67	08369007;83	50934416;1;176;0	769814713
246121058;0;1;62;2;246;0;0;1;1;1;0;0;1;1;1;1;1;1;0;0;2highPA;1;0;1;0;1;1;0;1;1;1;0;1;0;0;0;0;0;0;0;0;0;0;0;0;6;80	74009705;164	6;68	8;25	39386325;[25	30);95	5;0LowRisk;1;1;1;23;3	1;3;6;6;15;5;2;8;5;66	85687746;-3	55E-15;53	62125806;0;54	34219054;1;176;0	91025809
246121837;1;0;40;2;246;1;0;0;0;0;0;0;0;0;0;0;1;0;1;0;1moderatePA;0;0;0;0;0;0;0;0;1;3;0;0;0;0;0;0;0;0;0;0;1;1;1;0;20;100;167;67;24	02380867;[18.5	25);80	5;0LowRisk;1;1;1;34;2;8;10;9;27;6;5;26;10;69	09376037;17	23519164;78	44704965;64	6122079;85	27271967;1;219;0	979285243
246121953;1;0;44;2;246;0;0;0;0;0;0;0;0;0;0;0;0;0;0;2;2highPA;1;0;0;0;0;1;0;1;1;3;0;0;0;0;0;0;0;0;0;0;0;1;6;0;14;100;154	3;52	2;21	92495198;[18.5	25);73	9;0LowRisk;2;1;1;19;2	3;6;9;10;25;7;6;31;10;58	93337334;13	81881533;78	37895334;1	952054795;100;1;219;1	21616784
246121992;1;0;46;2;246;0;0;0;0;0;0;0;0;0;0;0;1;0;0;2;1moderatePA;1;0;0;0;0;0;1;0;1;2;0;0;0;0;0;0;0;0;0;0;0;1;1;0;14;97	92578125;169	4;89	3;31	11892937;[30	100);98	9;1HighRisk;0;2;1;31;2	9;8;10;10;28;7;6;23;10;72	91021607;25	50505651;69	85487314;61	68450343;78	45034925;1;219;1	176155636
246122085;1;0;51;2;246;1;0;0;1;0;0;0;0;0;0;0;0;1;1;0;2highPA;0;0;0;0;0;0;1;0;1;3;0;0;0;0;0;0;0;0;0;0;0;1;3;0;16;100;167	2;54;19	31617866;[18.5	25);72	1;0LowRisk;1;1;1;31;1	7;9;7;9;25;6;5;37;9;67	3668619;23	02439024;100;16	54109589;73	65521711;1;219;0	592873621
246122186;1;0;57;2;246;0;0;0;1;0;0;0;0;0;0;0;1;0;0;2;2highPA;0;0;0;0;0;0;0;0;1;3;0;0;0;0;0;0;0;0;0;0;0;1;1;0;9;100;166	2;77	4;28	02069622;[25	30);91	2;1HighRisk;3;2;0;30;2	5;6;9;9;24;6;5;14;10;74	35041204;19	85629532;83	62393319;66	21617107;85	92838626;1;219;0	735295098
246122331;1;0;61;2;246;0;0;0;0;0;0;0;0;0;0;1;1;1;0;0;2highPA;0;0;0;0;0;0;1;0;1;2;0;0;0;0;0;0;0;0;0;0;0;1;2;0;10;100;159	6;74	3;29	1691007;[25	30);101	9;1HighRisk;1;2;1;25;2	6;3;8;5;16;5;3;30;5;83	3567109;-3	55E-15;100;60	30821918;100;1;219;0	743053356
246122402;0;0;62;2;246;0;1;1;1;0;0;0;0;0;0;1;1;0;0;2;0Inactive;1;0;0;0;0;1;0;1;1;2;0;0;0;0;0;0;1;0;0;0;1;1;10;0;8;43	71010208;175	4;79	3;25	77591015;[25	30);101	5;1HighRisk;0;1;1;33;3	8;5;9;10;24;5;4;23;10;54	23976153;24	97175866;68	94759464;19	17808219;72	71548931;1;219;0	743053356
246122993;0;1;40;1;246;0;0;1;1;0;0;0;1;1;0;0;1;0;0;0;2highPA;0;0;0;0;0;0;0;0;1;3;0;0;0;0;0;0;1;0;0;0;0;1;2;0;13;100;178	1;86	1;27	14409162;[25	30);90;0LowRisk;1;2;1;65;2;6;8;8;22;6;5;13;7;52	10494376;12	92682927;84	43837754;48	59589041;37	81594297;270;270;2	20340973
246123101;1;1;45;2;246;0;0;1;1;0;0;0;0;1;0;1;1;1;1;3;0Inactive;1;0;0;0;0;0;0;0;1;3;0;0;1;0;0;0;1;0;0;0;0;1;5;1;19;95	12428284;184	6;114	8;33	68825336;[30	100);111;1HighRisk;0;2;1;60;2;7;8;8;23;7;4;34;8;45	78116829;26	34403081;82	04687278;60	4728942;83	70692327;270;270;1	59668157
246123286;1;0;53;2;246;0;0;0;1;0;0;0;0;0;0;1;1;1;0;3;1moderatePA;1;0;0;0;0;0;0;0;1;3;0;0;0;0;0;0;1;0;0;0;0;1;2;0;18;100;164	4;69	5;25	7146832;[25	30);86	6;0LowRisk;1;1;1;32;2	2;3;7;7;17;7;5;20;3;67	52277254;12	19194062;87	24566004;79	09746005;88	91409232;270;270;0	583168129
246123365;0;1;58;2;246;0;0;0;1;0;0;0;1;1;0;0;0;0;1;0;1moderatePA;1;0;0;0;1;0;0;1;1;2;0;0;0;0;1;1;1;0;0;0;1;1;10;0;14;88	84101105;178;87	5;27	61646257;[25	30);98;0LowRisk;3;3;0;49;2	2;7;9;9;25;7;5;29;10;52	30519377;26	23486902;73	86606575;67	46514188;81	23304769;270;270;0	812518416
246123431;0;0;61;2;246;0;0;0;0;0;0;0;0;0;0;1;0;0;0;0;1moderatePA;1;0;0;1;0;0;1;1;1;2;0;0;1;0;0;0;1;0;0;0;0;1;3;0;10;100;163	3;87;32	62472677;[30	100);109	5;1HighRisk;1;1;1;32;2	4;6;8;9;23;5;5;19;9;65	27581357;-3	55E-15;37	36349454;35	20547945;80	1036941;270;270;0	730889383
246123466;1;1;62;1;246;0;0;0;0;0;0;0;0;0;0;0;0;0;0;0;1moderatePA;0;0;0;0;0;0;0;1;1;2;0;0;0;0;0;0;0;0;0;0;0;1;3;0;15;100;181	7;94	7;28	68402712;[25	30);106	6;1HighRisk;2;1;1;36;1	9;6;10;10;26;6;4;24;9;70	35593722;-3	55E-15;97	2698908;100;95	00972132;270;270;0	758561649
246124031;1;0;29;1;246;0;0;0;0;0;0;0;0;0;0;0;0;1;0;2;2highPA;0;0;0;0;0;0;0;0;1;3;0;0;0;0;0;0;0;0;0;0;0;0;0;0;16;100;163	6;69	2;25	85469958;[25	30);86;0LowRisk;1;0;1;30;2	1;5;9;10;24;7;6;35;9;58	8187909;-3	55E-15;100;83	59589041;100;305;305;1	620123459
246124234;1;1;39;2;246;0;0;0;0;0;0;0;0;0;0;0;0;0;1;2;2highPA;0;0;0;0;0;0;0;0;1;3;0;0;1;1;0;0;0;0;0;0;0;1;3;0;14;100;179	8;76	7;23	72553362;[18.5	25);85;0LowRisk;1;1;1;49;1	7;6;8;9;23;7;8;24;7;52	54092104;-3	55E-15;72	44980122;41	26712329;100;305;305;2	178893616
246124300;1;0;43;1;246;0;0;0;0;0;0;0;0;0;0;0;0;0;1;0;0Inactive;0;0;0;0;0;0;1;0;1;3;0;0;0;0;0;0;0;0;0;0;0;1;7;0;11;100;168	3;78	6;27	74944581;[25	30);83	7;0LowRisk;3;1;1;33;2	5;5;8;9;22;6;4;35;8;75	64357013;18	70362158;76	22984919;69	59307011;80	99049471;305;305;1	459934222
246124358;1;1;46;1;246;0;0;0;0;0;0;0;0;0;0;0;0;0;1;3;2highPA;0;0;0;0;0;0;0;0;1;3;0;0;0;0;0;0;0;0;0;0;0;1;2;0;14;100;181	3;83	4;25	37291955;[25	30);89	8;0LowRisk;0;0;1;56;2	5;7;8;10;25;6;4;48;10;72	16937873;24	91841884;74	42988896;57	13502936;79	05775185;305;305;1	163189343
246124508;1;0;52;4;246;0;0;0;0;0;0;0;0;0;0;1;1;0;0;2;2highPA;0;0;0;0;0;0;1;0;1;2;0;0;0;0;0;0;0;0;0;0;1;0;0;1;15;100;166	8;53	4;19	19327847;[18.5	25);71	3;0LowRisk;2;2;1;30;2	2;7;9;10;26;6;5;31;10;57	59018324;20	46519929;75	22425897;63	73147889;85	50818564;305;305;0	530800361
246124525;1;0;51;2;246;1;0;1;1;0;0;0;0;0;0;1;1;1;0;2;0Inactive;1;0;0;0;0;0;0;0;1;3;0;0;0;0;0;0;1;0;0;0;0;1;2;0;11;93	12554932;164	4;65	8;24	34570006;[18.5	25);87	8;0LowRisk;2;0;1;35;2	3;5;8;8;21;7;6;20;6;72	64345382;23	96998124;71	25585023;17	02054795;80	1036941;305;305;0	700537299
246124547;1;0;53;1;246;0;0;0;0;0;0;0;0;0;0;1;0;0;0;2;2highPA;0;0;0;0;0;0;0;0;1;2;0;0;1;1;0;0;1;0;0;0;0;1;7;0;20;100;162	1;51;19	40904408;[18.5	25);62;0LowRisk;3;2;0;32;2	3;6;10;10;26;6;5;30;9;60	04569346;18	38570618;77	02076833;63	35079237;82	93030352;305;305;0	619491416
246124615;1;1;56;2;246;0;0;0;0;0;0;0;0;0;0;0;0;0;0;2;2highPA;0;0;0;0;0;0;0;0;1;2;0;0;0;0;0;0;0;0;0;0;0;0;0;0;14;100;177	1;72;22	95595549;[18.5	25);79	6;0LowRisk;1;2;1;53;2;8;9;10;27;7;5;42;9;52	18717182;24	14036834;67	89100976;65	22042341;80	1036941;305;305;0	632734043
246124626;1;1;57;2;246;0;0;1;1;0;1;0;0;0;0;0;0;0;1;2;2highPA;1;0;0;0;0;0;0;0;1;3;0;0;0;0;0;0;0;0;0;0;0;1;6;0;9;96	66881561;173	8;72	3;23	93529327;[18.5	25);86	1;0LowRisk;2;1;1;48;2	3;7;7;8;22;5;3;17;7;71	86368812;18	11498258;74	53675698;53	31796628;81	28810824;305;305;0	857944097
246124637;0;0;58;2;246;0;0;0;1;0;0;0;0;0;0;1;1;0;0;0;1moderatePA;1;0;0;1;0;0;0;1;1;2;0;0;0;0;1;0;1;0;0;0;1;1;4;0;12;75	09222412;168	4;91	5;32	26539006;[30	100);110	1;1HighRisk;2;2;1;47	23061224;2	4;6;8;9;23;6;4;29;9;66	94305523;12	92682927;57	60530421;70	4109589;49	02786779;305;305;0	641199363
246124654;0;0;59;2;246;0;0;1;1;1;0;0;0;0;0;0;0;0;0;2;2highPA;1;0;0;0;0;1;0;0;1;2;0;0;0;0;0;0;0;0;0;1;1;1;5;0;10;80	21551514;163	7;82	1;30	63696908;[30	100);96	8;1HighRisk;2;1;1;23;2	8;5;8;9;22;8;7;20;8;52	3698028;-3	55E-15;97	2698908;25	20547945;66	39662994;305;305;0	690819861
246124671;0;1;59;4;246;0;1;1;1;0;0;0;0;0;0;0;0;0;1;0;0Inactive;1;0;0;1;0;1;0;1;1;2;0;0;0;1;0;0;0;0;0;0;1;0;0;1;11;68	9434967;166	6;85	7;30	87669642;[30	100);104	4;1HighRisk;0;1;1;43;4	038;1;5;6;12;5;3;14;4;51	74732983;43	50764228;58	92385695;57	57695407;57	28600628;305;305;0	663959481
246124738;0;0;63;2;246;0;0;1;1;0;0;0;0;0;0;1;1;0;1;0;1moderatePA;1;0;0;0;0;0;0;0;1;3;0;0;0;0;0;0;0;0;0;0;1;0;0;0;11;80	74111176;154	7;71;29	66727937;[25	30);92	5;1HighRisk;3;3;0;22;2	4;4;6;9;19;7;5;22;8;76	36575226;-3	55E-15;100;70	85616438;85	38561244;305;305;0	611507224
246125272;1;1;30;2;246;0;0;0;1;0;0;0;0;0;0;0;0;0;0;3;0Inactive;0;0;0;0;0;0;0;1;1;3;0;0;0;0;0;0;0;0;0;0;0;1;2;0;12;98	8640976;170;74	2;25	67474048;[25	30);89	6;0LowRisk;1;1;1;61;2	2;5;8;9;22;5;4;19;7;71	51461901;17	09386548;72	98423516;52	92682927;77	25044452;1;338;2	598354947
246125406;1;0;41;2;246;1;0;0;0;0;0;0;0;0;0;0;0;0;0;0;2highPA;1;0;0;0;0;0;0;0;1;2;0;0;0;0;0;0;0;0;0;0;0;0;0;0;15;100;170;68	5;23	70242215;[18.5	25);74	8;0LowRisk;1;1;1;44;2	1;8;9;10;27;8;5;30;10;60	08783806;23	75718157;70	08126837;66	04417109;82	31753561;1;338;1	117647979
246125523;0;0;51;4;246;0;0;1;0;0;0;0;0;0;0;0;1;0;0;0;0Inactive;0;0;0;0;0;0;1;1;1;2;0;0;0;0;0;0;0;0;0;0;1;1;156;1;13;85	24129486;164	7;94	4;34	80044489;[30	100);104	6;1HighRisk;2;2;1;31;2	4;6;7;6;19;6;6;22;6;55	6808899;23	60406504;72	0612634;65	99366957;74	91742103;1;338;0	600347711
246125630;1;1;56;1;246;0;0;0;1;0;0;0;0;0;1;1;0;1;0;4;2highPA;0;0;0;0;0;0;0;0;1;2;0;0;0;0;0;0;0;0;0;0;0;1;1;0;11;94	35469818;173	1;77	7;25	93145485;[25	30);94	6;0LowRisk;3;5;0;47;3	1;4;6;7;17;7;4;19;4;46	3453564;31	97045689;72	17640176;65	33506109;74	64185876;1;338;0	808317692
246125678;1;0;59;2;246;0;0;0;0;0;0;0;0;0;0;0;0;0;0;2;2highPA;1;0;0;0;0;1;0;0;1;3;0;0;0;0;0;0;0;0;0;0;0;0;0;0;9;100;164	4;59	3;21	94072969;[18.5	25);75	3;0LowRisk;1;1;1;32;2	3;5;10;9;24;6;3;19;7;74	24216652;22	99614891;87	00826411;70	71667224;86	55899308;1;338;0	674491032
246125742;1;1;61;2;246;1;0;0;1;0;0;0;0;0;0;0;0;0;1;0;1moderatePA;1;0;0;0;0;0;1;0;1;3;0;0;0;0;0;0;1;0;0;0;1;1;4;0;20;98	8640976;178	8;82	6;25	8371745;[25	30);96	7;0LowRisk;0;0;1;42;2	2;7;6;9;22;6;4;18;9;68	60902268;-3	55E-15;100;98	45890411;100;1;338;0	771186163
246125799;1;0;63;2;246;1;0;1;0;0;0;0;0;0;0;0;0;0;0;2;0Inactive;0;0;0;0;0;0;0;0;1;3;0;0;0;0;0;1;0;0;0;0;0;0;0;0;7;100;168	8;87	8;30	8141102;[30	100);97	5;1HighRisk;1;1;1;35;2	5;5;8;7;20;6;4;29;8;65	44067995;26	31219512;89	7425897;1	952054795;100;1;338;0	638707447
246126446;1;1;32;2;246;0;0;0;0;0;0;0;0;0;0;0;0;0;1;0;2highPA;0;0;0;0;0;0;0;0;1;3;0;0;0;0;0;0;0;0;0;0;0;1;3;0;18;100;190	4;88	2;24	32958478;[18.5	25);87	3;0LowRisk;4;2;0;49;2	5;5;8;10;23;5;4;37;9;74	89660013;-3	55E-15;68	09672387;55	65068493;100;1;426;3	777118114
246126586;1;0;41;2;246;0;0;0;1;0;0;0;0;0;0;0;1;0;1;2;1moderatePA;1;0;0;0;0;0;0;0;1;3;0;0;0;0;0;0;0;0;0;0;0;1;1;0;13;100;172	2;77	1;26	00088221;[25	30);79	6;0LowRisk;2;3;0;39;2	3;10;10;10;30;6;6;26;10;65	76862467;22	71106942;72	80031201;52	77286787;82	38429392;1;426;1	117647979
246126601;1;0;40;2;246;0;0;0;1;0;0;0;0;0;0;0;0;0;0;2;1moderatePA;0;0;0;0;0;0;0;0;1;3;0;0;0;0;0;0;1;0;1;0;0;1;6;0;16;100;161;50	4;19	4436943;[18.5	25);66;0LowRisk;1;2;1;32;2	4;9;10;10;29;6;5;21;10;69	17884466;21	92773261;78	06930459;60	78248236;87	73695723;1;426;0	979285243
246126756;1;0;47;2;246;0;0;0;1;0;0;0;0;0;0;1;1;0;0;2;1moderatePA;1;0;0;0;0;0;0;1;1;3;0;0;0;0;0;0;1;0;0;0;0;1;6;0;18;100;167	4;77	7;27	72746153;[25	30);90	4;1HighRisk;1;1;1;29;2	8;5;7;8;20;6;3;29;9;62	65918521;20	16937669;75	90028601;67	51712329;81	97852051;1;426;0	957428122
246126831;1;1;52;4;246;0;0;1;1;0;0;0;1;1;1;1;1;0;1;0;2highPA;0;0;0;1;0;0;1;0;1;2;0;0;0;0;1;1;0;0;0;0;0;1;5;1;9;98	8640976;185	4;90	2;26	24140463;[25	30);101	2;0LowRisk;0;1;1;50;2	4;5;7;10;22;5;3;29;8;40	91244847;21	76195122;73	93806279;59	6798217;76	63801621;1;426;1	48886359
246126987;1;0;58;5;246;0;0;0;0;0;0;0;0;0;0;1;1;0;0;0;2highPA;0;0;0;0;0;1;0;0;1;3;0;0;0;0;1;1;0;0;0;0;1;1;5;0;12;100;157	8;50	7;20	36075891;[18.5	25);80;0LowRisk;2;2;1;25;2	2;8;8;10;26;6;4;22;8;53	99717642;16	91056911;80	51769439;61	38542964;84	41193717;1;426;0	706579942
246127007;1;0;59;2;246;0;0;0;0;0;0;0;0;0;0;0;0;0;1;0;2highPA;0;0;0;0;0;0;0;0;1;2;0;0;0;0;0;0;0;0;0;0;0;1;1;0;13;100;168;80	2;28	41553288;[25	30);101	4;1HighRisk;3;2;0;26;2	9;4;7;8;19;7;5;29;8;74	35256591;21	80988118;73	356664;65	02283105;79	34948153;1;426;0	674491032
246127106;1;1;62;2;246;0;0;0;0;0;0;0;0;0;0;0;1;0;0;2;2highPA;0;0;0;1;0;0;0;0;1;3;0;0;0;0;0;0;0;0;0;0;0;1;2;0;10;100;189	9;86;23	84781103;[18.5	25);95	4;0LowRisk;1;1;1;57;2	6;5;7;8;20;5;3;19;9;79	66428593;-3	55E-15;89	7425897;50	75342466;100;1;426;0	775472339
246127675;1;1;41;1;246;0;0;0;1;0;0;0;0;0;0;1;1;1;0;0;2highPA;0;0;0;0;0;0;0;0;1;3;0;0;0;0;0;0;1;0;0;0;0;0;0;0;15;100;174	4;70;23	01468732;[18.5	25);80	8;0LowRisk;1;1;1;45;2	4;9;9;10;28;6;5;37;8;77	8667666;21	83089431;77	7325468;69	9418846;85	15770145;1;470;1	936191082
246127723;1;0;44;1;246;1;0;0;1;0;0;0;0;0;0;1;1;0;1;2;2highPA;0;0;0;0;0;0;0;1;1;3;0;0;0;0;0;0;0;0;0;0;0;1;2;0;15;97	92578125;157	6;74	5;29	9946533;[25	30);90	5;1HighRisk;0;1;1;32;2	2;6;8;8;22;6;4;35;8;58	05736032;24	92682927;68	09672387;40	30821918;100;1;470;1	40539763
246127779;1;0;46;2;246;0;0;0;0;0;0;0;0;0;0;0;0;0;0;2;0Inactive;0;0;0;0;0;0;0;0;1;2;0;0;0;0;0;0;0;0;0;0;1;0;0;0;15;100;184;98	7;29	1528828;[25	30);95	5;1HighRisk;2;1;1;40;2	4;6;9;9;24;8;6;26;8;62	35779159;31	07317073;78	66614665;9	760273973;100;1;470;1	226222744
246127889;1;0;51;2;246;0;0;1;1;0;0;0;0;0;0;0;0;0;0;2;1moderatePA;1;0;0;0;1;0;0;0;1;2;0;0;0;0;0;0;0;0;0;0;0;0;0;0;16;96	06261444;170	9;102	2;34	99183923;[30	100);95	5;1HighRisk;1;1;1;40;2	3;8;10;10;28;7;5;31;10;58	80096483;-3	55E-15;97	2698908;70	4109589;80	1036941;1;470;0	688151535
246127931;1;1;52;2;246;0;0;0;0;0;0;0;0;0;0;0;0;0;0;2;2highPA;0;0;0;0;0;0;0;0;1;3;0;0;0;0;0;0;1;0;0;0;0;1;5;0;12;100;174	9;79	5;25	98887676;[25	30);88	8;0LowRisk;1;1;1;40;2	4;6;9;9;24;7;5;25;9;84	04748723;22	04065041;100;1	952054795;100;1;470;0	812915893
246127977;0;0;55;2;246;0;0;0;0;0;0;0;0;0;0;0;0;1;0;0;1moderatePA;0;0;0;0;0;0;0;0;1;3;0;0;0;0;0;0;0;0;0;1;1;1;1;0;9;97	47663116;162	6226804;66	04583333;24	97371747;[18.5	25);83	05729167;0LowRisk;3;1;1;30;2	702352941;6	01010101;8	050505051;8	757575758;22	81818182;7;4;23	41414141;7	808080808;64	40703876;25	79242346;83	02368458;74	23469388;82	85668979;1;470;0	736909849
246128019;1;1;55;2;246;0;0;0;1;0;0;0;0;0;0;0;0;0;1;2;2highPA;1;0;0;0;0;0;0;0;1;3;0;0;0;0;0;0;0;0;0;0;1;1;1;0;11;88	33152008;175	1;85	1;27	75602487;[25	30);93	6;0LowRisk;1;1;1;55;2	6;3;7;9;19;8;5;29;7;61	69217475;21	86696231;79	56404923;66	01691362;83	5640711;1;470;0	743387998
246128050;0;1;60;1;246;0;1;1;0;0;0;0;0;0;0;1;1;1;0;2;0Inactive;0;0;0;0;0;1;0;1;1;3;0;0;0;0;0;0;0;0;0;0;1;1;2;1;7;43	66638184;175	4;81	2;26	39349186;[25	30);99	5;0LowRisk;1;1;1;36;24	5;2;6;7;15;7;2;24;6;38	35150495;41	33559741;62	09516381;57	59036145;58	59516894;1;470;1	104289129
246128801;1;0;32;1;246;0;0;0;1;0;0;0;0;0;0;0;1;0;0;3;1moderatePA;0;0;0;0;0;0;0;1;1;3;0;0;0;0;0;0;0;0;0;1;0;1;10;0;15;98	40545654;161	6;65	2;24	96691501;[18.5	25);77	3;0LowRisk;0;1;1;34;1	9;10;10;10;30;6;5;34;10;61	88486594;24	92682927;85	49141966;60	17123288;100;1;550;2	22242594
246129161;1;1;50;2;246;0;0;0;0;0;0;0;0;0;0;1;1;0;0;2;1moderatePA;0;0;0;0;0;0;0;0;1;3;0;0;0;0;0;0;1;0;0;0;0;1;1;0;22;100;186	6;96	7;27	77174668;[25	30);107	7;1HighRisk;1;1;1;55;2	1;5;8;9;22;7;6;38;9;74	24152725;20	00832838;83	87382995;66	32800609;86	57327164;1;550;0	701078931
246129246;1;0;55;4;246;0;0;0;1;0;0;0;0;0;0;1;1;0;0;0;0Inactive;1;0;0;0;0;0;1;0;1;3;0;0;0;0;0;0;1;0;0;0;1;1;10;1;11;78	45813751;161	4;82;31	4779754;[30	100);92	3;1HighRisk;1;1;1;28;2	9;4;7;8;19;6;5;20;7;52	33845331;20	58655562;79	83160503;65	74307104;80	66370873;1;550;0	670706699
246129284;1;0;56;1;246;0;0;0;1;0;0;0;0;0;0;1;0;1;0;2;1moderatePA;0;0;0;0;0;0;0;0;1;2;0;0;0;0;0;0;0;0;0;0;0;1;1;0;11;96	81091309;158;64	4;25	79714789;[25	30);85	8;0LowRisk;1;1;1;22;2	5;4;6;9;19;2;3	278350515;17;6;48	47240669;31	60424862;74	2155654;65	30039139;80	84385191;1;550;0	636353141
246129290;1;1;56;2;246;0;0;0;0;0;0;0;0;0;0;0;1;1;0;2;1moderatePA;0;0;0;0;0;0;0;0;1;2;0;0;1;1;0;0;0;0;0;0;0;0;0;0;12;97	76548767;185	1;100	2;29	24521941;[25	30);110	5;1HighRisk;3;0;1;50;3	8;6;8;10;24;7;5;40;9;73	3738328;39	07317073;44	77379095;44	65753425;75	34024627;1;550;0	976491811
246129352;1;1;57;2;246;0;0;0;0;0;0;0;0;1;0;0;0;0;1;3;1moderatePA;1;0;0;0;0;1;0;0;1;2;0;0;0;0;0;0;0;0;0;0;0;1;20;0;10;98	8640976;186	4;112	7;32	43635912;[30	100);110	2;1HighRisk;2;2;1;50;2	2;6;9;10;25;7;6;28;10;61	32162609;-3	55E-15;97	2698908;72	15753425;100;1;550;0	817753124
246129374;1;0;57;2;246;0;0;0;0;0;0;0;0;0;0;1;1;0;1;2;2highPA;0;0;0;0;0;0;0;1;1;2	387755102;0;0;0;0;0;0;0;0;0;0;0;1;4;0;15;100;160	9;68	8;26	57518828;[25	30);81	3;0LowRisk;3;2;0;31	50210526;2	1;7;7;8;22;5;4;30;8;62	48810297;18	21254355;70	33745636;58	99636567;79	31920602;1;550;0	588870557
246129513;1;0;63;4;246;0;0;0;1;0;0;0;0;0;0;0;0;1;1;2;2highPA;0;0;0;0;0;0;0;1;1;3;0;0;1;0;0;0;0;0;0;0;0;1;3;0;9;97	92578125;164	2;83	2;30	85865697;[30	100);100	7;1HighRisk;1;0;1;33;2	5;6;8;10;24;5;3;28;7;54	94509619;-3	55E-15;67	23868955;100;84	00886304;1;550;0	810038183
246129912;0;0;30;2;246;0;0;0;1;0;0;0;0;0;0;1;1;0;0;2;2highPA;0;0;0;0;0;0;0;0;1;3;0;0;0;0;0;0;0;0;0;0;1;1;8;0;17;98	8640976;158	6;49	4;19	63905484;[18.5	25);66	1;0LowRisk;2;1;1;33;1	6;5;7;8;20;5;5;28;7;57	48971322;16	48780488;81	12324493;0;56	9669475;1;637;1	873870932
246130088;1;1;41;1;246;0;0;0;1;0;0;0;1;1;1;0;1;0;0;4;2highPA;0;0;0;0;0;0;0;0;1;2	27;0;0;0;0;0;0;0;0;0;0;1;1;2;0;12;95	69126892;195	5;99	6;26	05948417;[25	30);93	4;0LowRisk;0;0;1;54;2	5;6;7;5;18;6;4;30;4;47	9604329;28	07804878;76	5600624;58	16490049;76	42738236;1;637;1	544492498
246130257;1;0;51;2;246;0;0;0;1;0;0;0;0;0;0;1;1;1;1;2;1moderatePA;0;0;0;0;0;0;0;0;1;3;0;0;0;0;0;0;0;0;0;0;1;1;4;0;16;85	6888504;164	6;59	2;21	85053349;[18.5	25);71	5;0LowRisk;1;2;1;34;2	1;6;8;10;24;5;4;24;8;67	89728935;18	62232077;78	18350234;58	03591263;82	98059786;1;637;0	520568643
246130268;1;1;53;2;246;1;1;1;1;0;0;0;0;0;0;1;1;0;0;0;1moderatePA;1;0;0;0;0;0;0;0;2;2;1;0;1;0;0;0;0;0;0;0;1;1;2;0;9;70	71948242;179	5;122	1;37	89542291;[30	100);123	4;1HighRisk;2;1;1;45;2	2;6;7;9;22;4;3;22;9;66	75598457;21	8699187;72	57363022;66	32039574;84	40906145;1;637;1	157687239
246130279;1;0;53;4;246;1;0;0;0;0;0;0;0;0;0;1;0;1;1;0;1moderatePA;0;0;0;0;0;0;0;0;1;3;0;0;0;0;0;0;0;0;0;0;0;1;2;0;10;100;161;60	4;23	30157016;[18.5	25);77	9;0LowRisk;3;2;0;30;2	6;9;10;10;29;5;5;20;10;78	63073127;24	04502814;81	23549332;65	38786238;86	83918156;1;637;0	736909849
246130300;1;0;55;2;246;1;0;0;1;0;0;0;0;0;0;1;1;0;1;3;2highPA;0;0;0;0;0;0;0;0;1;3;0;0;0;0;0;0;0;0;0;0;0;1;2;0;8;98	8640976;163	5;66	3;24	8015038;[18.5	25);93	9;1HighRisk;2;1;1;24;2	6;4;10;9;23;7;6;31;9;59	33243162;21	59178434;78	39090706;59	65912711;81	71428071;1;637;0	735295098
246130311;1;1;55;2;246;1;0;0;1;0;0;0;0;1;0;1;1;0;1;2;2highPA;1;0;0;0;0;0;0;0;1;3;0;0;0;0;1;1;1;0;0;0;0;1;5;0;15;98	8640976;185	4;94	6;27	52147315;[25	30);95	7;0LowRisk;1;1;1;65;2	6;4;7;7;18;6;3;31;7;71	97890757;23	95426829;76	48000657;60	87928082;85	01753162;1;637;0	724768368
246131312;1;1;46;2;246;0;0;0;1;0;0;0;0;0;0;1;1;0;0;3;1moderatePA;0;0;0;0;0;0;0;1;1;3;0;0;0;0;1;1;0;0;0;0;0;1;3;0;12;100;187;97	1;27	76745117;[25	30);107	4;1HighRisk;1;1;1;42;2	3;4;8;7;19;5;4;20;7;79	47405703;17	38536585;79	06612009;63	0109589;86	96218604;1;696;1	440187105
246131334;1;0;48;4;246;0;0;1;1;0;0;0;0;0;0;0;0;0;0;0;2highPA;1;0;0;0;0;0;0;0;1;2;0;0;0;0;0;0;1;0;0;0;1;1;20;0;10;96	21640306;169	2;57	9;20	22450246;[18.5	25);73	1;0LowRisk;0;1;1;30;2	7;5;8;8;21;7;5;22;6;78	25196141;26	02039911;75	26867741;67	12967263;82	27016017;1;696;1	708769267
246131385;1;1;50;2;246;1;0;0;1;0;0;0;0;0;0;1;1;0;0;0;2highPA;0;0;0;0;0;0;0;0;1;3;0;0;0;0;0;0;1;0;0;0;0;0;0;0;11;94	55536652;171	4;81	1;27	60572892;[25	30);92	5;0LowRisk;1;1;1;53;2	5;4;8;9;21;5;2;32;6;59	96991419;16	86007702;100;25	23972603;100;1;696;0	997679049
246131433;1;1;52;2;246;1;0;0;0;0;0;0;0;0;0;0;0;0;0;2;0Inactive;0;0;0;0;0;0;0;0;1;3;0;0;0;0;0;0;0;0;0;0;0;0;0;0;13;100;184	4;77	1;22	67422984;[18.5	25);84	6;0LowRisk;0;1;1;64;1	8;7;8;9;24;5;5;26;7;58	46873709;19	40179718;77	37382468;55	22423353;83	98906154;1;696;0	931190909
246131469;1;0;54;2;246;0;0;0;1;0;0;0;0;0;0;1;1;0;0;0;1moderatePA;0;0;0;0;0;0;0;0;1;3;0;0;0;0;0;0;0;0;0;0;0;1;4;0;13;100;162	9;112	7;42	46994978;[30	100);109	6;1HighRisk;1;2;1;39;2	4;5;7;8;20;7;5;33;7;68	33292632;23	01897019;79	35101404;62	73261825;83	13662197;1;696;0	612317241
246131529;1;0;55;2;246;0;0;0;1;0;0;0;0;0;0;1;0;0;0;2;1moderatePA;1;0;0;0;1;0;0;1;1;3;0;0;0;0;0;0;1;0;0;0;0;1;3;0;10;100;159	6;78	2;30	70018404;[30	100);100	9;1HighRisk;1;1;1;31;1	9;6;8;9;23;6;2;22;6;66	15307449;19	42658039;78	48773525;70	03876971;80	75839539;1;696;0	56093431
246131562;1;1;60;2;246;0;0;0;1;0;0;0;0;0;0;0;0;0;0;0;0Inactive;1;0;0;0;0;0;0;0;1;3;0;0;0;0;1;0;0;0;0;0;0;1;3;0;15;98	8640976;181	4;86	9;26	40858981;[25	30);103	3;1HighRisk;1;1;1;42;2	5;8;10;9;27;5;4;31;10;70	43107713;-3	55E-15;75	54602184;8	082191781;93	13026572;1;696;0	808317692
246131584;1;0;60;2;246;0;0;0;0;0;0;0;0;0;0;0;0;0;0;0;1moderatePA;0;0;0;0;0;0;0;0;1;2;0;0;1;0;0;0;0;0;0;0;0;1;4;0;17;100;164	8;60	7;22	34983269;[18.5	25);75	7;0LowRisk;1;2;1;37;1	9;5;9;10;24;6	24;4	747474747;20;10;64	88606149;23	42711288;68	62274491;65	26179604;81	97873093;1;696;0	577036897
246131590;1;0;59;2;246;0;0;0;1;0;0;0;0;0;0;1;1;0;1;0;1moderatePA;1;0;0;0;0;1;0;0;3;1;1;1;1;0;0;0;1;0;0;0;0;0;0;1;8;76	81335449;149	2;81	8;36	7464727;[30	100);104	8;1HighRisk;1;1;1;15;3;3;6;7;16;6;3;12;5;62	43004761;34	4381976;65	07688879;56	25622665;70	31481705;1;696;0	752172261
246131608;1;0;60;2;246;0;0;0;1;0;0;0;0;1;0;1;1;0;0;2;1moderatePA;1;0;0;0;0;0;0;0;1;3;0;0;0;0;0;0;1;0;0;0;0;0;0;0;10;100;168	6;62	7;22	05730255;[18.5	25);79	3;0LowRisk;2;1;1;27;2	424516129;8;10;10;28;7;5;28;10;38	7785183;19	69870875;52	18408736;27	73972603;50	35644848;1;696;0	674491032
246131650;1;0;61;2;246;0;0;0;1;0;0;0;0;0;0;1;1;0;0;0;1moderatePA;0;0;0;0;0;0;0;1;1;3;0;0;0;0;1;1;1;0;0;0;0;1;2;0;22;98	8640976;159	9;52	2;20	4161372;[18.5	25);68	6;0LowRisk;1;3;1;28;2	3;9;9;10;28;7;6;21;8;67	59889893;16	48780488;100;89	65753425;100;1;696;0	592097488
246132401;1;0;42;1;246;0;0;0;0;0;0;0;0;0;0;0;0;0;0;2;1moderatePA;0;0;0;0;0;0;0;0;1;3;0;0;0;0;0;0;0;0;0;0;0;0;0;0;13;100;181	3;101	9;31	00120506;[30	100);100	3;1HighRisk;1;1;1;23;2	6;7;10;10;27;7;2;19;10;79	74374833;-3	55E-15;100;78	76712329;100;1;700;1	307839969
246132563;1;0;50;2;246;0;0;0;0;0;0;0;0;0;0;0;0;0;1;0;1moderatePA;0;0;0;0;0;0;0;0;1;3;0;0;0;0;0;0;1;0;0;0;0;1;5;0;10;100;166;73	3;26	60037741;[25	30);90	6;1HighRisk;2;0;1;33;2	1;7;10;8;25;6;5;34;8;77	661648;22	72845528;77	80522332;61	04854956;81	76154538;1;700;0	790961505
246132629;1;0;53;2;246;0;0;1;1;0;0;0;0;0;0;1;1;0;0;2;1moderatePA;1;0;0;0;0;0;0;0;1;3;0;0;0;0;1;0;0;0;0;0;0;0;0;0;15;79	702034;170	6;56	3;19	34418073;[18.5	25);72;0LowRisk;2;1;1;20;1	9;9;10;10;29;6;4;48;8;61	67007587;-3	55E-15;100;54	96575342;100;1;700;0	688151535
246132635;1;0;53;1;246;0;0;1;0;0;0;0;0;0;0;0;0;0;0;0;0Inactive;0;0;0;0;0;0;0;0;1;2;0;0;0;0;0;0;0;0;0;0;0;1;0;1;12;100;158	5;56	7;22	56963449;[18.5	25);71	2;0LowRisk;0;0;1;21;2	7;5;8;7;20;3;0;12;6;57	59296887;32	13532651;74	95673264;70	61494937;81	94200125;1;700;0	736909849
246132747;1;1;60;2;246;0;0;0;0;0;0;0;0;0;0;0;0;1;1;0;0Inactive;0;0;0;0;0;0;0;0;1;3;0;0;0;0;0;0;0;0;0;0;0;0;0;0;14;100;178	7;118	8;37	20208971;[30	100);130	9;1HighRisk;0;3;1;36;2	8;5;9;9;23;7;5;30;9;71	68581427;-3	55E-15;100;83	59589041;100;1;700;0	691100105
246132809;1;1;60;2;246;0;1;1;1;0;0;0;0;0;0;0;0;1;0;3;0Inactive;1;0;0;0;0;0;0;0;1;3;0;0;0;0;0;0;0;0;0;0;0;0;0;0;7;88	79404449;170	7;73;25	05277384;[25	30);91	4;0LowRisk;0;1;1;43;2	5;4;6;7;17;6;4;20;4;84	75394143;-3	55E-15;100;80	58219178;100;1;700;0	775856239
246132815;1;0;61;2;246;0;0;0;0;0;0;0;0;0;0;0;0;0;0;0;2highPA;0;0;0;0;0;0;0;0;1;2;0;0;0;0;0;0;0;0;0;0;0;0;0;0;16;100;152	6;74	1;31	82065689;[30	100);107;1HighRisk;3;1;1;30;2	6;4;6;8;18;5;4;23;6;53	85125184;-3	55E-15;100;38	28767123;93	13026572;1;700;0	701038731
246132826;1;0;61;2;246;0;0;0;0;0;0;0;0;0;0;0;0;0;0;0;1moderatePA;0;0;0;0;0;0;0;0;1;2;0;0;0;0;0;0;0;0;0;0;0;1;2;0;8;100;160	1;68	9;26	88045144;[25	30);81	3;0LowRisk;1;0;1;22;2	3;4;8;8;20;6;5;15;7;81	87547634;-3	55E-15;100;95	51369863;93	13026572;1;700;0	868537857
246133478;1;1;34;1;246;0;0;0;1;0;0;0;0;0;0;0;1;1;1;3;2highPA;0;0;0;0;0;0;0;0;1;3;0;0;0;0;0;0;0;0;0;0;0;1;1;0;20;100;191	7;95;25	85112095;[25	30);94;0LowRisk;0;1;1;80;2	3;5;7;9;21;8;7;21;9;77	99962798;26	94200542;80	49287088;68	01155822;85	49592532;1;709;2	470800746
246133570;1;0;46;2;246;0;0;0;1;0;0;0;0;0;0;0;0;0;0;3;2highPA;0;0;0;0;0;0;0;0;1;3;0;0;0;0;0;0;0;0;0;0;0;0;0;0;14;100;171	5;69	1;23	49361236;[18.5	25);81	1;0LowRisk;1;4;0;33;2	1;8;10;10;28;6;5;32;9;73	06084387;-3	55E-15;99	76599064;17	02054795;93	13026572;1;709;1	20898664
246133663;1;1;50;2;246;0;0;0;0;0;0;0;0;0;0;0;0;0;1;2;2highPA;0;0;0;0;0;0;0;1;1;3;0;0;0;0;0;0;0;0;0;0;0;0;0;0;11;100;177	5;87	1;27	64530847;[25	30);97	5;0LowRisk;0;2;1;36;2	9;7;8;8;23;7;5;20;8;58	04560538;19	4108818;74	68621472;52	55993151;83	46565133;1;709;0	861164623
246133674;0;1;50;2;246;0;0;0;1;0;0;0;0;0;0;0;0;0;1;0;2highPA;1;0;0;0;0;0;0;0;1;3;0;0;0;0;0;0;0;0;0;0;0;1;4;0;10;77	80940247;169	4;60;20	90857516;[18.5	25);79	5;0LowRisk;1;1;1;38;3	4;6;7;8;21;5;4;27;7;59	68917333;15	76860538;80	67862715;58	45734745;80	18214688;1;709;1	272465152
246133872;0;1;59;1;246;0;0;0;1;0;0;0;0;0;0;0;0;0;0;2;1moderatePA;0;0;0;0;0;0;0;1;1;3;0;0;0;0;0;0;1;0;0;0;0;0;0;0;8;100;176	1;85	8;27	66741446;[25	30);99	8;0LowRisk;2;2;1;62;2	1;4;5;7;16;6;2;27;6;58	91104362;34	84091736;71	49864868;58	47407664;75	0500155;1;709;0	902489354
246133993;1;1;62;2;246;0;0;0;0;0;0;0;0;0;0;0;0;0;1;2;2highPA;0;0;0;0;0;1;0;1;2;2;1;0;0;0;1;0;1;0;0;0;0;1;3;0;9;100;170	2;87	1;30	06761935;[30	100);100;0LowRisk;2;2;1;39;2	9;3;8;7;18;7;3;18;7;66	03368586;-3	55E-15;67	68915757;35	37671233;100;1;709;0	91025809
246134013;1;1;63;4;246;0;0;0;0;0;0;0;0;0;0;0;0;0;0;2;1moderatePA;1;0;0;1;0;0;0;1;1;3;0;0;0;0;0;0;0;0;0;0;0;1;2;0;14;98	8640976;173;81	4;27	19770123;[25	30);94	3;0LowRisk;3;1;1;54;2	2;6;9;8;23;8;4;25;7;42	7944739;42	68292683;80	88923557;31	67808219;79	78903026;1;709;0	753427217
246134593;1;0;30;2;246;0;0;0;1;0;0;0;0;0;0;1;1;1;0;2;1moderatePA;0;0;0;0;0;0;0;0;1;3;0;0;0;0;0;0;1;0;0;0;0;1;5;0;17;95	29302216;174	3;93	6;30	80924633;[30	100);96	3;1HighRisk;5;2;0;21;2	4;8;10;9;27;8;8;25;9;65	15795036;26	13325402;83	92702375;65	135529;80	11768692;2;258;1	391505591
246134706;1;1;45;4;246;0;0;0;1;0;0;0;0;0;0;0;1;0;1;3;2highPA;0;0;0;0;0;0;0;0;1;3;0;0;0;0;0;0;0;0;0;0;0;0;0;0;11;100;165;92	1;33	8292011;[30	100);101	6;0LowRisk;2;2;1;52;2	1;6;7;8;21;5;4;32;6;70	93329387;20	14285714;76	6247884;59	16712329;84	52586148;2;258;1	622471379
246134717;1;1;45;2;246;0;0;0;0;0;0;0;0;0;0;0;0;0;0;2;1moderatePA;0;0;0;0;0;0;0;0;1;3;0;0;0;0;0;0;0;0;0;0;0;1;2;0;19;100;183	6;86;25	51250469;[25	30);88;0LowRisk;0;1;1;55;2	3;7;8;7;22;7;6;24;7;54	45471343;30	13133208;73	72966347;0;90	95917045;2;258;1	485511164
246134780;1;1;55;2;246;0;0;0;1;0;0;0;0;0;0;1;1;0;1;2;1moderatePA;1;0;0;0;0;1;1;0;1;3;0;0;0;0;1;1;1;0;0;0;0;1;1;0;11;78	41647339;175	9;82	7;26	72845346;[25	30);96	2;0LowRisk;1;1;1;53;2	4;3;5;7;15;5;1;16;3;57	73812144;29	80997452;73	9305041;61	89482079;78	51796877;2;258;0	669563463
246134829;0;0;59;4;246;0;0;0;1;0;0;0;0;0;0;1;1;0;0;0;1moderatePA;1;0;0;0;0;0;0;0;1;3;0;0;0;1;0;0;0;0;0;0;0;0;0;0;10;94	66564178;167	3;89	1;31	83360493;[30	100);103	3;1HighRisk;2;1;1;37;2	6;5;10;8;23;7;4;24;8;45	63627581;18	82594235;67	59309503;55	44101202;79	23015402;2;258;0	623090388
246134846;1;1;59;4;246;0;0;0;1;0;0;0;0;0;0;1;1;0;1;0;1moderatePA;1;0;0;0;0;0;0;0;1;3;0;0;0;0;1;1;1;0;0;0;1;1;3;0;12;93	05006409;171	5;87	5;29	74950913;[25	30);106	4;1HighRisk;1;1;1;44;2	1;5	484210526;7	810526316;8	536842105;21	83157895;6;3;24	97894737;7	578947368;59	52732718;16	48780488;88	3775351;65	37671233;63	93389501;2;258;0	706365185
246134862;0;0;61;2;246;0;0;0;1;0;0;0;0;1;1;0;0;0;1;0;1moderatePA;1;0;0;0;1;1;0;1;1;2;0;0;0;0;0;0;0;0;0;0;0;0;0;0;8;97	92578125;158	4826087;66	17065217;26	34524202;[25	30);86	35909091;0LowRisk;2;2;1;29;3	261688312;4	130434783;6	021978022;6	835164835;16	98757764;6;3;17	05154639;5	402173913;58	04159483;-3	55E-15;73	27819583;27	73972603;93	13026572;2;258;0	66200669
246135164;0;0;29;1;246;0;0;1;1;0;0;0;0;1;0;0;1;0;0;0;0Inactive;1;0;0;0;0;0;1;0;1;3;0;0;1;1;0;0;1;1;0;1;1;1;6;0;17;82	70256805;168	2;72	7;25	6970002;[25	30);85	1;0LowRisk;1;1;1;33;2	1;8;9;10;27;6;5;28;10;69	04673314;16	07949413;74	88030556;57	89227895;81	29148323;2;392;1	191897296
246135209;0;0;30;1;246;0;0;0;0;0;0;0;1;1;1;1;1;1;1;4;2highPA;0;0;0;0;0;0;1;0;3;3;1;0;0;0;0;0;0;0;0;0;1;1;3;1;13;100;162	9;83	7;31	54156874;[30	100);93	4;1HighRisk;1;1;1;32;2	7;8;10;10;28;6;5;40;10;63	05004178;21	5232816;78	84605707;71	46317252;86	50356449;2;392;1	672045456
246135260;1;0;35;2;246;0;0;0;1;0;0;0;0;0;0;0;0;0;0;0;1moderatePA;0;0;0;0;0;0;0;0;1;3;0;0;0;0;0;0;0;0;0;0;0;1;15;0;20;89	13176727;172;76	6;25	89237426;[25	30);92	5;1HighRisk;1;2;1;34;2	3;8;10;10;28;6;6;28;10;57	46894915;18	77886179;73	23155783;60	63209393;79	73009035;2;392;1	705998759
246135271;1;1;38;2;246;0;0;0;1;0;0;0;0;0;0;0;0;1;1;2;2highPA;0;0;0;1;0;0;0;1;1;3;0;0;0;0;0;0;0;0;0;0;1;0;0;0;11;100;177	5;90	5;28	72445943;[25	30);97	3;0LowRisk;1;3;1;56;1	9;6;8;6;20;5;5;18;8;53	47499588;21	95400697;77	27368554;53	57166722;82	38464821;2;392;1	402557722
246135308;0;0;42;4;246;0;1;1;1;1;1;0;0;1;1;1;1;1;0;0;0Inactive;1;0;0;0;0;0;1;0;1;3;0;0;0;1;1;1;1;0;0;0;0;1;5;1;10;54	90641403;152	6;52	8;22	67382839;[18.5	25);71	6;0LowRisk;2;1;1;14;3;6;9;10;25;4;3;19;10;46	63382783;22	7804878;54	36817473;27	0890411;56	67530784;2;392;1	330996126
246135325;1;0;46;4;246;0;0;0;1;0;0;0;0;0;0;0;0;0;0;2;0Inactive;1;0;0;0;0;0;1;0;1;3;0;0;0;0;0;0;0;0;0;0;1;1;1;0;15;95	85154724;176	8;71	5;22	87396859;[18.5	25);79	5;0LowRisk;2;1;1;27;2;6;9;10;25;7;3;25;8;74	47571135;21	12338594;77	58237602;66	71328006;81	98618762;2;392;0	884795777
246135347;1;1;51;2;246;1;0;0;1;0;0;0;0;0;0;0;0;1;0;3;0Inactive;0;0;0;0;0;0;0;0;1;3;0;0;0;0;0;0;0;0;0;0;0;0;0;0;10;100;175	8;110	7;35	81870494;[30	100);124	6;1HighRisk;0;2;1;55;2	2;5;8;8;21;5;4;21;6;71	01635699;18	98241634;80	71222849;60	8763454;85	32601148;2;392;1	110507534
246135394;1;0;53;2;246;0;0;0;1;0;0;0;0;0;0;0;1;0;0;2;1moderatePA;1;0;0;0;0;1;0;0;1;3;0;0;0;0;0;0;1;0;0;0;0;1;2;0;18;97	92578125;162	6;77	4;29	2752005;[25	30);86;0LowRisk;2;2;1;28;2	9;6;9;9;24;5;3;28;8;67	74941216;27	17073171;41	61466459;49	07534247;48	80103694;2;392;0	645082127
246135484;1;0;59;2;246;0;0;0;1;0;0;0;0;0;0;0;0;0;0;2;1moderatePA;1;0;0;0;0;0;0;0;1;3;0;0;0;0;0;0;0;0;0;1;0;1;2;0;17;98	8640976;176	9;74	5;23	80677717;[18.5	25);84	6;0LowRisk;2;1;1;22;2;7;10;9;26;9;8;38;10;58	64811233;18	00609756;78	86212948;66	4515878;86	53936005;2;392;0	582668454
246135490;1;1;61;4;246;1;0;1;1;0;0;0;1;0;1;1;1;0;0;2;2highPA;0;0;0;0;0;0;0;1;1;2;0;0;0;0;1;1;1;0;0;0;0;1;2;1;9;85	01257324;178	8;108	8;34	03250104;[30	100);125	8;1HighRisk;2;1;1;52;2	8;3;4;4;11;4;2;10;4;68	75106887;59	36585366;57	60530421;27	9109589;46	62994167;2;392;0	679688624
246135899;0;0;33;2;246;0;0;0;1;0;0;0;1;1;0;1;1;1;1;0;1moderatePA;0;0;0;0;0;0;1;0;1;3;0;0;0;0;0;0;0;0;0;0;1;1;24;1;17;97	72820282;163	942268;65	84226804;24	4975642;[18.5	25);82	23030303;0LowRisk;1;3;1;30;2	421340206;6	397959184;8	408163265;9	132653061;23	93877551;4;4;25	85858586;8	581632653;42	6091259;23	2825699;71	69851794;58	35083714;82	91772227;424;424;2	220681577
246136163;1;0;46;4;246;0;0;0;0;0;0;0;0;0;0;0;0;1;0;3;0Inactive;0;0;0;0;0;0;0;0;1;3;0;0;0;0;0;0;0;0;0;0;1;0;0;0;15;100;158	6;73	9;29	37907192;[25	30);87	3;0LowRisk;3;2;0;26;2	3;5;7;9;21;8;6;25;7;73	13318869;16	76321138;87	18757261;73	15616438;87	90626163;424;424;1	103355201
246136382;1;0;51;1;246;1;0;0;1;0;0;0;0;0;0;0;0;0;0;0;2highPA;1;0;0;0;0;0;0;0;1;2;0;0;0;0;0;0;1;0;0;0;0;1;4;0;14;100;162	1;68;25	87872544;[25	30);85	9;0LowRisk;2;1;1;30;2	7;5;8;10;23;7;6;15;9;66	44954446;39	17073171;66	83032027;51	98630137;93	13026572;424;424;0	526910382
246136419;1;0;53;2;246;0;0;0;0;0;0;0;0;0;0;0;0;1;0;3;0Inactive;0;0;0;0;0;0;0;0;1;3;0;0;0;0;0;0;0;0;0;0;1;1;4;0;20;90	78672028;154	5;62	9;26	3507923;[25	30);86	2;0LowRisk;1;1;1;40;2	5;5;9;8;22;5;5;18;10;80	60132728;18	2;61	11544462;17	53424658;100;424;424;0	544528645
246136425;1;0;54;5;246;0;0;0;1;0;0;0;0;1;0;0;1;0;0;0;1moderatePA;0;0;0;0;0;0;0;1;1;2;0;0;0;0;1;0;1;0;0;0;0;1;1;0;13;100;163	3;83	1;31	16223902;[30	100);107	4;1HighRisk;4;1;0;32;2	2;5;9;9;23;7;4;22;8;45	98682441;22	7804878;81	47425897;66	88356164;87	13545042;424;424;0	691238432
246136461;1;0;55;2;246;0;0;0;1;0;0;0;0;0;0;1;0;0;0;2;2highPA;1;0;0;0;0;0;0;0;1;3;0;0;0;0;0;0;0;0;0;0;0;0;0;0;18;97	92578125;167	4;67	6;24	12324839;[18.5	25);74	6;0LowRisk;3;2;0;40;2	6;6;9;10;25;7;4;25;9;70	49146355;22	23827392;81	10307171;63	37715422;86	07042558;424;424;0	596913921
246136559;1;0;57;2;246;0;0;1;1;0;0;0;0;1;0;1;1;0;0;2;1moderatePA;1;0;0;0;0;0;1;0;3;1;1;1;0;0;1;0;0;0;0;0;0;1;5;1;10;87	21252441;167	7;74	7;26	56161495;[25	30);91	8;1HighRisk;1;1;1;21;2	2;5;7;7;19;4;4;25;4;64	27943946;-3	55E-15;57	60530421;42	73972603;100;424;424;0	825554376
246136611;0;1;59;2;246;1;0;0;0;0;0;0;0;0;0;0;0;0;1;3;0Inactive;0;0;0;0;0;0;0;1;1;3;0;0;1;0;0;0;0;0;0;0;0;1;2;0;27;100;176	4;85	8;27	57338763;[25	30);104	3;1HighRisk;1;1;1;35;2	5;6;7;8;21;7;5;23;5;49	34176386;22	24878049;82	91731669;69	80430528;85	7072109;424;424;0	716994055
246136675;1;1;61;5;246;0;0;0;1;0;0;0;0;0;0;0;0;1;0;3;0Inactive;0;0;0;1;0;0;1;1;1;2;0;0;0;0;0;0;0;0;0;0;0;1;10;0;9;89	05853271;186	3;98	2;28	2934416;[25	30);118;1HighRisk;0;1;1;36;2	1;7;9;9;25;7;7;31;8;62	9752161;19	69733925;86	85647426;44	34931507;93	13026572;424;424;0	773417594
246136723;1;0;61;4;246;0;0;0;0;0;0;0;0;0;0;0;0;0;1;0;2highPA;0;0;0;0;0;0;0;0;1;2;0;0;0;0;0;0;0;0;0;0;0;1;1;0;9;100;165	5;74	3;27	12644098;[25	30);88	8;1HighRisk;3;2;0;33;2	9;4;5;5;14;7;4;14;7;58	9186132;-3	55E-15;97	2698908;89	65753425;100;424;424;0	759634812
246137566;1;0;31;1;246;0;0;1;1;0;0;0;0;0;1;1;1;0;0;0;1moderatePA;0;0;0;0;0;0;0;0;1;3;0;0;0;0;0;0;0;0;0;0;0;0;0;0;18;100;171	6;57	7;19	59481855;[18.5	25);69	5;0LowRisk;2;3;0;26;1	9;10;10;10;30;6;5;28;10;48	48335178;18	52871755;69	65678627;52	82444124;79	29971449;545;545;1	762430581
246137610;1;0;32;2;246;0;0;0;1;0;0;0;0;0;0;0;1;1;1;0;1moderatePA;0;0;0;0;0;0;0;0;3;3;1;0;0;0;0;0;0;0;0;0;0;1;1;1;11;100;174	5;55	6;18	2592918;[0	18.5);71	3;0LowRisk;1;1;1;26;2;10;10;10;30;5;4;24;10;64	8853846;20	32675184;78	41039871;73	91085513;84	71061217;545;545;1	8602742
246137643;0;0;32;2;246;0;0;0;0;0;0;0;0;0;0;0;1;0;0;0;1moderatePA;1;0;0;0;0;0;1;0;2;3;1;0;0;0;0;0;0;0;0;0;1;1;5;0;19;100;166	7;68;24	47021094;[18.5	25);88	8;1HighRisk;1;2;1;30;2	9;8;10;10;28;6;6;29;10;54	01828212;22	35347092;80	1412863;73	53696616;85	38345215;545;545;2	205738232
246137665;0;1;32;2;246;0;0;0;1;0;0;0;0;0;0;1;0;1;0;2;2highPA;0;0;0;0;0;0;0;0;1;3;0;0;0;0;0;0;0;0;0;0;1;0;0;1;11;100;175	8316327;85	38979592;27	6192549;[25	30);98	48526316;0LowRisk;0;1;1;40;2	494175824;5	583333333;7	604166667;8	239583333;21	42708333;5;4;24	55208333;7	458333333;43	28192096;16	97435897;74	19847814;54	43913156;84	13264204;545;545;2	41423911
246137722;1;0;33;2;246;0;0;0;0;0;0;0;0;0;0;1;0;0;0;2;1moderatePA;0;0;0;0;0;0;0;0;1;3;0;0;0;0;0;0;1;0;0;0;1;1;2;0;18;100;165	6;58;21	14985181;[18.5	25);76	4;0LowRisk;1;1;1;27;2	2;7;9;10;26;7;6;45;10;72	7776957;15	73427471;79	28731783;66	18429436;88	32824121;545;545;2	170682998
246137823;0;1;34;1;246;0;0;1;1;0;0;0;0;0;1;0;1;0;0;0;2highPA;0;0;0;0;0;0;0;0;1;3;0;0;0;0;0;0;0;0;0;0;0;1;1;1;14;98	8640976;177	8;75	2;23	78780268;[18.5	25);83	9;0LowRisk;1;2;1;55;2;5;7;9;21;8;7;22;9;52	44837425;20	93015521;77	15174461;66	72981638;85	64062104;545;545;2	127924045
246137924;1;0;34;1;246;0;0;0;1;0;0;0;0;0;0;0;1;0;0;0;1moderatePA;0;0;0;0;0;0;0;0;1;3;0;0;0;0;0;0;0;0;0;0;0;0;0;0;17;100;171;71;24	28097534;[18.5	25);79	3;0LowRisk;1;2;1;30;2;7;10;10;27;5;5;30;8;68	78424524;43	46341463;63	49453978;78	76712329;58	23071938;545;545;1	327059467
246138009;1;1;35;1;246;0;1;1;1;0;0;0;1;1;1;1;1;1;0;3;0Inactive;1;0;0;0;0;0;0;0;1;3;0;0;0;0;1;0;1;0;0;1;0;1;10;1;15;95	45811462;181	1;79	3;24	17888595;[18.5	25);89	1;0LowRisk;8;1;0;60;1	8;5;8;8;21;7;7;22;8;55	60822986;23	99922571;74	69383775;64	99728202;79	93755722;545;545;2	414292537
246138218;1;0;40;1;246;0;0;0;0;0;0;0;0;0;0;0;1;0;0;0;2highPA;0;0;0;0;0;0;0;0;1;3;0;0;0;1;0;0;0;0;0;0;0;0;0;0;11;100;155	2;69	1;28	68762621;[25	30);91	1;1HighRisk;3;1;1;30;1	7;5;6;7;18;7;3;13;7;85	19232574;24	82207117;80	5017362;67	8678745;84	06696214;545;545;1	761597252
246138235;1;0;39;2;246;0;0;0;1;0;0;0;0;0;0;1;1;0;1;0;0Inactive;0;0;0;0;0;0;0;0;2;3;1;0;0;0;0;0;1;0;0;0;0;1;1;0;20;100;173	1;64;21	35924209;[18.5	25);73	6;0LowRisk;1;2;1;35;2;10;10;10;30;7;5;35;9;75	1475723;22	72570356;77	56781239;71	07121273;87	2069636;545;545;2	218643
246138328;1;1;41;1;246;0;0;0;1;0;0;0;0;0;0;0;0;0;0;0;1moderatePA;0;0;0;1;0;0;0;1;1;3;0;0;0;0;0;0;0;0;0;0;1;1;100;0;13;100;196;124	4;32	38234069;[30	100);122;1HighRisk;2;4;0;51;2	5;5;6;9;20;4;5;32;7;66	90521801;25	8597561;61	2324493;64	26560122;45	69021387;545;545;1	390912361
246138380;0;0;41;4;246;0;0;0;1;0;0;0;0;0;0;1;1;0;1;3;2highPA;1;0;0;0;0;0;1;0;1;1;0;1;1;1;0;0;1;0;0;0;0;1;7;1;15;98	40545654;169	5;86;29	93360656;[25	30);95	7;1HighRisk;1;1;1;38;2	1;6;9;10;25;6;5;32;7;44	27368879;29	35879332;66	76746522;66	86128074;74	70921308;545;545;1	811971312
246138464;0;1;43;4;246;0;0;0;0;0;0;0;0;0;0;0;1;1;0;2;0Inactive;0;0;0;0;0;0;1;0;1;3;0;0;0;0;0;0;1;0;0;0;0;1;1;0;12;97	72820282;167	9;70	4;24	97303161;[18.5	25);86	8;0LowRisk;0;0;1;53;2	3;4;8;10;22;6;6;18;10;54	69280084;17	99486521;75	98324986;62	12010194;81	94679354;545;545;2	24606284
246138502;1;1;43;2;246;0;0;0;1;0;0;0;0;0;0;0;0;0;1;3;1moderatePA;0;0;0;0;0;0;0;0;1;3;0;0;0;0;0;0;0;0;0;0;0;0;0;0;16;100;179	7;95	5;29	57380585;[25	30);104	8;1HighRisk;6;2;0;54;2	3;5;8;8;21;6;5;35;8;74	15686214;24	44836533;77	46133758;73	55022831;87	12513993;545;545;1	295924389
246138524;1;1;44;2;246;0;0;0;0;0;0;0;0;0;0;0;0;0;0;3;2highPA;0;0;0;0;0;0;0;0;3;3;1;0;0;0;0;0;0;0;0;1;0;1;1;0;12;100;182	4;81	2;24	40654817;[18.5	25);87	4;0LowRisk;6;3;0;49;2	3;5;7;9;21;4;3;43;8;77	00488581;17	03473762;78	26455246;73	6573328;90	34747495;545;545;2	24606284
246138631;1;0;44;2;246;0;0;0;1;0;0;0;0;0;0;1;0;1;0;3;1moderatePA;1;0;0;0;0;0;1;0;2;3;1;0;0;0;0;0;1;0;0;0;0;1;2;0;9;91	60800934;168	9;66	7;23	38118589;[18.5	25);84	2;0LowRisk;0;2;1;28;2	6;5;6;8;19;7;4;32;7;78	19681458;16	48780488;57	60530421;37	6369863;80	1036941;545;545;1	641150527
246138655;1;1;44;1;246;0;0;0;1;0;0;0;0;0;0;1;1;0;0;4;0Inactive;0;0;0;0;0;0;0;0;3;3;1;0;0;0;0;0;1;0;0;0;0;1;7;0;28;89	03785706;181	8;77	9;23	56946366;[18.5	25);89;0LowRisk;0;1;1;50;2	2;8;10;9;27;7;5;34;10;60	94028095;25	99624765;71	3760002;66	20806035;82	28966353;545;545;1	791918266
246138710;1;0;45;2;246;0;0;0;1;0;0;0;0;0;0;0;0;0;0;3;2highPA;0;0;0;0;0;0;1;0;3;3;1;0;0;0;1;1;0;0;0;1;0;1;1;0;17;100;178	6;131	1;41	09980701;[30	100);113	5;1HighRisk;1;2;1;38;2	1;6;9;9;24;6;4;26;5;63	07275625;20	15009381;76	00794657;68	31516496;86	1431882;545;545;1	1855303
246138759;1;0;46;1;246;0;0;0;0;0;0;0;0;0;0;1;1;0;0;0;1moderatePA;0;0;0;0;0;0;0;1;1;3;0;0;0;0;1;1;0;0;0;0;0;1;5;0;18;98	8640976;165	7760417;66	821875;24	31504774;[18.5	25);82	3814433;0LowRisk;2;3;0;41;2	382043011;6	729166667;8	625;9	270833333;24	625;7;5;28	68041237;8	635416667;62	24293226;18	44531865;79	62534126;59	04394977;84	91435978;545;545;1	107088604
246138765;1;0;45;1;246;0;0;0;1;0;0;0;0;0;0;0;0;0;1;3;1moderatePA;1;0;0;0;0;0;1;0;2;3;1;0;0;0;0;0;1;0;0;0;0;0;0;0;10;100;159	4;63	6;25	03113149;[25	30);78	8;0LowRisk;1;1;1;31;2	1;6;6;9;21;8;6;15;7;66	42813464;18	47231901;80	78588144;73	1317176;89	38420453;545;545;1	1855303
246138822;1;1;46;2;246;0;0;0;1;0;0;0;0;0;0;0;0;1;0;0;2highPA;1;0;0;0;0;1;0;0;3;2;1;0;0;0;0;0;1;0;0;0;0;1;4;0;14;100;181	1;98	4;30	00255205;[30	100);95	4;0LowRisk;1;1;1;53;2	4;7;9;9;25;7;5;35;7;66	01480491;-3	55E-15;89	7425897;68	15068493;100;545;545;1	548280967
246138833;1;0;46;2;246;0;0;0;1;0;0;0;0;0;0;0;0;0;0;3;2highPA;0;0;0;0;0;0;0;1;3;3;1;0;0;0;0;0;1;0;0;1;0;0;0;0;16;100;168	4;66	8;23	55549788;[18.5	25);74	7;0LowRisk;1;2;1;25;2	1;8;9;10;27;8;5;29;10;84	42504889;21	93495935;78	75208229;72	19336143;84	64645675;545;545;0	993203661
246138940;1;0;49;4;246;0;0;0;0;0;0;0;0;0;0;0;0;0;0;2;2highPA;1;0;0;0;0;0;0;0;2;3;1;0;0;0;0;0;0;0;0;0;0;1;4;0;16;100;158	1;62	3;24	92437672;[18.5	25);80	5;0LowRisk;4;3;0;23;2	1;9;10;10;29;5;5;32;9;81	51314398;-3	55E-15;100;100;100;545;545;0	898281808
246138979;1;1;50;2;246;0;0;0;0;0;0;0;0;0;0;0;0;0;0;3;2highPA;0;0;0;0;0;0;0;0;1;3;0;0;0;0;0;0;0;0;0;0;0;1;1;0;13;100;191	7;94	5;25	71506241;[25	30);103	2;1HighRisk;0;1;1;55;1	8;7;9;9;25;7;5;31;8;62	39116831;21	563932;79	00240334;54	51541096;85	91514788;545;545;0	697927854
246139005;1;0;50;2;246;0;0;0;1;0;0;0;1;1;1;0;1;0;1;2;1moderatePA;0;0;0;0;0;0;1;0;2;3;1;0;1;0;0;0;0;0;0;0;0;1;2;0;19;96	17094421;167	2;63	1;22	57131247;[18.5	25);79	8;0LowRisk;1;3;1;29;2	4;9;10;10;29;7;5;47;9;56	23507772;22	7804878;74	22801674;32	73972603;90	95917045;545;545;0	564214011
246139027;1;0;51;2;246;1;0;0;1;0;0;0;1;0;0;1;0;1;0;3;2highPA;1;0;0;0;0;0;0;0;1;3;0;0;1;1;0;0;1;0;0;0;0;1;3;1;13;90	91585541;165	4;91	3;33	37334723;[30	100);113	3;1HighRisk;2;2;1;34;2	6;6;8;8;22;6;6;25;8;65	56367538;25	63466528;73	10511288;60	51179604;83	79031856;545;545;0	650026288
246139038;1;0;51;2;246;0;0;0;1;0;0;0;0;0;0;0;0;0;1;0;1moderatePA;0;0;0;0;0;1;0;0;2;3;1;0;0;0;0;0;0;0;0;0;0;1;5;0;16;100;163	4;82	8;31	01174701;[30	100);98	4;1HighRisk;5;2;0;38;2	1;5;9;10;24;4;4;21;9;58	45743088;-3	55E-15;81	86171709;49	82876712;100;545;545;0	647686182
246139064;1;0;50;4;246;0;0;0;1;0;0;0;0;0;0;0;1;0;0;0;0Inactive;0;0;0;0;0;0;0;0;2;3;1;0;0;0;1;1;0;0;0;0;0;1;2;0;18;98	8640976;161	255102;69	74226804;26	82064006;[25	30);88	21134021;1HighRisk;5;5;0;21;3	554352941;4	244897959;5	775510204;6	602040816;16	62244898;3;3;17	08;5	428571429;64	93988336;30	83010934;75	26469911;65	18071654;75	9687889;545;545;0	739353375
246139109;0;1;51;4;246;0;0;1;1;0;0;0;1;0;1;0;1;0;1;3;2highPA;0;0;0;0;0;0;0;0;1;3;0;0;0;0;0;0;1;0;0;1;0;1;13;0;12;92	08769989;192	2;89	3;24	17378706;[18.5	25);91	4;0LowRisk;0;1;1;44;2	4;6;9;6;21;7;5;22;6;36	5943746;-3	55E-15;76	83307332;68	15068493;100;545;545;0	958307653
246139137;1;0;52;4;246;0;0;0;1;0;0;0;0;0;0;1;1;1;0;0;2highPA;0;0;0;0;0;0;0;0;1;3;0;0;0;0;0;0;0;0;0;0;0;1;1;0;9;85	1362381;158	5;74	9;29	81420852;[25	30);94	7;1HighRisk;5;3;0;25;3	6;4;7;9;20;4;3;12;7;62	61519977;26	20383275;77	05360942;64	69237128;79	27596048;545;545;0	714121851
246139193;0;0;54;4;246;0;1;1;1;0;0;0;1;1;1;1;1;1;0;4;0Inactive;0;0;0;0;0;0;1;0;2;3;1;0;0;0;0;0;1;0;0;0;0;1;7;1;13;96	62960052;163	6;68	9;25	74261273;[25	30);95	7;1HighRisk;2;1;1;24;2	3;9;10;10;29;6;4;38;10;47	54150011;22	21163227;79	06433999;70	51171332;85	81802535;545;545;0	756385623
246139208;1;0;54;2;246;0;0;1;1;0;0;0;1;1;1;0;1;0;1;0;1moderatePA;1;0;0;1;0;1;1;1;1;2;0;0;0;0;1;1;1;0;0;0;0;1;5;0;11;71	29323578;154;65	1;27	4498229;[25	30);86	2;0LowRisk;2;1;1;26;2	4;7;9;10;26;6;5;31;9;68	07579062;29	39512195;73	04494307;63	5322038;78	40744803;545;545;0	635767763
246139307;1;0;56;4;246;0;0;1;1;0;1;0;0;0;0;1;1;1;0;3;1moderatePA;1;0;0;0;0;0;1;0;1;3;0;0;0;0;0;0;1;0;0;0;1;1;10;0;10;52	59941483;161	6;59	7;22	86081021;[18.5	25);79	5;0LowRisk;1;1;1;14;3	4;6;9;10;25;6;4;34;10;70	70299414;16	24390244;100;84	48630137;33	08489955;545;545;0	634828957
246139318;1;0;56;2;246;1;0;0;0;0;0;0;0;0;0;0;0;1;1;0;2highPA;0;0;0;0;0;0;1;0;1;3;0;0;0;0;0;0;0;0;0;0;0;1;5;0;18;100;162	5;82	9;31	39408284;[30	100);90	7;1HighRisk;2;2;1;26;2	8;8;9;10;27;6;4;36;9;75	98711408;23	44250871;73	12415077;61	34871072;80	24445075;545;545;0	598933687
246139351;1;0;56;2;246;0;0;0;1;0;0;0;0;0;0;0;1;0;0;0;1moderatePA;0;0;0;0;0;0;0;0;1;3;0;0;0;0;0;0;1;0;0;0;0;0;0;0;16;98	40545654;164	7;68	9;25	39990098;[25	30);78	2;0LowRisk;2;2;1;36;2	6;6	393617021;8	29787234;9	085106383;23	77659574;5;5;27	05263158;8	372340426;75	68338985;27	1902439;78	25663027;63	66910723;81	24821776;545;545;0	549475076
246139373;1;0;57;5;246;0;0;0;1;0;0;0;0;0;0;1;1;0;1;0;2highPA;0;0;0;0;0;0;0;1;1;2;0;0;0;0;0;0;0;0;0;0;0;0;0;0;10;100;162	6;75;28	36744235;[25	30);94;1HighRisk;3;1;1;20;2	3;6;8;8;22;5;5;22;5;51	81585884;23	3354809;75	36180171;70	13148239;78	05381532;545;545;0	692057564
246139523;1;0;60;2;246;1;0;0;1;0;0;0;0;0;0;0;1;0;1;3;1moderatePA;1;0;0;0;0;0;0;0;1;3;0;0;1;0;1;0;0;0;0;0;1;1;1;0;23;90	10856628;157	1;65	1;26	37719552;[25	30);83	3;0LowRisk;1;2;1;31;2	8;8;9;9;26;6;5;19;9;57	55839894;34	86178862;100;22	12328767;100;545;545;0	503382767
246139534;1;0;61;2;246;0;0;0;1;0;0;0;0;0;0;1;1;0;1;2;1moderatePA;1;0;0;0;0;0;0;1;2;3;1;0;0;0;0;0;0;0;0;0;0;0;0;0;20;95	65397644;163;98	9;37	22383229;[30	100);113	5;1HighRisk;5;5;0;26;3	1;5;8;9;22;7;5;32;9;71	90302713;49	6097561;96	56786271;100;100;545;545;0	56770189
246139540;1;0;61;1;246;0;0;0;1;0;0;0;0;0;0;0;0;0;0;2;0Inactive;0;0;0;0;0;0;0;0;2;3;1;0;0;0;0;0;0;0;0;0;0;0;0;0;18;100;168	8;58	9;20	67142472;[18.5	25);69	8;0LowRisk;2;2;1;32;2	3;9;10;10;29;6;5;34;10;52	70830658;-3	55E-15;43	91575663;89	65753425;72	58587168;545;545;0	557133945
246139579;1;1;61;2;246;0;0;0;1;0;0;0;0;1;0;1;1;0;1;2;1moderatePA;0;0;0;0;0;0;1;1;1;3;0;0;0;0;1;0;0;0;0;0;0;0;0;0;17;98	8640976;176	4;74	8;24	03833794;[18.5	25);97	5;0LowRisk;1;1;1;47;2	5;9;9;9;27;7;6;28;9;50	58796038;22	50341463;52	7301092;40	82191781;66	16979909;545;545;0	631630609
246139613;1;0;60;2;246;0;0;0;0;0;0;0;0;0;0;0;0;0;0;0;1moderatePA;0;0;0;0;0;0;0;0;2;2;1;0;0;0;0;0;0;0;0;0;0;0;0;0;11;96	17094421;177;89	5;28	56778065;[25	30);90	2;1HighRisk;1;2;1;30;2	7;6;9;10;25;5;3;17;9;61	97104796;18	92682927;71	09984399;56	23287671;100;545;545;0	598933687
246139689;1;0;62;2;246;0;0;0;0;0;0;0;0;0;0;1;0;0;1;3;0Inactive;0;0;0;0;0;0;0;0;1;3;0;0;0;0;0;0;0;0;0;0;0;1;3;0;17;100;167	4;76	5;27	29923819;[25	30);92	6;1HighRisk;4;4;0;21;3	1;8;10;10;28;7;6;28;10;67	30261123;36	24390244;100;100;100;545;545;0	585294922
246139804;1;1;64;2;246;0;0;0;0;0;0;0;0;0;0;0;0;0;1;2;1moderatePA;0;0;0;1;0;0;0;1;1;3;0;0;0;0;0;0;0;0;0;0;0;1;10;0;12;100;174	5;94	1;30	90286615;[30	100);108	9;1HighRisk;2;2;1;46;2	4;5;7;8;20;6;4;13;8;77	15703829;23	07317073;61	50546022;100;90	95917045;545;545;0	767080519
246141300;1;0;46;4;246;0;0;0;1;0;0;0;0;1;1;1;1;1;1;4;2highPA;1;0;1;0;0;0;1;0;1;2;0;0;0;0;0;0;0;0;0;0;1;1;12;0;22;62	48083878;169	5;85;29	58554137;[25	30);96	6;1HighRisk;1;1;1;35;1	8;8;10;10;28;8;6;27;10;67	03376146;-3	55E-15;64	97659906;100;56	67530784;2;623;0	982219738
246141369;1;0;51;2;246;0;0;0;1;0;0;0;0;0;0;0;0;0;0;0;2highPA;0;0;0;0;0;0;0;0;1;3;0;0;0;0;0;0;1;0;0;0;0;0;0;0;8;100;157	5176471;63	81529412;25	71972635;[25	30);84	8625;0LowRisk;2;1;1;27;3	28030303;4	058139535;5	623529412;6	75;16	43166895;5;2;14	64948454;5	127906977;66	33971315;26	5135255;80	90605977;66	8364726;84	77228539;2;623;0	660953106
246141386;1;1;52;4;246;1;0;1;1;1;0;0;0;0;0;1;1;0;0;2;2highPA;1;0;0;0;0;0;0;1;1;3;0;0;0;0;0;0;0;0;0;0;0;0;0;0;10;83	75117493;179	2;82	9;25	81537986;[25	30);93	3;0LowRisk;1;0;1;59;2	6;6;9;9;24;7;5;31;7;41	78821344;19	13728223;77	67951259;57	44047619;81	61958807;2;623;0	955470647
246141421;1;0;55;2;246;0;0;0;1;0;0;0;0;1;0;1;1;0;0;2;1moderatePA;1;0;0;0;0;0;0;1;1;3;0;0;0;0;0;0;1;0;0;0;1;0;0;0;12;92	10393524;161	8;75	9;28	99243828;[25	30);93	7;1HighRisk;1;1;1;29;2;7;8;10;25;6;3;29;10;61	28680056;-3	55E-15;82	37129485;72	12328767;80	1036941;2;623;0	680752481
246141476;0;0;58;1;246;1;0;0;0;0;0;0;0;1;1;1;0;1;0;0;1moderatePA;0;0;0;0;0;0;1;0;1;3;0;0;0;1;0;0;1;0;0;0;0;0;0;0;9;100;156;46	9;19	27186062;[18.5	25);68	8;0LowRisk;1;0;1;30;2	3;3;6;7;16;5;3;28;10;57	81427109;18	92682927;86	85647426;52	46575342;83	3441348;2;623;0	81303088
246141874;1;0;37;2;246;0;0;0;1;0;0;0;0;1;0;0;1;0;1;2;1moderatePA;0;0;0;0;0;0;0;0;1;3;0;0;0;0;0;0;0;0;0;0;0;0;0;1;11;100;166;63	8;23	15285237;[18.5	25);74	6;0LowRisk;0;6;0;46;1	7;7;8;10;25;7;6;27;10;60	82873449;22	71148126;68	18642746;60	49657534;82	90204611;2;631;1	24359715
246142021;1;1;53;2;246;0;0;0;0;0;0;0;0;0;0;0;1;0;1;2;2highPA;0;0;1;0;0;1;0;1;1;3;0;0;0;0;0;0;0;0;0;0;1;1;3;0;11;100;184	9;88	8;25	97401838;[25	30);99;0LowRisk;2;2;1;55;2	2;4;7;9;20;6;4;30;6;65	88363476;21	14446529;76	78942872;59	97716895;86	62508101;2;631;0	926599203
246142076;0;1;57;1;246;1;0;0;0;0;0;0;0;0;0;0;0;1;0;0;0Inactive;1;0;0;0;0;0;0;0;1;3;0;0;0;0;0;0;0;0;0;0;0;0;0;0;10;97	92578125;192	6;100	9;27	20060731;[25	30);106	8;1HighRisk;1;1;1;51;2	6;8;8;9;25;5;4;21;9;71	36576586;18	43902439;78	42000347;52	94191254;83	89183282;2;631;0	670731478
246142087;1;0;56;2;246;0;0;0;1;0;0;0;0;0;0;1;1;0;1;2;0Inactive;1;0;0;1;0;1;0;1;1;2;0;0;0;0;0;0;0;0;0;0;0;1;25;0;14;76	07652283;167	9;87;30	86155895;[30	100);103	7;1HighRisk;1;1;1;13;2	3;7;6;8;21;6;3;17;5;88	99219289;29	80868902;73	62318302;64	38111546;78	42545941;2;631;0	51300679
246142098;1;1;59;2;246;0;0;0;0;0;0;0;0;0;0;0;0;0;0;2;0Inactive;0;0;0;0;0;0;0;0;1;3;0;0;0;0;0;0;0;0;0;0;0;1;1;0;13;100;168	6;69	5;24	44948209;[18.5	25);89	6;0LowRisk;1;1;1;53;2	6;8;8;7;23;5;3;1;8;73	42692876;-3	55E-15;100;60	17123288;100;2;631;0	669563463
246142573;1;0;44;2;246;0;0;1;1;1;0;0;0;0;0;1;1;0;1;3;2highPA;1;0;0;0;0;0;0;1;1;3;0;0;0;1;0;0;0;0;0;0;1;0;0;0;19;73	81977081;160	3;72	4;28	17549285;[25	30);88	2;1HighRisk;4;3;0;21;2	5;4;7;9;20;6;5;32;8;64	04638922;33	95121951;57	60530421;78	76712329;75	34024627;2;648;0	986083229
246142590;1;1;48;2;246;0;0;0;1;0;0;0;0;1;0;0;1;0;1;2;2highPA;0;0;0;0;0;1;0;0;1;3;0;0;0;1;0;0;0;0;0;1;0;1;3;0;15;86	64306641;186	4;90	3;25	98938091;[25	30);104	9;1HighRisk;1;1;1;63;2	4;5;8;9;22;5;4;28;9;48	16121014;20	24552846;75	37218632;51	03665309;83	81268501;2;648;1	647543068
246142650;0;1;50;4;246;0;0;0;0;0;0;0;0;0;0;1;1;1;0;3;0Inactive;0;0;0;0;0;0;0;1;1;3;0;0;0;0;0;0;0;0;0;0;0;1;1;0;10;100;175	7;71	9;23	29085155;[18.5	25);95	6;0LowRisk;0;1;1;54;2	5;4;7;8;19;5;5;24;8;62	38935919;-3	55E-15;68	40873635;78	76712329;95	00972132;2;648;0	935927765
246142694;1;1;52;2;246;0;0;0;0;0;0;0;0;0;0;1;1;0;1;2;0Inactive;0;0;0;0;0;0;0;0;1;3;0;0;1;0;0;0;0;0;0;0;0;0;0;0;17;98	8640976;178;77	9;24	5865421;[18.5	25);102;1HighRisk;1;1;1;55;2;6;8;7;21;6;4;29;7;66	86865089;19	31707317;78	93704937;58	23421317;85	92319325;2;648;0	710000163
246142726;1;1;52;2;246;0;0;0;1;1;0;0;0;0;0;1;1;1;0;3;1moderatePA;0;0;0;0;0;0;0;1;1;3;0;0;0;0;0;0;1;0;0;0;0;0;0;0;10;92	55857086;192	7;107	6;28	9766945;[25	30);113;1HighRisk;2;4;0;64;2	1;9;8;9;26;6;4;32;9;64	62430703;25	70189702;73	33356971;57	39133298;82	55476345;2;648;0	789754537
246142737;1;1;52;4;246;0;0;0;0;0;0;0;0;0;0;0;0;0;1;3;2highPA;0;0;0;0;0;0;0;0;1;3;0;0;0;0;0;0;1;0;0;0;0;0;0;0;13;100;182	9;99	1;29	62417356;[25	30);105	9;1HighRisk;5;4;0;39;2	5;6;9;9;24;7;4;43;7;71	30716108;20	67994027;72	69508427;68	24631688;80	27025276;2;648;0	908719605
246142771;1;1;56;4;246;0;0;0;0;0;0;0;0;0;0;0;1;0;1;0;2highPA;0;0;0;0;0;0;0;0;1;3;0;0;0;0;0;0;0;0;0;0;0;0;0;0;14;100;176	8;77	1;24	6654962;[18.5	25);89	5;0LowRisk;3;1;1;56;2;8;9;10;27;6;5;21;9;68	51408044;19	27944251;79	30789959;60	17393655;84	99325638;2;648;0	746748917
246143159;1;0;34;2;246;0;0;0;0;0;0;0;0;0;0;0;0;0;0;0;2highPA;0;0;0;0;0;0;0;0;1;3;0;0;0;0;0;0;0;0;0;0;0;0;0;0;17;100;163	7;74	9;27	95017033;[25	30);81	1;0LowRisk;2;1;1;35;2	1;8;9;9;26;6;4;18;10;72	61244782;19	44789357;78	31045242;64	91628615;84	18276086;2;657;1	804436731
246143266;1;1;44;1;246;1;0;0;1;0;0;0;0;0;0;0;0;0;0;0;2highPA;0;0;0;0;0;0;0;0;1;3;0;0;0;0;0;0;0;0;0;0;0;0;0;0;9;100;176	5;82	4;26	45073791;[25	30);94	2;0LowRisk;2;1;1;60;1	8;6;7	58;8	535353535;22	11535354;7;5;24;7	42;69	92305929;22	02195122;78	96008523;63	45734745;85	02916397;2;657;1	988207273
246143356;1;0;53;2;246;1;0;0;1;0;0;0;0;0;0;1;1;0;0;2;2highPA;1;0;0;0;0;0;0;1;1;3;0;0;0;0;0;0;0;0;0;0;0;1;1;0;13;100;163	5;69	9;26	14819179;[25	30);89	4;1HighRisk;2;1;1;37;2	1;10;10;10;30;7;6;38;10;74	90266632;22	98780488;77	13917648;61	89061241;82	88261749;2;657;0	54001343
246143378;1;1;55;2;246;1;0;0;1;0;0;0;0;0;0;1;1;0;1;2;1moderatePA;0;0;0;0;0;0;0;0;1;2;0;0;0;0;0;0;0;0;0;1;0;0;0;0;15;100;175	5;73	7;23	9283772;[18.5	25);87	7;0LowRisk;1;1;1;52;1	4;7;10;10;27;5;4;29;8;79	86137116;27	16077651;73	93883255;65	13957095;78	90602722;2;657;0	746748917
246143389;1;1;56;2;246;1;0;1;1;0;0;0;0;0;0;0;0;1;0;3;1moderatePA;0;0;0;0;0;1;0;0;1;3;0;0;0;0;0;0;1;0;0;0;0;0;0;0;10;100;181	6;93	9;28	47304431;[25	30);107	4;1HighRisk;0;2;1;52;2;8;9;9;26;7;6;34;8;66	45065288;62	53658537;53	19812793;20	65068493;93	13026572;2;657;0	685483275
246143412;1;0;60;4;246;0;0;0;1;0;0;0;0;0;0;0;1;0;0;0;2highPA;1;0;0;0;0;0;0;1;1;3;0;0;0;1;0;0;0;0;0;0;0;1;1;0;9;98	62682343;159	2;76	5;30	18389687;[30	100);99	1;1HighRisk;2;2;1;34;2	9;3;8;9;20;5;3;20;7;59	77880846;-3	55E-15;57	60530421;53	49315068;56	51328581;2;657;0	671309487
246143440;0;1;61;2;246;1;1;1;1;1;1;1;1;1;1;1;1;1;0;4;1moderatePA;1;0;0;0;0;0;0;0;1;3;0;0;0;0;1;1;0;0;0;0;1;1;1;1;10;52	31917572;173	7;79	4;26	31605986;[25	30);105	5;1HighRisk;0;0;1;29;3	8;4;9;8;21;6;4;20;6;68	60385314;24	92682927;84	43837754;46	16438356;49	64355152;2;657;0	909881457
246143750;1;1;32;2;246;0;0;0;0;0;0;0;0;0;0;0;1;0;1;2;2highPA;0;0;0;0;0;0;0;0;1;3;0;0;0;0;0;0;0;0;0;0;0;0;0;0;14;100;184	2;76	7;22	60560383;[18.5	25);86	2;0LowRisk;5;5;0;52;1	8;8;9;10;27;8;8;24;10;67	06215059;28	53934653;66	8462861;66	98381071;85	00147293;2;677;2	54290205
246143794;1;1;34;2;246;0;0;0;1;1;1;1;1;0;0;0;1;0;1;3;2highPA;0;0;0;0;1;0;0;0;1;3;0;0;0;0;0;0;0;0;0;0;0;1;3;0;13;44	03168488;188	8;99	2;27	82964665;[25	30);105	2;1HighRisk;1;1;1;55;2	7;4;7;8;19;6;2;32;7;70	5483818;23	89088575;78	38068842;54	83522874;80	45079515;2;677;2	856676511
246143916;1;0;47;1;246;0;0;0;1;1;1;1;0;0;0;1;0;0;1;0;1moderatePA;0;0;0;0;0;0;0;0;1;2;0;0;0;0;0;0;0;0;0;0;0;1;8;0;13;90	49279785;166	5;65	4;23	59115873;[18.5	25);84	3;0LowRisk;5;3;0;25;2	5;7;8;8;23;6;5;16;6;64	71170669;26	02691337;78	00729886;65	15439981;78	16613404;2;677;1	86512718
246143992;0;1;55;1;246;0;0;0;1;0;0;0;0;0;0;1;1;0;1;0;0Inactive;1;0;0;0;0;0;1;1;1;2;0;0;0;0;0;0;0;0;0;0;0;1;10;1;11;98	8640976;190	4;89	4;24	66059953;[18.5	25);93	7;0LowRisk;2;1;1;58;2	3;4;5;8;17;5;4;26;5;48	63077665;23	74852818;76	13911453;62	65589859;78	93865441;2;677;1	20176496
246144001;1;1;55;2;246;0;0;0;1;0;0;0;0;0;0;1;1;1;0;3;0Inactive;1;0;0;0;0;0;1;0;1;2;0;0;0;0;0;0;1;0;0;1;0;0;0;0;16;100;180;79	3;24	47530864;[18.5	25);91	6;0LowRisk;0;1;1;48;1	9;4;8;6;18;7;6;34;7;69	71021442;24	96563193;73	31712417;60	36024763;82	63261676;2;677;0	699131575
246144096;1;0;61;2;246;0;0;0;1;0;0;0;0;0;0;0;0;0;0;2;1moderatePA;1;0;0;0;0;0;0;1;1;3;0;0;0;0;0;0;0;0;0;0;0;1;4;0;11;96	78987885;175	6;80	1;25	97667094;[25	30);94	3;1HighRisk;2;2;1;37;2	3;8;9;9;26;8;6;31;10;63	75372042;22	7804878;54	01716069;44	79452055;80	1036941;2;677;0	533387624
246144377;0;0;32;2;246;1;0;0;1;0;0;0;0;0;0;1;1;0;1;2;2highPA;0;0;0;0;0;0;0;0;1;3;0;0;0;1;0;0;0;0;0;0;1;0;0;1;12;96	78987885;172	7;70;23	47001488;[18.5	25);86	1;0LowRisk;2;3;0;38;2	1;7;9;9;25;5;5;24;8;67	29487687;18	50243902;73	67017261;55	99818695;85	73616921;2;686;1	720203248
246144441;1;0;43;2;246;0;0;0;1;0;0;0;0;0;0;0;0;0;0;2;2highPA;0;0;0;0;0;0;1;0;1;3;0;0;0;0;0;0;0;0;0;0;0;1;1;0;17;100;164	4;72	1;26	67667134;[25	30);92	9;1HighRisk;2;3;0;40;2;5;10;9;24;5;4;28;8;69	05531357;20	63804878;75	9527524;59	61872146;86	22932719;2;686;1	418686403
246144467;0;0;45;1;246;0;0;0;1;0;0;0;0;0;0;0;0;0;0;2;2highPA;0;0;0;0;0;0;0;0;1;3;0;0;0;0;0;0;0;0;0;0;0;0;0;0;20;100;160	4;67	8;26	35244806;[25	30);82	7;0LowRisk;2;2;1;29;2	1;6;8;10;24;7;7;24;7;76	4754877;18	64268293;86	63197747;73	0105129;91	33537771;2;686;0	966779026
246144538;1;1;50;1;246;0;0;0;0;0;0;0;0;0;0;0;0;1;0;0;1moderatePA;0;0;0;0;0;0;0;0;1;3;0;0;0;0;0;0;0;0;0;0;0;1;3;0;16;100;189	2;103	1;28	80158585;[25	30);105	6;1HighRisk;1;1;1;57;1	9;6;9;9;24;6;5;19;8;66	66453483;20	98459564;81	34067863;56	04870624;88	53100022;2;686;0	795650943
246144564;1;1;52;2;246;0;0;0;1;0;0;0;0;0;0;1;0;1;0;2;2highPA;1;0;0;0;0;0;0;1;1;3;0;0;0;0;0;0;0;0;0;0;1;0;0;0;11;97	92578125;179;84;26	21641022;[25	30);94	1;0LowRisk;4;1;0;52;2	5;5;6;8;19;6;5;17;6;68	21110905;-3	55E-15;62	9875195;42	7739726;93	13026572;2;686;0	940917734
246144680;1;1;62;2;246;0;0;0;1;0;0;0;0;0;0;1;1;0;0;2;2highPA;1;0;0;0;1;0;0;1;1;3;0;0;0;0;1;1;0;0;0;0;0;1;3;0;7;91	3662796;167	1;75;26	86014567;[25	30);96	1;0LowRisk;2;2;1;45;1	5;3;7;8;18;3;2;17;7;53	64618124;20	97560976;61	19344774;21	16438356;100;2;686;0	840926999
246145035;1;0;44;2;246;0;0;0;1;0;0;0;0;0;0;1;0;0;0;2;1moderatePA;0;0;0;0;0;1;0;0;1;2;0;0;0;0;0;0;0;0;0;0;0;1;1;0;21;98	33441162;168	5;65;22	89357131;[18.5	25);87;0LowRisk;1;3;1;28;2	2;9;9;9;27;5;5;22;10;60	04274293;25	2790006;73	38143526;65	07001522;76	6326546;2;688;1	298282602
246145073;1;1;53;2;246;1;0;1;1;0;0;0;0;0;0;0;1;1;0;0;2highPA;1;0;0;1;0;0;0;0;1;3;0;0;1;0;0;0;1;0;0;0;0;0;0;0;8;80	00631714;190	1;83	9;23	21655232;[18.5	25);89	1;0LowRisk;2;3;0;52;2	6;7;4;7;18;5;5;25;6;74	88073351;16	48780488;50	81903276;53	11643836;93	13026572;2;688;1	69507323
246145139;0;0;57;4;246;0;1;1;0;1;1;0;1;1;1;1;1;0;0;0;1moderatePA;0;0;0;1;0;0;1;1;1;2;0;0;0;0;1;1;1;0;0;0;1;0;0;0;14;55	92672348;158;97	5;39	05624099;[30	100);124	4;1HighRisk;1;1;1;27;3;4;8;8;20;4;3;15;7;23	28916129;29	80487805;55	65522621;46	30136986;9	948152949;2;688;0	675180498
246145740;1;0;45;2;246;0;0;0;1;0;0;0;0;0;0;1;1;0;0;2;1moderatePA;0;0;0;0;0;0;0;0;1;3;0;0;0;0;0;0;1;0;0;0;0;1;5;0;22;100;165	9;78	7;28	59446401;[25	30);88	9;1HighRisk;3;3;0;30;1	9;4;8;10;22;8;8;28;9;53	15221079;22	7804878;70	90483619;61	43835616;52	98120544;2;697;1	75171263
246145914;1;1;53;2;246;0;0;0;1;0;0;0;0;0;0;0;0;0;1;0;2highPA;1;0;0;0;0;0;1;1;2;3;1;0;0;0;0;0;1;0;1;0;0;1;6;0;12;100;182	2;108	8;32	77420381;[30	100);107	9;1HighRisk;1;1;1;54;2	2;4;8;8;20;6;5;18;6;64	4003675;22	7804878;81	90327613;54	07534247;93	13026572;2;697;0	80172941
246145920;1;1;54;2;246;0;0;0;1;0;0;0;0;0;0;0;1;0;0;2;2highPA;0;0;0;0;0;0;0;0;2;3;1;0;0;0;0;0;0;0;0;0;0;0;0;0;19;100;176	2;91	2;29	37534867;[25	30);105	4;1HighRisk;5;5;0;40;2	1;3;6;7;16;6;5;30;5;62	21867082;19	41390608;77	67831026;71	10829859;90	53588788;2;697;0	743165076
246146327;1;1;38;2;246;0;0;0;1;0;0;0;0;0;0;0;1;1;0;3;2highPA;0;0;0;0;0;0;0;0;1;3;0;0;0;0;1;1;1;0;0;0;0;1;3;0;16;100;183	6;83	2;24	681865;[18.5	25);89	7;0LowRisk;1;1;1;52;1	8;8;9;10;27;7;6;37;9;79	17730626;-3	55E-15;100;100;100;2;703;2	253051872
246146426;1;0;57;2;246;0;0;0;1;0;0;0;0;0;0;1;0;0;1;2;2highPA;0;0;0;0;0;0;0;0;1;3;0;0;0;0;0;0;1;0;0;0;0;1;3;0;7;100;156	2;58	9;24	1408877;[18.5	25);84	8;0LowRisk;1;1;1;38;2	4;5;7;9;21;6;5;24;7;69	38822178;18	3598916;83	06310824;70	37100457;86	1330741;2;703;0	679260785
246146460;1;1;59;5;246;0;0;0;0;0;0;0;0;0;0;0;1;0;0;2;1moderatePA;0;0;0;0;0;0;0;0;1;3;0;0;0;0;0;0;1;0;0;0;0;1;1;0;11;100;167	7;77	3;27	4861156;[25	30);96	3;0LowRisk;1;1;1;45;1	6;7;8;9;24;7;7;30;9;55	5104818;20	59787367;69	05969096;58	00532725;84	81313459;2;703;0	64523392
246146514;0;0;62;2;246;1;0;0;1;0;0;0;0;0;0;1;1;0;0;0;2highPA;0;0;0;0;0;0;0;0;1;3;0;0;0;0;0;0;0;0;0;0;0;0;0;0;15;96	81091309;162	6;75	2;28	44308886;[25	30);90	7;1HighRisk;3;2;0;40;2	2;5;8;9;22;5;3;29;9;80	87073002;14	36236934;63	53354134;43	42465753;100;2;703;0	571791062
246146896;1;0;34;4;246;0;0;0;1;0;0;0;0;0;0;0;0;0;0;0;0Inactive;0;0;0;0;0;0;0;0;1;3;0;0;0;0;1;0;1;0;0;0;0;0;0;0;11;100;167	4;70	2;25	05106563;[25	30);82	7;0LowRisk;2;1;1;30;2	1;6;6;8;20;8;6;15;8;52	79875518;22	02636783;75	68150094;65	81078767;85	07521233;2;716;1	521824778
246147082;1;0;52;2;246;1;0;0;0;0;0;0;0;0;0;0;0;0;0;3;2highPA;0;0;0;0;0;0;1;0;1;3;0;0;0;0;0;0;0;0;0;1;0;1;5;0;12;100;163	7;79	4;29	62941955;[25	30);93;1HighRisk;2;3;0;32;2	2;6;7;10;23;6;5;24;8;64	86749048;17	86400591;76	2324493;59	9490692;84	20854425;2;716;0	57376409
246147194;0;1;58;2;246;1;1;1;1;1;1;0;0;0;0;1;0;0;0;2;1moderatePA;0;0;0;0;0;1;0;1;1;2;0;0;0;0;1;1;1;0;0;0;1;1;1;1;14;22	2886982;176	9;98	1;31	34825289;[30	100);113	3;1HighRisk;1;1;1;32;6	4;3;5;4;12;4;4;22;3;68	4585039;39	95687522;63	88571961;57	99680365;67	14702342;2;716;0	629998722
246147207;1;0;58;2;246;0;0;0;1;0;0;0;0;0;0;1;0;1;0;3;1moderatePA;1;0;0;0;0;0;0;0;1;2;0;0;0;0;0;0;0;0;0;0;1;1;2;0;10;100;161	2;84	6;32	55669329;[30	100);115;1HighRisk;0;1;1;26;2	8;6;7;9;22;7;6;24;9;74	70351324;16	48780488;86	85647426;68	80136986;100;2;716;0	553742319
246147502;1;1;33;2;246;0;0;0;0;0;0;0;0;0;0;0;0;0;0;2;2highPA;0;0;0;0;0;0;0;0;1;3;0;0;0;0;0;0;0;0;0;0;0;0;0;0;15;100;179	5;83	5;25	9153793;[25	30);86	7;0LowRisk;1;1;1;53;2;7;7;9;23;7;6;23;8;77	42524335;-3	55E-15;78	69864795;4	280821918;100;2;719;2	248057212
246147578;1;1;38;2;246;0;0;0;1;0;0;0;0;0;0;0;0;0;1;2;2highPA;0;0;0;1;0;0;0;0;1;3;0;0;0;0;0;0;0;0;0;0;0;1;3;0;17;100;182	9;80	3;24	00424962;[18.5	25);95	1043956;0LowRisk;2;2;1;53;2	1;4;6;7;17;6;5;27;6;80	96305921;23	09507218;80	11232449;70	79607134;87	12591971;2;719;1	858196863
246147603;1;1;41;2;246;0;0;0;0;0;0;0;0;0;0;0;0;0;1;2;1moderatePA;0;0;0;0;0;0;0;0;1;3;0;0;0;0;0;0;0;0;0;0;0;1;1;0;17;100;178	3;108	7;34	19218525;[30	100);114	3;1HighRisk;1;1;1;51;1	9;6;8;8;22;7;4;27;9;77	60804253;-3	55E-15;100;84	93150685;93	13026572;2;719;1	788710114
246147655;1;1;47;2;246;0;0;0;0;0;0;0;0;0;0;0;0;0;1;3;1moderatePA;0;0;0;0;0;0;0;0;1;3;0;0;0;0;0;0;0;0;0;0;0;1;1;0;17;100;185	1;85;24	80881886;[18.5	25);90	3;0LowRisk;1;1;1;67;1	6;4;8;7;19;6;5;39;6;75	40679982;25	55182927;76	18840048;61	54199712;84	66371427;2;719;1	243207354
246147710;0;0;49;2;246;0;0;0;1;0;0;0;0;0;0;1;1;1;0;2;1moderatePA;1;0;0;0;0;0;0;0;1;2;0;0;0;0;0;0;0;0;0;0;0;1;4;0;10;98	8640976;168	3;106	6;37	63474457;[30	100);111	7;1HighRisk;0;1;1;32;2	3;6;9;10;25;9;8;25;9;47	35541336;-3	55E-15;100;59	04109589;100;2;719;1	393423017
246147732;1;0;59;2;246;0;0;0;1;0;0;0;0;0;0;1;0;0;0;2;2highPA;0;0;0;0;0;1;0;1;1;3;0;0;0;0;0;0;0;0;0;0;0;1;2;0;10;100;164	5;76	8;28	38111252;[25	30);91	1;1HighRisk;1;3;1;32;2	4;6;8;9;23;5;4;22;8;74	3848193;19	40868531;77	58148164;63	95966514;86	60772151;2;719;0	916553768
246147822;1;0;59;2;246;0;0;0;1;0;0;0;0;0;0;1;1;0;0;0;2highPA;1;0;0;0;0;0;1;0;1;3;0;0;0;0;0;0;0;0;0;0;0;1;8;0;8;94	86856842;166	9;80	5;28	89902608;[25	30);96	4;1HighRisk;3;2;0;14;2	9;5;7;7;19;6;4;21;5;48	20461029;28	01916376;76	20053893;63	03424658;80	90039556;2;719;0	578708858
246147844;0;0;60;1;246;0;1;1;1;1;1;0;1;1;1;1;1;0;0;0;0Inactive;1;0;1;1;0;0;1;1;1;3;0;0;1;0;1;1;1;0;0;0;1;1;2;1;9;13	17934704;159	2;110	2;43	48059392;[30	100);128;1HighRisk;3;1;1;44	22391304;5;8;8;9;25;8;5;22;7;54	18566252;38	29268293;49	45397816;84	93150685;77	88608283;2;719;0	539314778
246148208;1;0;36;2;246;1;0;0;1;0;0;0;0;1;0;1;1;0;0;2;1moderatePA;0;0;0;0;0;0;0;0;1;3;0;0;0;1;1;0;1;0;0;0;0;0;0;0;9;100;158	9197674;65	09767442;25	77565037;[25	30);84	13164557;0LowRisk;2;2;1;35;3	316190476;4	141176471;5	729411765;6	630952381;16	50154062;6;2;14	89690722;5	011764706;63	48553668;24	43547672;80	27346094;66	02433953;80	72880457;2;728;1	692389128
246148272;1;0;48;2;246;1;0;0;0;0;0;0;0;0;0;0;0;0;0;2;1moderatePA;0;0;0;0;0;1;0;0;1;3;0;0;0;0;0;0;0;0;0;0;0;1;2;0;14;100;177	4;74	6;23	70454352;[18.5	25);82	8;0LowRisk;1;1;1;30;2	3;6;8;10;24;6;4;24;10;80	87036381;22	57813911;76	98457938;65	367265;84	7963323;2;728;1	75171263
246148307;1;0;50;2;246;1;0;0;1;0;0;0;0;0;0;1;1;0;0;2;1moderatePA;0;0;0;0;0;0;0;1;1;3;0;0;0;0;0;0;0;0;0;0;0;0;0;0;12;90	01346588;160	8;102	4;39	60298012;[30	100);117	6;1HighRisk;2;1;1;33;3	4;6;9;10;25;6;5;25;10;69	19443007;46	19512195;61	15444618;45	99315068;80	1036941;2;728;0	584442166
246148346;1;1;52;2;246;1;0;1;1;0;1;0;1;1;1;1;1;0;0;0;2highPA;1;0;0;0;0;0;1;1;1;3;0;0;0;0;0;0;1;0;0;1;0;0;0;0;11;79	27341461;171	9;71;24	02738987;[18.5	25);92	5;0LowRisk;0;1;1;50;1	5;6;9;9;24;5;3;42;7;67	49517943;17	0750469;67	23868955;44	17808219;80	1036941;2;728;0	688905901
246148373;1;0;54;1;246;1;0;0;0;0;0;0;0;0;0;0;0;1;0;2;2highPA;1;0;0;0;0;0;0;1;1;3;0;0;0;0;1;1;0;0;0;0;0;0;0;0;12;94	25700378;157	2;76	4;30	91635427;[30	100);101	1;1HighRisk;0;1;1;29;2	5;7;8;8;23;5;4;24;8;56	81671672;-3	55E-15;70	69899463;56	67808219;49	48152949;2;728;0	578677147
246148406;1;1;55;2;246;1;0;0;1;0;0;0;0;0;0;1;1;0;1;2;2highPA;1;0;0;0;0;0;0;0;1;2;0;0;0;0;0;0;0;0;0;0;0;1;1;0;10;88	77952576;189	1;100	2;28	0210667;[25	30);101	8;0LowRisk;1;1;1;59;2	3;4;6;9;19;5;5;18;5;88	76507095;22	43442246;76	55379429;67	73751657;83	49128268;2;728;0	669563463
246148876;1;1;31;1;246;0;0;0;0;0;0;0;0;0;0;0;0;0;0;0;2highPA;0;0;0;0;0;0;0;0;1;3;0;0;0;0;0;0;0;0;0;0;0;1;2;0;12;100;171;75	4;25	78571184;[25	30);87	7;0LowRisk;4;1;0;44;1	7;7;9;6;22;6;3;19;8;61	39564688;23	9841793;78	69776953;62	78538813;81	60676006;3;169;2	522654603
246148898;1;0;30;2;246;0;0;0;1;0;0;0;0;0;0;0;0;0;1;0;2highPA;0;0;0;0;0;0;1;0;1;3;0;0;0;0;1;1;0;0;0;0;1;1;3;0;11;100;180	6;63;19	31546009;[18.5	25);70;0LowRisk;1;3;1;32;2	5;6;7;10;23;4;4;15;9;55	75804588;18	60627178;72	43564743;61	4087375;82	87103046;3;169;1	509165183
246148922;1;1;32;2;246;0;0;0;0;0;0;0;0;0;0;0;1;0;0;0;2highPA;0;0;0;0;0;0;0;0;1;3;0;0;0;0;0;0;0;0;0;0;0;0;0;0;16;100;173;82	6;27	59865014;[25	30);86	3;0LowRisk;2;2;1;58;2;8;10;9;27;6;7;23;9;65	2763286;23	90514905;75	42455984;59	87888406;84	94143496;3;169;2	578396847
246148958;1;1;35;2;246;0;0;0;0;0;0;0;0;0;0;0;1;0;0;2;1moderatePA;0;0;0;0;0;0;0;0;1;3;0;0;0;0;0;0;0;0;0;0;0;1;2;0;16;100;175	7;64	7;20	95852706;[18.5	25);74	6;0LowRisk;1;2;1;52;2	1;6;8;9;23;6;6;28;7;91	42209672;21	80487805;85	40083539;74	74470735;89	66822069;3;169;1	750622437
246149017;1;1;38;4;246;0;1;1;1;0;0;0;0;0;0;0;0;1;0;0;2highPA;0;0;0;0;0;1;0;0;1;3;0;0;0;0;0;0;0;0;0;0;1;1;10;0;12;70	00384521;174	5;96;31	52683476;[30	100);114	4;1HighRisk;0;0;1;52;2	6;6;7;10;23;6;3;39;10;69	86941637;16	78048781;76	35235642;58	06134604;77	41772881;3;169;1	380135139
246149170;1;0;43;1;246;0;0;0;1;0;0;0;0;0;0;0;0;0;0;0;2highPA;0;0;0;0;0;0;0;0;1;3;0;0;0;0;0;0;0;0;0;0;1;1;2;0;20;100;170	5;72	4;24	90518657;[18.5	25);79;0LowRisk;2;2;1;40;1	9;9;10;7;26;8;8;23;7;54	2416657;23	40047207;78	85588397;57	92988464;82	22399327;3;169;1	583823803
246149215;1;1;47;2;246;1;0;0;1;0;0;0;0;0;0;0;0;0;0;0;1moderatePA;0;0;0;0;0;0;0;0;1;3;0;0;0;0;0;1;1;0;0;0;0;1;1;0;11;100;183;85	3;25	4710502;[25	30);93	5;0LowRisk;1;2;1;46;2	8;5;7;7;19;6;3;13;6;63	69661591;19	82418699;73	50546022;61	88169365;80	4955474;3;169;1	527597256
246149260;1;1;49;2;246;1;0;0;0;0;0;0;0;0;0;0;0;0;0;0;1moderatePA;0;0;0;0;0;0;0;0;1;3;0;0;0;0;1;0;0;0;0;0;0;0;0;0;12;100;195	5;97;25	37921651;[25	30);100;0LowRisk;1;1;1;45;2	1;6;8;8;22;5;3;21;8;78	80809378;20	45153221;77	6388101;54	17458764;85	17739689;3;169;1	797104257
246149308;1;1;53;2;246;0;0;0;0;0;0;0;0;0;0;0;0;0;0;2;2highPA;1;0;0;0;0;0;0;1;1;2;0;0;0;0;0;0;0;0;0;0;1;1;0;0;21;100;179	005102;86	43163265;26	97378538;[25	30);95	45979381;0LowRisk;1;1;1;60;2	54816092;5	865979381;7	742268041;8	556701031;22	16494845;6;5;27	93877551;7	505154639;58	13619852;30	11438183;70	98153926;63	58798736;75	69052248;3;169;1	166715286
246149325;1;0;55;2;246;1;0;0;1;0;0;0;0;0;0;1;0;0;0;0;2highPA;1;0;0;0;0;0;0;0;1;3;0;0;0;0;0;0;1;0;0;0;0;1;2;0;16;89	95684814;166	8;79	8;28	6820903;[25	30);86	5;0LowRisk;3;3;0;28;2	9;7;9;10;26;5;5;38;7;73	77284023;21	96097561;77	41598853;64	04460836;82	40878597;3;169;0	635992032
246149336;0;1;56;2;246;1;0;0;1;0;0;0;0;0;0;0;1;0;0;2;2highPA;1;0;0;0;0;0;0;0;1;2;0;0;0;0;1;0;1;0;0;0;0;1;4;0;14;91	70192719;189	9;84	6;23	45959085;[18.5	25);87	6;0LowRisk;1;2;1;70;1	7;7;10;8;25;6;5;44;10;73	18253844;25	01941264;70	20599191;64	5890411;81	61080473;3;169;0	730322783
246149347;1;0;55;2;246;0;0;0;1;0;0;0;0;0;0;1;0;0;0;3;1moderatePA;0;0;0;0;1;0;1;1;1;2;0;0;0;1;0;0;0;0;0;0;0;1;5;0;12;97	92578125;152	8;73	7;31	5660892;[30	100);96	8;1HighRisk;3;2;0;27;2	4;8;9;10;27;7;6;33;9;75	59873761;31	60108401;75	26575482;61	82555214;82	22376967;3;169;0	541944034
246149372;0;1;56;1;246;0;0;0;1;0;0;0;0;0;1;1;1;0;0;0;1moderatePA;1;0;0;0;1;1;1;1;1;3;0;0;0;0;0;0;0;0;0;0;1;1;2;1;9;89	37349701;176	4;126	1;40	52452425;[30	100);131	5;1HighRisk;1;2;1;53;2	5;5;6;8;19;5;4;18;7;85	00589977;23	54604281;79	96258739;59	97374429;84	23662906;3;169;0	824020148
246149394;0;0;56;2;246;0;0;0;1;0;0;0;0;0;0;1;1;0;1;0;2highPA;0;0;0;0;0;0;0;0;1;3;0;0;0;0;0;0;0;0;0;0;0;1;1;0;13;92	76015472;156	4;73	1;29	8843545;[25	30);86;0LowRisk;0;0;1;26;3	2;7;7;9;23;4;4;18;7;68	81357366;17	80720093;77	19091264;63	97564688;82	5726013;3;169;0	664761314
246149435;1;1;59;2;246;1;0;0;0;0;0;0;0;0;0;0;0;0;1;2;2highPA;0;0;0;0;0;0;1;0;1;3;0;0;0;0;0;0;0;0;0;0;0;1;2;0;13;100;177	0020619;88	06391753;28	10873819;[25	30);98	39789474;0LowRisk;3;2;0;52;2	530744681;5	484848485;7	775510204;8	581632653;21	84199134;5;5;24	77777778;7	663265306;78	48461105;18	21698907;85	49141966;50	23972603;93	13026572;3;169;0	770464064
246149484;1;1;60;2;246;1;0;0;1;0;0;0;0;0;0;0;1;0;1;2;2highPA;1;0;0;0;0;0;0;0;1;3;0;0;0;1;0;0;1;0;0;0;0;1;3;0;7;92	68910217;171	3;91	7;31	25033014;[30	100);104	5;1HighRisk;1;1;1;51;2	3;4;6;9;19;7;3;19;5;67	14915052;35	8589321;63	53354134;18	49315068;80	1036941;3;169;0	909405771
246149511;1;1;61;2;246;0;0;0;0;0;0;0;0;0;0;1;0;0;1;0;1moderatePA;1;0;0;0;0;0;0;0;1;3;0;0;0;0;0;0;1;0;0;0;0;1;5;0;13;97	76548767;178	3;90	2;28	37290809;[25	30);107	8;1HighRisk;3;1;1;52;2	7;5;7;8;20;5;5;16;7;77	73547029;-3	55E-15;72	93291732;56	23287671;93	13026572;3;169;0	651442679
246149533;1;1;60;2;246;0;0;1;1;0;0;0;0;0;0;0;1;0;1;2;1moderatePA;0;0;0;0;0;0;0;1;1;3;0;0;0;0;0;0;1;0;0;0;1;1;2;0;7;74	5555954;167	6;88	4;31	470543;[30	100);107	6;1HighRisk;1;2;1;50;2;4;7;9;20;7;3;41;8;52	91698225;34	30352304;30	14820593;9	760273973;28	80751782;3;169;0	634055583
246149544;1;0;60;2;246;1;0;0;1;0;0;0;0;0;0;1;0;0;0;0;2highPA;1;0;0;0;0;0;0;0;1;3;0;0;0;0;1;0;0;0;0;0;0;1;1;0;12;89	58422852;157	9;67;26	8726529;[25	30);89	9;1HighRisk;1;1;1;24;2	4;4;8;8;20;5;4;23;7;80	30772024;39	69512195;89	7425897;0;90	95917045;3;169;0	680113227
246149634;0;0;64;2;246;1;0;1;1;1;1;0;0;0;0;1;1;1;0;0;2highPA;1;0;0;0;0;0;0;0;1;3;0;0;0;0;0;0;0;0;0;0;1;0;0;1;8;53	62770462;163	8;68	6;25	56797429;[25	30);74	7;0LowRisk;2;2;1;23;2	8;7;7;7;21;6;3;29;7;60	37756229;40	21646341;58	22445398;0;73	65521711;3;169;0	722158281
246149657;1;0;64;2;246;0;0;0;1;0;0;0;0;0;0;1;0;0;0;2;2highPA;1;0;0;0;0;1;0;0;1;3;0;0;0;0;0;0;0;0;0;0;0;0;0;0;15;94	31808472;165;84	3;30	96418733;[30	100);94	4;1HighRisk;1;1;1;29;2	6;6;9;9;24;5;2;19;4;78	73073056;51	65853659;54	36817473;44	17808219;100;3;169;0	804874185
246150293;0;0;37;1;246;0;0;1;1;0;0;0;0;0;0;1;1;0;0;0;0Inactive;0;0;0;0;0;0;1;1;1;3;0;0;0;0;0;0;1;0;0;0;0;1;20;1;9;92	13184016;157	6;122	7;49	40059007;[30	100);108	689011;1HighRisk;0;0;1;35;3	1;7;8;10;25;5;4;23;10;63	81757895;20	89837398;72	39246713;61	06552081;78	96445681;299;299;4	114895563
246150473;1;0;42;2;246;0;0;0;0;0;0;0;0;0;0;0;0;0;1;2;2highPA;0;0;0;0;0;0;0;0;1;3;0;0;0;0;0;0;0;0;0;0;0;1;1;0;18;100;159	8;60	8;23	80948651;[18.5	25);78	5;0LowRisk;0;2;1;34;2	9;6;8;10;24;6;6;25;10;76	62471783;19	03252033;78	85524512;67	38013699;88	68459014;299;299;1	357555597
246150623;1;1;48;2;246;0;0;0;0;0;0;0;0;0;0;0;0;0;0;2;1moderatePA;0;0;0;0;0;0;0;0;1;3;0;0;0;0;1;0;0;0;0;0;0;1;2;0;11;100;176	8;82;26	23308286;[25	30);93	5;0LowRisk;0;0;1;65;2	5;5;7;8;20;6;4;22;8;62	15496647;-3	55E-15;57	60530421;50	75342466;42	28775113;299;299;1	722076488
246150730;1;1;50;2;246;0;0;0;1;0;0;0;0;0;0;0;0;0;1;2;2highPA;1;0;0;0;0;0;0;0;1;3;0;0;0;0;0;0;0;0;0;0;0;0;0;0;17;100;181	7;92	5;28	01766112;[25	30);98;0LowRisk;1;2;1;51;1	9;7;8;10;25;6;3;26;9;67	93338705;19	83296378;82	53813486;55	90533895;85	34809155;299;299;0	821104568
246150778;1;0;52;2;246;0;0;0;1;0;0;0;0;0;0;0;0;0;0;2;2highPA;1;0;0;0;0;0;0;0;1;3;0;0;0;1;1;0;1;0;0;0;0;1;5;0;17;93	89605713;167	2;68	5;24	50293034;[18.5	25);81	9;0LowRisk;2;3;0;45;2	5;7;8;9;24;7;5;36;9;70	07020531;21	6097561;73	14442578;57	36668298;87	09104438;299;299;0	596299862
246150803;1;0;53;2;246;0;0;0;0;0;0;0;0;0;0;0;0;0;0;2;2highPA;0;0;0;0;0;0;0;0;1;3;0;0;0;0;0;0;0;0;0;0;0;1;5;0;13;96	62960052;161	5;69	7;26	72315464;[25	30);87	6;0LowRisk;1;2;1;37;2	9;6;8;9;23;6;5;25;9;70	94660201;18	56805665;73	07256806;57	78253425;84	31912623;299;299;0	70340829
246150831;1;0;54;2;246;0;0;0;1;0;0;0;0;0;0;1;1;1;0;0;2highPA;0;0;0;0;0;0;0;0;1;3;0;0;0;0;0;0;0;0;0;0;0;1;2;0;18;90	45994568;156	7;68;27	69305829;[25	30);90	7;1HighRisk;2;4;0;25;2	3;6;10;10;26;7;5;29;10;70	10757512;24	53116531;79	55518221;59	9824785;83	88960899;299;299;0	539310656
246150866;1;0;54;2;246;0;0;1;1;0;0;0;0;0;0;1;1;1;0;0;2highPA;1;0;0;0;0;0;0;0;1;3;0;0;0;0;0;0;1;0;0;0;0;1;13;0;9;95	21636963;160	9;60	6;23	40779665;[18.5	25);75	8;0LowRisk;1;1;1;25;2	6;2;7;6;15;6;4;19;5;74	36677287;23	13227017;78	77091554;64	07894737;82	37848347;299;299;0	776224616
246150965;1;0;57;2;246;0;0;1;1;0;0;0;0;0;0;1;1;0;0;2;2highPA;0;0;0;0;0;0;0;0;1;2;0;0;1;0;1;0;0;0;0;0;1;1;2;0;12;93	84252167;164	3;91	3;33	82171695;[30	100);108	8;1HighRisk;1;1;1;35;2	7;6;9;7;22;7;5;23;10;52	86154208;26	93830703;68	50863508;57	67418517;77	91963707;299;299;0	587909373
246151018;1;0;58;2;246;0;0;1;1;0;0;0;0;0;0;0;0;0;0;0;1moderatePA;0;0;0;0;0;0;0;1;1;3;0;0;0;0;1;0;0;0;0;1;0;1;5;0;14;82	6475296;157	6;87	4;35	18835837;[30	100);103	5;1HighRisk;1;2;1;37;2	9;6;7;9;22;7;6;26;7;69	2474642;24	92682927;72	65531798;42	73972603;52	36552171;299;299;0	614642925
246151029;1;0;59;4;246;0;0;1;1;0;0;0;0;0;0;1;1;0;0;0;2highPA;1;0;0;0;0;0;0;0;1;3;0;0;0;0;0;0;1;0;0;0;0;1;5;0;15;88	8123703;157	7;50	9;20	46700971;[18.5	25);69	3;0LowRisk;5;1;0;25;2	6;5;8;10;23;6;5;26;8;49	13950263;29	85365854;81	61303196;54	96575342;100;299;299;0	55735035
246151051;0;1;59;2;246;0;0;0;1;0;0;0;0;0;0;1;1;1;0;0;1moderatePA;1;0;0;0;0;0;1;1;1;2;0;0;0;0;0;0;0;0;0;0;1;1;5;1;17;100;182	1;70	5;21	26029202;[18.5	25);79;0LowRisk;1;1;1;58;2	2;7;7;8;22;7;7;27;8;50	01108435;-3	55E-15;54	36817473;50	75342466;93	13026572;299;299;0	738310132
246151090;0;0;60;2;246;0;0;1;1;0;0;0;0;0;0;0;1;0;0;0;1moderatePA;1;0;0;0;0;0;1;1;1;3;0;0;1;0;0;0;0;0;0;0;1;1;30;0;18;100;159	5;66	8;26	2576036;[25	30);85	7;0LowRisk;1;1;1;28;2	6;5;7;8;20;4;4;25;8;55	54410673;30	97560976;73	58249502;54	96575342;93	13026572;299;299;0	761499508
246151249;1;0;64;5;246;0;0;1;1;0;0;0;0;0;0;1;1;0;0;2;1moderatePA;1;0;0;0;0;0;1;0;1;3;0;0;0;0;0;0;0;0;0;0;0;1;7;0;12;97	26955414;167;98	3;35	24687153;[30	100);110;1HighRisk;3;1;1;38;3;6;7;9;22;7;5;35;9;57	13709115;16	48780488;63	80655226;65	37671233;83	3441348;299;299;0	590762413
246152381;1;0;43;2;246;1;0;0;0;0;0;0;0;1;0;0;0;0;1;2;2highPA;0;0;0;0;0;0;0;0;1;3;0;0;0;0;0;0;0;0;0;0;0;1;1;0;19;100;161	4;57	8;22	18813388;[18.5	25);72	2;0LowRisk;4;1;0;34;2	2;4;7;8;19;5;4;26;6;52	25836139;17	54471545;84	21390189;70	68835616;86	24080701;3;308;1	76534959
246152454;1;0;46;2;246;0;0;0;1;0;0;0;0;0;0;1;1;0;0;2;1moderatePA;0;0;0;0;0;0;0;0;1;3;0;0;0;0;0;0;1;0;0;0;0;1;1;0;11;100;171	5;65	9;22	40563031;[18.5	25);76	7;0LowRisk;2;1;1;32;1	9;7;9;10;26;7;5;39;10;68	03478788;18	72473868;75	41643601;60	56204674;84	43543161;3;308;1	123183079
246152482;1;1;46;2;246;1;0;1;1;0;0;0;0;0;0;0;1;0;0;0;2highPA;0;0;0;0;0;0;0;0;1;2;0;0;0;0;0;0;0;0;0;0;0;1;2;1;12;98	8640976;182;96	7;29	19333414;[25	30);97	46666667;0LowRisk;3;1;1;72;2	49;5	515463918;7	489583333;8	53125;21	53629725;6;3;25	39175258;7	322916667;66	87781514;20	55574913;76	32038009;60	14768836;83	41469279;3;308;1	356063627
246152610;1;1;50;2;246;1;0;0;1;0;0;0;0;0;0;0;1;0;0;0;2highPA;1;0;0;0;0;0;0;0;1;3;0;0;0;0;1;0;0;0;0;0;0;1;1;0;12	76767677;98	40545654;177	8578947;83	72631579;26	4676685;[25	30);93	75638298;0LowRisk;1;0;1;68;2	278461538;5	521276596;7	64893617;8	574468085;21	74468085;5;3;25	13829787;7	563829787;74	58194469;23	14092141;39	66458658;28	25342466;77	73817239;3;308;1	51351959
246152621;1;0;50;2;246;1;0;0;0;0;0;0;0;0;0;0;1;0;0;2;2highPA;0;0;0;0;0;0;0;1;1;2;0;0;0;0;0;0;0;0;0;0;0;1;3;1;15;100;157;56	8;23	04353118;[18.5	25);81	1;0LowRisk;1;1;1;34;2	2;6;8;8;22;7;5;29;6;59	83856296;23	17073171;67	5574523;64	72182168;81	91654065;3;308;0	673837125
246152632;0;1;50;1;246;0;0;0;1;0;0;0;0;0;0;1;1;1;0;0;1moderatePA;0;0;0;0;0;0;1;0;1;2;0;0;0;0;0;0;1;1;0;1;0;1;10;0;10;98	8640976;178	8;76	9;24	05422178;[18.5	25);94	59479167;0LowRisk;1;1;1;42;2	535666667;5	802083333;7	604166667;8	427083333;21	83333333;6;4;24	5;7	197916667;48	39712208;21	41547519;70	43106314;64	00936745;75	80274554;3;308;1	20889714
246152659;1;1;51;2;246;1;0;0;0;0;0;0;0;0;0;0;0;0;1;3;2highPA;0;0;0;1;0;0;0;0;1;2;0;0;0;0;1;1;0;0;0;0;0;1;1;0;9;100;162	2;62	5;23	75627356;[18.5	25);90	5;0LowRisk;3;1;1;46;2	669032258;7;8;8;23;6;3;16;7;63	40092287;27	16186253;44	03276131;8	082191781;75	0162022;3;308;1	166559419
246152700;1;0;54;2;246;1;0;0;0;0;0;0;0;0;0;1;0;0;0;0;2highPA;0;0;0;0;0;0;0;0;1;3;0;0;0;0;0;0;0;0;0;0;1;1;1;0;12;100;157;58	7;23	81435352;[18.5	25);78	7;0LowRisk;1;1;1;35;2	2;6;8;10;24;5;4;28;8;64	81253358;17	27874564;75	10530421;57	51265634;82	36633182;3;308;0	650907726
246152879;1;1;60;2;246;1;0;0;0;0;0;0;0;0;0;0;0;0;0;0;1moderatePA;0;0;0;0;0;0;0;0;1;3;0;0;0;0;0;0;0;0;0;0;1;1;1;0;9;96	90238037;177	4;96	5;30	66338404;[30	100);105;1HighRisk;2;2;1;68;2	2;5;9;9;23;5;5;19;8;59	35437042;24	82926829;76	7550702;27	9109589;83	3441348;3;308;0	897318861
246152913;1;1;62;2;246;0;0;0;1;0;0;0;0;0;0;0;0;0;0;2;2highPA;1;0;1;0;0;1;0;1;1;3;0;0;0;0;0;0;0;0;0;0;0;1;5;0;8;89	11146545;173	1;85	3;28	46786485;[25	30);98	5;0LowRisk;1;1;1;33;2	5;4;7;7;18;6;4;12;6;63	89484763;-3	55E-15;100;37	9109589;83	3441348;3;308;0	709810687
246153556;1;0;33;2;246;0;0;0;0;0;0;0;0;0;0;1;1;0;0;2;1moderatePA;0;0;0;0;0;0;0;0;1;3;0;0;0;0;0;0;0;0;0;0;0;1;12;0;20;98	8640976;166;66	1;23	98751633;[18.5	25);82	8;0LowRisk;1;2;1;33;2	3;8;9;10;27;5;4;39;10;68	7275348;16	59323367;74	84765016;63	57305936;84	12079527;3;375;1	281217167
246153578;1;0;35;1;246;0;0;0;1;0;0;0;0;0;0;1;1;0;0;0;2highPA;0;0;0;0;0;1;1;0;1;3;0;0;0;0;0;0;0;0;0;0;0;0;0;0;13;86	84695435;161	9;53	1;20	25819856;[18.5	25);67;0LowRisk;2;2;1;36;2	4;5;8;8;21;4;3;17;8;52	54544769;20	3489681;80	9640764;60	88888889;82	06076957;3;375;1	539810967
246153833;0;0;45;2;246;0;0;1;1;0;0;0;1;1;0;1;1;0;0;2;2highPA;0;0;0;0;0;0;0;0;1;2;0;0;0;0;1;0;0;0;0;0;1;0;0;1;15;100;170	5;71	2;24	49239343;[18.5	25);86	6;0LowRisk;3;2;0;38;2	2;6;8;10;24;5;4;33;9;38	66020144;21	46622889;66	20479365;62	47488584;79	29130993;3;375;1	29596888
246153912;1;0;50;2;246;0;0;0;1;0;0;0;0;0;0;1;0;0;0;2;1moderatePA;0;0;0;0;0;0;0;0;1;3;0;0;0;0;0;0;1;0;0;0;0;1;5;0;16;100;167	6;71	6;25	48971583;[25	30);86	3;0LowRisk;1;3;1;33;2	5;7;9;10;26;8;5;39;10;50	95450202;12	92682927;52	18408736;60	17123288;100;3;375;0	550039772
246153934;1;1;50;2;246;1;0;0;1;1;1;0;0;0;0;0;0;0;0;3;1moderatePA;1;0;0;0;0;0;0;1;1;3;0;0;1;0;0;0;0;0;0;0;1;1;1;0;14;98	33441162;186	6;116	1;33	34332772;[30	100);120;1HighRisk;1;1;1;43;2	3;5;8;9;22;5;5;41;7;68	70918094;19	41463415;81	83177327;22	02054795;93	13026572;3;375;1	53542
246153996;1;0;53;2;246;0;0;1;1;0;0;0;0;0;0;1;1;0;1;0;2highPA;1;0;0;0;0;0;1;1;1;2;0;0;0;0;1;0;1;0;0;0;0;1;5;1;12;58	84613037;164	9;114	9;42	25505948;[30	100);122	5;1HighRisk;3;3;0;23;4	237285714;3	555555556;4	888888889;5	868686869;14	31313131;6;4;17	62626263;4	373737374;52	09233729;-3	55E-15;37	67550702;34	31506849;93	13026572;3;375;0	743052333
246154081;1;1;55;2;246;0;0;0;1;0;0;0;0;0;0;0;0;0;1;2;2highPA;1;0;0;0;0;0;1;0;1;2;0;0;0;0;0;0;0;0;0;0;0;1;3;0;12;85	93649292;179	2;90	6;28	21318957;[25	30);97;0LowRisk;0;2;1;49;2	2;6;6;9;21;7;5;31;10;75	31257185;25	41039236;72	55404502;62	52843112;81	38862804;3;375;0	762574043
246154171;1;0;59;2;246;0;0;0;1;0;0;0;0;0;0;1;0;1;0;3;1moderatePA;0;0;0;0;0;0;0;0;1;2;0;0;0;1;0;0;0;0;0;0;0;1;4;0;11;95	87820855;163	9;72	5;26	98858402;[25	30);94	6;1HighRisk;1;1;1;32;2	6;8;9;10;27;6;4;22;10;61	70474811;-3	55E-15;66	35725429;34	24657534;100;3;375;0	67328622
246154225;1;0;59;2;246;0;0;0;1;0;0;0;0;0;0;0;0;0;0;2;2highPA;0;0;0;0;0;0;0;0;1;3;0;0;0;1;0;0;0;0;0;0;0;1;5;0;13;97	26955414;167	6;85	2;30	33133783;[30	100);93	9;1HighRisk;1;2;1;20;2	8;7;10;10;27;7;5;28;10;67	65509128;18	34146341;77	66046356;57	79858733;79	92871031;3;375;0	641657439
246154261;1;1;62;2;246;0;0;0;1;0;0;0;0;0;0;1;1;0;0;2;1moderatePA;1;0;0;0;0;0;0;0;1;2;0;0;0;0;0;0;0;0;0;0;0;1;2;0;10;97	26955414;175	8;88	9;28	76497623;[25	30);105	5;1HighRisk;1;1;1;49;2	7;3;6;7;16;5;4;26;5;68	81390056;24	82926829;43	91575663;39	65753425;100;3;375;0	83107472
246154294;1;0;63;2;246;0;0;0;0;0;0;0;0;0;0;0;0;0;0;0;2highPA;0;0;0;0;0;0;1;1;1;2;0;0;0;0;0;0;0;0;0;0;0;1;3;0;14;100;160	3;54	7;21	28728534;[18.5	25);71	1;0LowRisk;3;1	714285714;1;26;3;6;9;10;25;7;5;17;10;49	04279525;-3	55E-15;100;45;83	3441348;3;375;0	645010892
246154922;1;1;29;2;246;0;0;0;0;0;0;0;0;0;0;1;1;0;1;3;2highPA;0;0;0;0;0;0;0;0;1;3;0;0;0;0;0;0;1;0;0;0;0;1;1;0;18;100;194	2;105	1;27	86790137;[25	30);101	8;0LowRisk;1;2;1;65;2	4;6;9;10;25;5;5;21;10;66	7073292;38	29268293;66	26365055;32	3630137;75	11341542;532;532;2	80598054
246154969;1;0;30;4;246;0;0;0;1;0;0;0;1;0;0;0;1;0;1;3;2highPA;1;0;0;0;0;0;0;0;1;3;0;0;0;0;0;0;0;0;0;0;0;1;13;0;16;100;166;83	2;30	1930614;[30	100);82	1;0LowRisk;0;2;1;47;1	9;5;9;10;24;6;5;26;9;54	91549875;18	17493692;69	32267291;62	06549658;82	11276734;532;532;2	69915569
246154975;1;0;31;1;246;0;0;0;1;0;0;0;0;0;0;1;1;1;0;0;2highPA;0;0;0;0;0;0;0;0;1;3;0;0;0;0;0;0;0;0;1;0;0;1;6;0;21;100;168	2;62	6;22	12699055;[18.5	25);71	8;0LowRisk;3;7;0;39;2	3;8;9;9;26;6;5;32;9;57	23635141;26	56346441;67	01003334;57	44146949;76	62816261;532;532;2	641507012
246155156;1;0;34;2;246;0;0;1;1;0;0;0;0;1;0;1;1;0;1;2;1moderatePA;0;0;0;0;0;0;0;0;1;3;0;0;0;0;0;0;0;0;0;0;1;1;1;1;17;100;162	9897959;65	42040816;24	62591734;[18.5	25);81	82727273;0LowRisk;3;2;0;20;2	810777778;6	237113402;8	164948454;9	051546392;23	45360825;8;5;27	66326531;7	81443299;62	5401948;16	69288203;81	37317329;66	08667018;88	3933895;124;124;2	100095901
246155476;0;0;39;2;246;0;0;0;1;0;0;0;0;0;0;1;1;0;0;2;2highPA;0;0;0;0;0;0;0;0;1;3;0;0;0;0;0;0;1;0;0;0;0;1;1;0;17;100;167	3;56;20	00765293;[18.5	25);77	4;0LowRisk;2;2;1;25;2	3;6;8;9;23;5;5;23;9;61	18847561;-3	55E-15;89	7425897;71	81506849;100;532;532;2	479560206
246155671;1;1;41;2;246;0;0;0;0;0;0;0;0;0;0;0;0;0;1;3;2highPA;0;0;0;0;0;1;0;0;1;3;0;0;0;0;0;0;1;0;0;0;0;0;0;0;17;100;182;80	3;24	24224128;[18.5	25);88	3;0LowRisk;2;1;1;43;1	7;4;7;8;19;5;4;37;5;82	65495858;18	72456871;81	1041775;68	90993879;84	41204004;532;532;1	51438862
246155682;1;0;42;2;246;0;0;1;1;0;0;0;0;0;0;0;0;0;0;0;2highPA;0;0;0;0;0;0;0;0;1;3;0;0;0;0;0;0;0;0;0;0;1;0;0;0;17;93	44528198;165	9;64	6;23	4714406;[18.5	25);69	2;0LowRisk;5;3;0;34;1	7;8;9;10;27;5;6;28;10;87	16390422;23	1010453;84	51383707;69	81449772;88	22592916;532;532;1	13524683
246155764;1;0;42;1;246;0;0;0;0;0;0;0;0;0;0;0;1;1;0;3;2highPA;0;0;0;0;0;0;0;0;1;3;0;0;0;0;0;0;1;0;0;0;0;1;10;0;9;100;162;74	6;28	42554489;[25	30);96	7;1HighRisk;1;1;1;41;2	2;10;10;10;30;9;6;22;10;72	22308384;25	66802168;80	26418425;62	91911285;82	6968182;532;532;1	600066505
246155792;1;0;43;2;246;0;0;0;1;0;0;0;0;0;0;0;1;0;0;0;2highPA;0;0;0;0;0;0;0;0;1;3;0;0;0;0;0;0;0;0;0;0;0;0;0;0;15;100;164	075;65	2875;24	25186896;[18.5	25);80	6742268;0LowRisk;2;1;1;22;2	580681818;6	294736842;8	210526316;9	031578947;23	53684211;8;6;26	52083333;8	042105263;64	99972099;16	48780488;80	88923557;68	15068493;100;532;532;1	13524683
246155845;1;1;42;2;246;0;0;0;1;0;0;0;0;0;0;1;0;0;1;0;1moderatePA;0;0;0;0;0;0;0;0;1;3;0;0;0;0;0;0;0;0;0;1;0;1;5;0;11;100;170	4;78	5;27	03525535;[25	30);96	6;0LowRisk;0;1;1;45;2	7;7;8;8;23;5;4;24;7;65	80326477;12	92682927;52	7301092;39	5890411;100;532;532;1	826050887
246155984;1;0;45;1;246;0;0;0;1;0;0;0;0;0;0;0;1;0;0;0;2highPA;1;0;0;0;0;1;0;0;1;3;0;0;0;0;0;0;1;0;0;0;0;1;6;0;15;98	8640976;174	5;91	5;30	04901438;[30	100);90	6;1HighRisk;4;3;0;29;2	5;7;10;10;27;6;5;32;10;71	95004072;25	07129456;78	26103367;54	63262765;83	1426199;532;532;0	932625278
246155990;1;1;44;2;246;0;0;0;0;0;0;0;0;0;0;0;1;1;0;2;2highPA;0;0;0;0;0;0;0;0;1;2;0;0;0;0;0;0;1;0;0;1;0;1;2;0;14;95	24211884;168	1;69	3;24	52436706;[18.5	25);78;0LowRisk;1;1;1;54;2;4;9;10;23;6;5;27;9;69	24906151;27	79634146;69	18598172;63	56611078;78	22792082;532;532;2	7426084
246156131;1;1;46;4;246;0;0;0;1;0;0;0;0;0;0;0;0;0;1;3;2highPA;0;0;0;0;0;0;0;0;1;2;0;0;0;0;0;0;0;0;0;0;0;0;0;0;11;100;188	9;86	6;24	26911704;[18.5	25);90	4;0LowRisk;1;1;1;55;2	1;5;8;7;20;7;5;23;8;50	39320465;20	97560976;86	85647426;100;100;532;532;1	343598766
246156155;1;0;46;2;246;0;0;0;0;0;0;0;0;0;0;1;0;0;0;2;2highPA;0;0;0;0;0;0;0;0;1;3;0;0;0;0;0;0;0;0;0;0;0;1;2;0;12;100;151;48	6;21	31485461;[18.5	25);69	5;0LowRisk;1;1;1;31;2	4;4;7;9;20;6;3;7;9;72	83808987;22	63902439;85	32059282;71	06724782;81	00353956;532;532;1	16187734
246156199;1;0;47;2;246;0;0;0;1;0;0;0;0;0;0;0;0;0;0;3;2highPA;0;0;0;0;0;0;0;0;1;3;0;0;0;0;0;0;0;0;0;0;0;1;3;0;22;100;168	9;89	2;31	26839253;[30	100);87	9;0LowRisk;2;2;1;27;2	2;7;10;10;27;5;4;32;9;65	61779718;18	35084428;77	03381665;61	78787268;79	68139151;532;532;0	944562389
246156241;1;0;48;4;246;0;0;0;0;0;0;0;0;1;0;1;1;0;0;0;2highPA;0;0;0;0;0;0;0;0;1;2;0;0;0;0;0;0;0;0;0;0;0;1;1;1;22;100;153	4;66	3;28	17492763;[25	30);88	8;1HighRisk;5;5;0;30;2	6;7;9;10;26;4;3;21;10;39	8917802;25	04195122;70	68260089;60	84993773;79	14901042;532;532;1	260231462
246156368;0;1;49;1;246;0;0;0;0;0;0;0;0;0;1;0;0;1;0;3;2highPA;0;0;0;0;0;0;0;0;1;3;0;0;0;0;1;1;0;0;0;0;0;0;0;0;11;100;181;62	1;18	95546534;[18.5	25);73	6;0LowRisk;0;1;1;50;1	9;6	07;7	89;8	58;22	54;9;8;26	54;7	57;39	7387098;23	59418786;72	30295734;63	86859462;82	14700596;532;532;1	690666505
246156422;1;0;51;2;246;0;0;0;1;0;0;0;0;0;0;1;1;0;1;2;2highPA;1;0;0;0;0;0;0;0;1;3;0;0;0;0;0;0;0;0;0;0;0;1;4;0;18;93	58048248;165	0206186;64	67216495;23	74876216;[18.5	25);79	64574468;0LowRisk;2;1;1;30;2	429444444;6	557894737;8	557894737;9	252631579;24	36842105;6;6;27	07291667;8	473684211;62	60173586;14	17750678;77	98028994;60	6697993;84	06320403;532;532;0	679711517
246156475;1;0;50;4;246;0;0;0;1;0;0;0;0;0;0;0;0;0;0;2;2highPA;1;0;0;0;0;0;0;0;1;3;0;0;0;0;0;0;1;0;0;0;1;1;6;0;12;97	92578125;173	3;67	7;22	54195317;[18.5	25);79	9;0LowRisk;4;3;0;32;2	4;8;10;10;28;8;7;47;10;60	51995702;23	93245779;73	68281095;61	25933998;81	61841173;532;532;0	4936119
246156518;0;0;51;4;246;0;1;1;1;1;1;0;0;1;1;0;1;0;0;2;0Inactive;0;0;0;0;0;0;1;0;1;1;0;1;0;0;0;0;0;0;0;0;0;1;15;1;16;22	32854462;164	2;84	8;31	45209268;[30	100);92	3;1HighRisk;2;2;1;22;4	6;8;10;10;28;6;3;33;10;61	45404792;-3	55E-15;33	19032761;38	63013699;52	36552171;532;532;0	553355165
246156529;1;0;52;2;246;0;0;0;1;0;0;0;0;0;0;0;0;0;1;3;1moderatePA;0;0;0;1;0;0;0;0;1;3;0;0;0;0;0;0;0;0;0;0;0;1;4;0;17;100;166	0510638;66	27446809;24	03604045;[18.5	25);82	5;0LowRisk;1;1;1;30;1	8;7;10;10;27;5;4;35;10;65	92760051;14	34471545;74	33453588;57	03033268;81	75318295;532;532;0	576211412
246156590;1;0;51;2;246;0;0;0;0;0;0;0;0;0;0;0;0;1;0;3;0Inactive;0;0;0;0;0;0;0;1;1;3;0;0;0;0;0;0;0;0;0;0;0;1;2;0;17;94	12391887;172	2;97;32	71187515;[30	100);114	6;1HighRisk;2;1;1;24;2	4;9;9;10;28;7;5;36;9;43	16032353;23	3478819;67	4073713;58	83800573;79	72184758;532;532;0	642282255
246156737;1;0;54;2;246;0;0;0;1;0;0;0;0;0;0;0;0;0;0;2;1moderatePA;1;0;0;0;0;0;0;0;1;2;0;0;0;0;0;0;1;0;0;0;0;1;3;0;12;100;168	1;71	2;25	19675231;[25	30);85	6;0LowRisk;0;1;1;25;2	2;5;9;10;24;6;4;35;9;63	17783314;24	01219512;71	63790633;67	72104608;77	83668179;532;532;0	571502756
246156793;1;0;55;2;246;0;0;0;1;0;0;0;0;0;0;1;1;0;1;3;1moderatePA;1;0;0;0;0;0;0;0;1;3;0;0;1;0;0;0;0;0;0;0;0;1;0;0;19;100;162	9;54	6;20	57550362;[18.5	25);67	6;0LowRisk;0;2;1;28;2	4;8;8;9;25;7;5;28;10;62	36246775;13	56620209;75	37417122;57	42546334;87	34555642;532;532;0	538574051
246156917;1;0;57;2;246;0;0;0;1;0;0;0;0;0;0;1;1;0;0;3;1moderatePA;0;0;0;0;0;0;0;0;1;3;0;0;0;0;0;0;0;0;0;0;0;1;5;0;9;95	91675568;157	5;95;38	2968002;[30	100);111	8;1HighRisk;1;2;1;31;2	4;6;8;9;23;7;2;25;7;57	91551644;20	630394;69	93248695;59	42167477;81	26684176;532;532;0	579727109
246156928;1;0;57;1;246;0;0;0;1;0;0;0;0;0;0;1;0;0;0;2;0Inactive;0;0;0;0;0;0;0;0;1;2;0;0;0;0;0;0;0;0;0;0;0;0;0;0;20;100;164	9;65	9;24	23506023;[18.5	25);83;0LowRisk;2;2;1;29;2	7;10;10;10;30;7;7;27;9;62	41286913;26	02771619;73	73443917;62	57655117;78	92760474;532;532;0	593936524
246156952;1;0;57;2;246;1;1;1;1;0;0;0;1;1;0;1;1;0;1;2;2highPA;1;0;0;0;0;0;1;0;1;3;0;0;0;0;1;0;0;0;0;0;1;1;3;1;10;61	17211151;170	4;72	5;24	96886641;[18.5	25);92	4;1HighRisk;3;5;0;35;3	3;8;10;10;28;6;4;42;9;59	35044619;20	73382821;66	80832751;0;80	1036941;532;532;0	678249923
246156991;1;0;59;2;246;0;0;0;1;0;0;0;0;0;0;1;1;1;0;3;2highPA;0;0;0;1;0;1;0;1;1;3;0;0;0;0;0;0;0;0;0;0;0;1;2;0;13;94	3488398;161	4;88	2;33	85801744;[30	100);107;1HighRisk;3;5;0;29;2	8;5;7;8;20;4;5;28;8;65	69389248;30	34146341;54	36817473;11	84931507;93	13026572;532;532;0	588692461
246157069;1;0;60;4;246;0;0;0;1;0;0;0;0;0;0;1;1;0;1;2;1moderatePA;0;0;0;0;0;0;0;0;1;3;0;0;0;0;0;0;1;0;0;0;0;1;5;0;20;100;164	1;56	3;20	90697658;[18.5	25);72	6;0LowRisk;1;1;1;24;2	4;7;9;10;26;5;5;29;10;57	06421912;-3	55E-15;61	19344774;53	49315068;100;532;532;0	593936524
246157086;1;1;60;2;246;0;0;0;1;0;0;0;0;0;0;0;0;0;1;2;2highPA;1;0;0;0;0;0;0;0;1;2;0;0;0;0;0;0;0;0;0;1;1;1;15;0;10;98	8640976;186;82	5;23	84668748;[18.5	25);90	7;0LowRisk;3;2;0;59;1	8;6;10;9;25;5;4;35;9;63	94606594;40	48780488;72	84567699;57	80821918;100;532;532;0	692223447
246157097;0;0;60;4;246;0;0;0;1;0;0;0;0;0;0;1;1;1;0;0;1moderatePA;0;0;0;0;0;0;0;0;1;2;0;0;0;0;0;0;1;0;0;0;0;1;2;0;8;100;161;51	5;19	86806065;[18.5	25);73	3;0LowRisk;0;1;1;27;2	7;5;9;8;22;6;4;21;8;51	96794433;16	48780488;74	06767699;50	06849315;72	58587168;532;532;0	608190922
246157143;0;0;60;2;246;0;0;0;0;0;0;0;0;0;0;0;1;1;0;2;2highPA;0;0;0;0;0;0;0;0;1;3;0;0;0;0;0;0;0;0;0;0;0;0;0;0;13;100;161;51	5;19	86806065;[18.5	25);93	3;1HighRisk;1;1;1;30;2	5;5;8;7;20;8;8;33;7;83	96333549;-3	55E-15;89	40815133;72	15753425;100;532;532;0	645467764
246158909;1;0;29;1;246;1;0;0;1;0;1;0;0;0;0;0;0;1;0;3;2highPA;0;0;0;0;0;0;0;0;1;3;0;0;0;0;1;0;0;0;0;0;0;0;0;0;13;100;167	3;62	9;22	47288159;[18.5	25);71	8;0LowRisk;0;1;1;41;2	7;6;9;9;24;6;5;28;9;69	71516166;19	44652908;79	3850754;59	99889527;87	0463383;565;565;2	242940177
246159013;1;0;34;2;246;0;0;0;1;0;0;0;0;0;0;0;1;0;1;0;2highPA;0;0;0;0;0;0;0;0;1;3;0;0;0;0;0;0;0;0;0;0;1;1;1;0;18;100;167	5;68	5;24	41523725;[18.5	25);81	5;0LowRisk;1;2;1;30;2	2;6;9;10;25;7;5;20;10;69	4083664;22	78745645;77	67227931;64	00022095;84	82393606;565;565;1	90264791
246159095;1;1;35;1;246;0;0;0;0;0;0;0;1;1;0;1;1;1;0;3;2highPA;0;0;0;0;0;0;0;0;1;3;0;0;0;0;0;0;0;0;0;0;0;1;1;0;15;97	76548767;176	1;83	1;26	79676156;[25	30);98	4;0LowRisk;1;1;1;57;1	8;7;8;9;24;7;5;42;9;53	86607179;-3	55E-15;100;89	65753425;100;565;565;1	92461649
246159420;1;0;51;2;246;0;0;0;1;0;0;0;0;0;0;1;0;0;0;0;1moderatePA;0;0;0;0;0;0;0;0;1;3;0;0;0;0;0;0;1;0;0;0;0;1;3;0;18;94	61746216;154	8;53	1;22	15912505;[18.5	25);72	7;0LowRisk;2;2;1;28;2	9;4;7;9;20;5;4;28;8;78	69485987;15	74657942;84	48447029;71	91270767;86	95830633;565;565;0	68187914
246159488;1;1;55;2;246;0;0;1;1;0;0;0;0;0;0;1;1;0;0;0;1moderatePA;0;0;0;0;0;0;0;0;1;2;0;0;0;0;0;0;0;0;0;0;1;1;5;0;12;100;182	7;83	5;25	01551111;[25	30);88	6;0LowRisk;5;1;0;58;1	9;4;9;9;22;6;5;31;7;68	7290535;25	31526649;75	47390575;62	89353521;81	75101632;565;565;0	897285387
246159526;1;1;54;2;246;0;0;0;1;0;0;0;0;0;0;0;0;0;0;2;2highPA;0;0;0;0;0;0;0;0;1;3;0;0;0;0;1;1;0;0;0;0;0;1;2;0;10;89	3941803;174	2;71	6;23	59482285;[18.5	25);86	3;0LowRisk;1;1;1;48;2	3;4;6;6;16;6;3;30;5;67	81883935;33	52901598;70	41316079;60	0511217;73	12211235;565;565;1	4054435
246159616;1;1;60;2;246;0;0;0;1;0;0;0;0;0;0;1;1;0;1;0;1moderatePA;0;0;0;0;0;0;0;1;1;3;0;0;0;0;0;0;0;0;0;0;0;1;5;0;15;100;180;84	5;26	08024691;[25	30);101	2;0LowRisk;2;1;1;62;1	8;7;8;10;25;7;5;25;10;56	19822942;23	03697876;82	86413275;61	87985931;93	13026572;565;565;0	725532854
246160117;1;1;29;1;246;1;0;0;0;0;0;0;0;0;0;1;1;0;1;2;1moderatePA;0;0;0;0;0;1;0;0;1;3;0;0;0;0;0;0;1;0;0;0;0;1;2;1;14;100;178	2;102	1;32	15217394;[30	100);103	3;1HighRisk;0;5;0;51;2	3;7;9;10;26;6;5;32;10;61	21999352;37	51219512;77	26295719;46	30136986;90	95917045;3;567;2	659189484
246160216;1;1;34;2;246;1;0;1;1;0;0;0;0;0;0;0;1;0;1;2;0Inactive;0;0;0;0;0;0;0;0;1;3;0;0;0;0;0;0;1;0;0;0;0;1;4;0;15;100;179	2075269;87	53010753;27	2549236;[25	30);96	8827957;0LowRisk;0;1;1;70;2	180113636;5	510869565;7	630434783;8	402173913;21	54347826;5;4;25	2688172;7	652173913;52	72922209;17	46904315;78	363311;53	78008145;81	44015694;3;567;2	787136468
246160264;1;0;37;2;246;0;0;0;1;0;0;0;0;0;0;0;1;0;0;0;1moderatePA;0;0;0;0;0;0;0;0;1;3;0;0;0;0;0;0;0;0;0;0;0;1;6;1;16;96	42891693;179	8;69	1;21	37463329;[18.5	25);70;0LowRisk;1;2;1;32;2	1;6;9;10;25;5;5;20;9;63	8799247;30	43902439;86	85647426;59	28082192;58	23071938;3;567;1	504512084
246160292;1;1;39;2;246;0;0;0;1;0;0;0;0;1;0;1;1;0;0;2;1moderatePA;0;0;0;0;0;0;0;0;1;3;0;0;0;0;1;0;1;0;0;0;0;1;3;0;18;100;186	5;128;36	8003795;[30	100);117	5;1HighRisk;2;3;0;63;2;7;9;8;24;5;4;33;8;75	06006535;36	68292683;85	49141966;49	07534247;52	98120544;3;567;2	33573568
246160354;0;1;42;1;246;0;0;0;1;0;0;0;0;0;0;1;1;1;0;0;2highPA;1;0;0;0;0;0;1;0;1;3;0;0;0;0;0;0;1;0;0;0;1;1;10;0;12;98	8640976;184	9;85	6;25	03801771;[25	30);91	5;0LowRisk;1;1;1;57;2	3;5;8;9;22;5;3;34;7;54	9490397;16	48780488;43	87675507;65	4109589;75	34024627;3;567;2	168288812
246160393;1;1;44;2;246;1;1;1;1;1;1;0;0;0;0;1;1;0;0;0;1moderatePA;1;0;0;0;0;0;0;1;1;3;0;0;1;0;0;0;1;0;0;0;1;1;2;0;11;53	82170105;185	6;105	5;30	62643988;[30	100);100;0LowRisk;3;3;0;77;2	3;6;8;9;23;6;5;24;8;63	49785785;23	88414634;69	50078003;0;45	69021387;3;567;2	514579623
246160461;1;0;46;2;246;1;0;0;0;0;0;0;0;0;0;0;1;0;1;3;1moderatePA;0;0;0;0;0;0;0;0;1;3;0;0;0;0;0;0;0;0;0;0;0;0;0;0;11;100;167	6;77	3;27	51892505;[25	30);87	6;0LowRisk;2;2;1;31;2	9;6;6;7;19;5;5;25;4;56	40646573;25	90650407;76	58264225;60	04636459;87	62151653;3;567;1	27022208
246160532;1;1;51;2;246;0;0;0;1;0;0;0;0;0;1;0;1;0;1;2;2highPA;1;0;0;0;0;0;0;1;1;3;0;0;0;1;0;0;1;0;0;0;0;1;1;0;15;100;177	5;87	2;27	6770482;[25	30);97	00967742;0LowRisk;3;2;0;50;2;5;9;10;24;6;5;29;8;68	78141092;19	22610415;79	92959192;63	34417808;86	90529604;3;567;1	20889714
246161542;1;1;43;2;246;0;0;0;0;0;0;0;0;0;0;0;0;0;1;3;1moderatePA;0;0;0;0;0;0;0;0;1;3;0;0;0;0;0;0;0;0;0;0;0;0;0;0;12;100;187	4;93	3;26	56699724;[25	30);97	4;0LowRisk;1;1;1;60;2	2;4;6;8;18;7;5;24;7;66	721642;20	77351916;81	5557289;64	8146218;87	77649413;3;614;2	168288812
246161698;1;1;49;2;246;0;0;0;1;0;0;0;0;0;0;1;1;0;1;3;2highPA;0;0;0;0;0;0;0;0;1;3;0;0;0;0;0;0;0;0;0;0;0;0;0;0;12;86	17560577;179	3;96	7;30	07917324;[30	100);111	6;1HighRisk;0;2;1;63;1	9;7;9;10;26;6;6;33;10;67	1149535;18	65460268;79	35354914;59	01980748;82	19334046;3;614;1	315774678
246161834;0;1;54;2;246;1;1;0;1;1;1;1;1;1;1;1;1;1;0;0;0Inactive;0;0;0;0;1;0;1;1;1;3;0;0;1;1;1;1;0;0;0;0;0;1;7;0;9;60	90158463;176	6;99	3;31	8396181;[30	100);119	1;1HighRisk;0;0;1;42;2;5;6;7;18;3;3;21;6;54	80635917;41	56617886;58	97299405;53	45601584;58	42298553;3;614;1	166559419
246161913;0;0;56;2;246;1;1;1;1;1;1;1;0;0;0;1;1;0;0;0;0Inactive;1;0;0;0;0;1;0;0;1;3;0;0;0;0;1;1;1;0;0;0;1;0;0;1;11;47	05231857;158	2;77	8;31	08612855;[30	100);97	1;1HighRisk;1;1;1;10;3	7;7;8;10;25;6;5;27;8;63	83817161;23	36453527;97	2698908;22	73972603;70	67401167;3;614;0	680113227
246161930;1;0;57;4;246;0;0;0;0;0;0;0;0;0;0;0;0;0;0;3;2highPA;0;0;0;0;0;0;0;0;1;3;0;0;0;0;0;0;0;0;0;0;0;0;0;0;18;100;164	4;72;26	6396718;[25	30);84	5;0LowRisk;1;1;1;26;2	2;4;7;7;18;7;4;34;9;72	29157129;-3	55E-15;97	2698908;100;43	48671419;3;614;0	581846767
246161956;1;1;57;2;246;1;0;1;1;0;0;0;0;0;0;0;0;1;0;2;2highPA;0;0;0;0;0;0;0;0;1;2;0;0;0;0;0;0;0;0;0;0;0;0;0;0;10;97	92578125;173	6;73	6;24	4218395;[18.5	25);89	7;0LowRisk;2;1;1;53;2	2;8;8;10;26;6;4;23;7;78	02878434;26	67894475;70	02462451;60	70205479;75	46206284;3;614;0	656680104
246162015;0;1;59;2;246;1;0;1;1;0;1;0;0;0;0;1;1;0;1;0;0Inactive;0;1;1;0;0;0;1;1;1;2;0;0;0;0;0;0;0;0;0;0;1;0;0;1;8;38	69954681;178	9;87	7;27	40178865;[25	30);105	6;1HighRisk;0;1;1;37;3	6;3;6;6;15;4;5;9;4;64	40148848;41	5195861;60	93166454;57	66012588;65	55607926;3;614;1	112752082
246162108;1;0;62;2;246;0;0;0;0;0;0;0;0;0;0;0;1;0;1;3;1moderatePA;1;0;0;0;0;0;0;0;1;3;0;0;0;0;0;0;0;0;0;0;0;0;0;0;19;97	92578125;166;78	8;28	59631296;[25	30);98	5;1HighRisk;1;2;1;30;2	8;8;10;9;27;7;6;49;9;63	9014691;-3	55E-15;36	11544462;38	45890411;73	169151;3;614;0	596695906
246163373;1;1;30;2;246;0;0;0;1;0;0;0;0;0;0;0;1;1;1;3;2highPA;0;0;0;0;0;0;0;0;1;3;0;0;0;0;0;0;0;0;0;0;0;1;2;0;11;100;176	3591837;85	23979592;27	40603711;[25	30);96	16836735;0LowRisk;1;1;1;54;2	398842105;5	515463918;7	690721649;8	432989691;21	63917526;5;3;24	1443299;7	371134021;72	65293014;16	48395379;75	48287646;53	26917808;81	09405379;3;624;2	601700587
246163703;1;1;48;2;246;1;0;0;1;0;0;0;0;0;0;0;1;1;0;3;1moderatePA;0;0;0;0;0;0;0;0;1;3;0;0;0;0;0;0;1;0;0;0;0;1;5;0;11;92	68910217;166	9;61	3;22	00633912;[18.5	25);86	2;0LowRisk;1;1;1;59;2	3;5;7;8;20;6;5;29;9;80	176724;19	00593276;75	48601944;56	12935866;82	03561399;3;624;1	527597256
246163766;1;1;51;2;246;1;0;0;1;0;0;0;0;0;0;0;1;0;1;0;2highPA;0;0;0;0;0;0;0;0;1;3;0;0;0;0;1;0;0;0;0;0;0;1;1;0;10;98	8640976;171	7;68	8;23	33715163;[18.5	25);102	6;1HighRisk;3;2;0;57;2	2;5;7;7;19;5;4;22;7;68	80905359;19	44390244;76	49921997;58	69281468;83	42355737;3;624;0	872389344
246163876;1;1;55;5;246;1;0;0;0;0;0;0;0;0;0;0;0;1;0;3;2highPA;0;0;0;0;0;0;1;0;1;3;0;0;0;0;0;0;0;0;0;0;1;1;14;0;14;100;176	6;80	1;25	68331732;[25	30);98;0LowRisk;1;1;1;51;2	4;6;7;8;21;5;4;29;7;53	51882775;20	92969871;75	73627335;54	48548598;82	36583032;3;624;0	634055583
246163887;0;1;56;2;246;0;1;1;1;0;0;0;0;0;0;0;1;1;0;3;0Inactive;1;0;0;1;0;0;1;0;1;2;0;0;0;0;1;1;1;0;0;0;1;1;13;1;11;44	43823624;175	8;79	5;25	72346018;[25	30);101	4;0LowRisk;0;1;1;43;3	4;4;5;6;15;6;5;37;5;57	30422184;46	58536585;56	47425897;41	50684932;23	42838626;3;624;0	909405771
246163933;0;0;57;2;246;0;0;0;1;0;0;0;0;0;0;1;0;0;0;4;1moderatePA;0;0;0;0;0;0;0;1;1;3;0;0;0;0;0;0;0;0;0;0;0;1;1;0;17;100;157	7;65	6;26	37791429;[25	30);94	6;1HighRisk;4;2;0;25;2	3;7;9;10;26;6;4;20;9;40	99796931;42	68292683;100;22	0890411;100;3;624;0	736970424
246163969;1;0;58;2;246;1;0;1;1;0;0;0;0;1;0;0;0;0;0;2;1moderatePA;1;0;0;0;0;0;0;0;1;3;0;0;0;0;0;0;0;0;0;0;0;1;3;0;17;98	62682343;164	8;72	7;26	76825101;[25	30);84;0LowRisk;2;1;1;30;2	7;4;8;9;21;7;6;26;8;78	94073796;19	73349197;87	3463719;79	05144951;85	33538561;3;624;0	585825714
246163975;1;0;58;2;246;0;0;0;0;0;0;0;0;0;0;0;0;0;0;0;1moderatePA;0;0;0;0;0;0;0;1;1;2;0;0;0;0;0;0;0;0;0;0;1;1;4;0;16;100;171	6;59	7;20	27401503;[18.5	25);75	7;0LowRisk;2;2;1;25;2	3;7;8;8;23;8;6;26;8;76	09894607;27	8495935;75	42657956;71	7869863;85	24824594;3;624;0	641657439
246164006;1;1;59;2;246;0;0;1;1;0;0;0;0;1;1;1;1;0;1;2;1moderatePA;0;0;0;0;0;0;1;1;1;3;0;0;1;1;0;0;1;0;0;1;0;1;3;0;15;92	48114777;181	2;98	6;30	03035929;[30	100);111;1HighRisk;3;2;0;57;2	3;3	597938144;5	12371134;5	821052632;14	54270212;2;1;17	55555556;4	5;56	00280482;24	97886179;72	75286011;62	02910959;83	17373232;3;624;0	665810899
246164730;1;1;31;2;246;0;0;0;1;0;0;0;0;0;0;1;1;0;0;2;0Inactive;0;0;0;0;0;1;0;0;1;3;0;0;0;0;0;0;0;0;0;0;0;1;6;0;16;98	8640976;172;78	4;26	50081125;[25	30);92	8;0LowRisk;1;1;1;27;2	5;9;8;9;26;5;5;27;9;63	91309752;18	37102735;73	04401267;58	36337419;81	96885365;635;635;2	561738984
246164778;0;0;34;2;246;0;0;1;1;0;0;0;1;1;0;1;1;0;0;0;1moderatePA;0;0;0;0;0;0;0;0;1;3;0;0;0;0;0;0;1;0;0;0;1;1;18;1;20;95	7937761;159;66;26	10656224;[25	30);94	7;1HighRisk;3;3;0;30;2	846593407;6;8;8;22;5;5;45;9;57	01263716;20	80023229;72	02771832;63	54218555;84	94301566;635;635;1	548300002
246164921;1;1;41;2;246;1;0;0;1;0;0;0;0;0;0;1;0;1;0;0;1moderatePA;0;0;0;0;0;0;0;0;1;3;0;0;0;0;0;0;0;0;0;1;1;1;2;0;17;100;181	5;92	8;28	17051051;[25	30);100;0LowRisk;1;1;1;78;1	6;4;8;9;21;5;6;19;9;67	7583603;18	47154472;77	76576777;60	11503337;87	39225535;635;635;2	4166153
246164932;1;1;42;2;246;0;0;0;1;0;0;0;0;0;0;0;0;1;0;2;2highPA;0;0;0;0;0;0;0;0;1;3;0;0;0;0;0;0;1;0;0;1;0;0;0;0;16;96	42891693;164	68125;64	30927835;23	71293586;[18.5	25);80	92604167;0LowRisk;0;1;1;31;2	484444444;6	546391753;8	453608247;9	135416667;24	13541667;9;8;26	94897959;8	268041237;73	63217892;17	72357723;97	2698908;9	760273973;100;635;635;1	524191147
246165089;0;1;48;1;246;0;0;0;1;0;0;0;0;0;0;1;0;1;0;4;1moderatePA;0;0;0;0;0;0;0;0;1;3;0;0;0;0;1;0;0;0;0;0;0;1;10;0;10;100;179;67	9;21	19159826;[18.5	25);77	3;0LowRisk;0;1;1;53;2	2;7;10;10;27;9;6;35;9;48	53725013;27	77485929;71	79087164;58	15846824;81	7128675;635;635;1	613855972
246165140;1;1;52;2;246;1;0;0;1;0;0;0;0;0;0;0;0;0;0;3;1moderatePA;1;0;0;0;0;0;0;0;1;3;0;0;0;0;0;0;0;0;0;0;0;0;0;0;18;100;179	5;80	9;25	10843336;[25	30);88	8;0LowRisk;1;1;1;55;1	9;6;7;9;22;6;5;36;10;68	58886758;18	69207317;78	42977355;60	73954091;84	26547092;635;635;0	921760698
246165157;1;0;52;2;246;1;0;0;0;0;0;0;0;0;0;0;0;0;0;0;1moderatePA;0;0;0;0;0;0;0;0;1;3;0;0;0;0;0;0;1;0;0;0;0;1;7;0;14;100;150	6;48	1;21	20777624;[18.5	25);70	3;0LowRisk;1;1;1;28;2	2;4;7;9;20;4;2;12;5;78	07620646;29	85365854;76	22506686;67	71999071;82	18613581;635;635;0	775504322
246165185;1;0;54;2;246;1;0;0;1;0;0;0;0;0;0;0;1;0;1;0;1moderatePA;0;0;0;0;0;0;0;0;1;2;0;0;0;0;0;0;1;0;0;1;0;1;5;0;8;100;164	9;65;23	90408065;[18.5	25);76;0LowRisk;3;1;1;35;2	4;6;9;9;24;4;3;26;9;58	58220846;26	43902439;67	23868955;48	86986301;90	34348671;635;635;0	855783977
246165196;1;0;54;2;246;0;0;0;0;0;0;0;0;0;0;1;1;0;0;0;1moderatePA;0;0;0;0;0;1;1;0;1;2;0;0;0;0;0;0;0;0;0;0;0;1;11;0;16;98	8640976;172	8;70;23	44285837;[18.5	25);80	2;0LowRisk;2;2;1;27;2	1;9;9;8;26;7;2;31;10;56	24781778;17	82986318;63	97302233;62	50570776;76	89344842;635;635;0	6224882
246165269;1;0;58;2;246;0;0;0;1;0;0;0;0;0;0;0;1;0;0;2;1moderatePA;0;0;0;0;0;0;0;0;1;3;0;0;0;0;0;0;1;0;0;0;0;1;4;0;9;100;161	5;54	1;20	74207555;[18.5	25);75	1;0LowRisk;2;1;1;30;2	8;7;7;8;22;6;4;22;8;48	31583674;39	07317073;57	60530421;56	91780822;80	1036941;635;635;0	783002421
246165275;0;1;57;2;246;1;1;0;1;0;0;0;0;0;0;1;1;0;0;0;0Inactive;1;0;0;0;0;0;0;0;1;3;0;0;0;0;0;0;0;0;0;0;0;0;0;0;8;63	21985245;178	3;87	8;27	61797483;[25	30);103	4;1HighRisk;1;0;1;56;2	3;4;8;6;18;5;4;20;4;68	12739114;28	8999159;75	59692218;58	94193417;79	04947073;635;635;0	870564616
246165286;1;0;59;2;246;0;0;0;1;0;0;0;0;0;0;1;0;0;1;2;2highPA;0;0;0;0;0;0;0;1;1;3;0;0;0;0;0;0;0;0;0;0;0;1;3;0;11;100;158	7;72	4;28	74648263;[25	30);96	7;1HighRisk;2;2;1;32;2	5;6;8;8;22;8;5;26;7;69	6300961;17	77986241;85	4308646;71	16764514;85	20970281;635;635;0	692676048
246165310;1;1;60;2;246;0;0;0;0;0;0;0;0;0;0;0;0;0;1;2;2highPA;0;0;0;0;0;0;0;1;1;2;0;0;0;0;0;0;1;0;0;0;0;0;0;0;15;100;181	2;78	1;23	78672475;[18.5	25);98	8;0LowRisk;0;1;1;46;2	4;5;7;7;19;9;6;20;4;57	47039795;29	81038552;73	11258024;64	67818292;77	81944902;635;635;0	732953465
246166333;1;1;43;2;246;1;0;0;1;0;0;0;0;0;0;1;1;0;0;0;2highPA;0;0;0;0;0;0;0;0;1;3;0;0;0;0;0;0;0;0;0;0;0;1;1;1;11;100;171	4;67	3;22	90832992;[18.5	25);79	9;0LowRisk;1;1;1;61;1	9;5;9;9;23;5;4;26;10;59	71863001;19	44780488;71	95653343;51	40963323;75	04756131;3;659;2	37539499
246166459;1;0;53;2;246;1;0;0;0;0;0;0;0;0;0;1;0;0;0;0;2highPA;0;0;0;0;0;0;0;0;1;3;0;0;0;0;0;0;1;0;0;0;0;1;2;0;13;100;171	2;59	6;20	33474539;[18.5	25);75	2;0LowRisk;2;2;1;34;2	5;7;10;10;27;6;4;26;9;79	51943358;16	76292683;79	59318373;63	18746829;85	25340246;3;659;0	545969995
246166476;0;0;53;2;246;1;0;1;1;0;1;1;0;1;0;1;1;0;1;2;2highPA;0;0;0;0;0;0;1;0;1;3;0;0;1;0;0;0;1;0;0;0;1;1;6;1;8;71	2747879;162	9;98	3;37	04344333;[30	100);118	8;1HighRisk;1;3;1;32;2	2;6;9;9;24;6;4;28;10;69	14905728;17	54988914;75	33151326;56	58541499;83	39174944;3;659;1	810961
246166550;1;0;56;4;246;0;0;1;1;0;0;0;0;0;0;1;1;1;0;0;2highPA;1;0;0;0;0;1;1;1;1;3;0;0;0;0;0;0;0;0;0;0;0;1;1;0;18;85	31884003;162;74	3;28	31123304;[25	30);102	5;1HighRisk;1;2;1;37;2	1;7;9;10;26;6;5;21;7;53	15311425;18	16260163;75	85803432;56	36752802;81	08354165;3;659;0	731020204
246166583;0;0;59;1;246;0;0;0;1;0;0;0;0;0;0;0;1;0;0;0;1moderatePA;1;0;0;0;0;1;0;0;1;2;0;0;0;0;0;0;1;0;0;0;0;1;4;0;9;86	50918579;167	4;109	5;39	07538016;[30	100);126	2;1HighRisk;2;1;1;28;2	5;2;7;8;17;5;4;11;8;72	11296024;27	30467135;74	22925488;62	9764303;76	92651915;3;659;0	691549434
246166637;1;1;60;2;246;1;0;0;0;0;0;0;0;0;0;0;1;0;1;0;2highPA;1;0;0;0;0;0;0;0;1;3;0;0;0;0;0;0;0;0;0;0;0;1;5;0;13;93	08898926;184	2;90	1;26	55495313;[25	30);97	1;0LowRisk;1;1;1;65;2;7;10;10;27;4;6;25;10;78	30074846;21	4295393;74	79415843;55	58137639;82	74619634;3;659;0	686516015
246166705;1;0;63;2;246;0;0;0;1;0;0;0;0;1;0;0;1;1;0;0;2highPA;1;0;0;0;0;0;0;0;1;3;0;0;0;0;0;0;0;0;0;0;0;1;1;0;9;82	31261444;161	2;93	6;36	0201713;[30	100);110	3;1HighRisk;1;1;1;38;3	1;5;7;8;20;6;3;16;8;68	23932841;16	48780488;100;100;62	99416721;3;659;0	57885922
246166753;1;0;64;2;246;1;0;0;1;0;0;0;0;0;0;1;1;0;0;2;1moderatePA;0;0;0;1;0;0;0;0;1;3;0;0;0;0;0;0;0;0;0;0;1;1;2;0;11;94	53912354;165	6;71	5;26	07266214;[25	30);85	5;0LowRisk;2;5;0;44;2	3;7;8;8;23;7;5;35;8;71	30683307;60;60	53042122;28	66438356;100;3;659;0	596695906
246167444;1;1;30;2;246;0;0;0;0;0;0;0;0;0;0;0;1;0;0;0;1moderatePA;0;0;0;0;0;0;1;0;1;3;0;0;0;0;0;0;0;0;0;0;0;1;2;0;20;100;187;69	4;19	84614945;[18.5	25);80;0LowRisk;2;3;0;41;2	1;6;8;9;23;7;6;31;9;69	48947167;20	97560976;89	7425897;69	04109589;90	95917045;3;676;1	648239006
246167573;1;0;35;2;246;0;0;0;0;0;0;0;0;0;0;0;0;0;0;2;2highPA;0;0;0;0;0;0;0;0;1;3;0;0;0;0;0;0;0;0;0;0;0;0;0;0;17;100;167	1;57;20	41371071;[18.5	25);73	1;0LowRisk;2;4;0;34;1	4;6;6;10;22;7;5;29;9;82	72195478;41	80487805;79	97119885;71	13013699;100;3;676;1	1039755
246167650;1;1;41;2;246;0;0;0;0;0;0;0;0;0;0;1;0;0;0;2;0Inactive;0;0;0;0;0;0;0;1;1;3;0;0;0;0;0;0;0;0;0;0;0;0;0;0;11;100;177	2;81	3;25	89185168;[25	30);92	6;0LowRisk;1;0;1;62;2	7;7;8;9;24;5;5;21;7;58	85182564;19	90514905;73	57169963;52	19679252;81	34640311;3;676;2	168288812
246167672;1;1;43;2;246;0;0;0;0;0;0;0;0;1;0;0;1;0;0;3;1moderatePA;0;0;0;0;0;0;0;0;1;3;0;0;0;0;0;0;0;0;0;0;0;1;2;0;17;100;171	8;69	2;23	44551493;[18.5	25);83	8;0LowRisk;2;3;0;56;1	7;8;10;10;28;7;6;44;10;71	62911818;21	05052265;71	18564743;54	85969951;84	75696695;3;676;1	453178737
246167709;1;1;43;2;246;1;0;0;1;0;0;0;1;0;0;0;1;0;0;0;2highPA;0;0;0;0;0;0;1;0;1;3;0;0;0;0;0;0;1;0;0;0;0;1;1;0;11;100;172	8;106	4;35	63314472;[30	100);105	8;1HighRisk;1;2;1;53;2	2;7;9;7;23;6;3;19;6;71	16650256;20	43402126;79	24269145;54	64746172;82	1154677;3;676;1	788288817
246167715;1;0;43;2;246;1;0;0;0;0;0;0;0;0;0;1;0;1;0;0;0Inactive;0;0;0;0;0;0;0;0;1;3;0;0;0;0;0;0;0;0;0;0;0;1;1;0;15;100;166	3;59;21	33376531;[18.5	25);75	2;0LowRisk;3;2;0;35;2	3;7;8;10;25;7;4;25;10;80	4281262;25	48263119;84	00345105;69	19011477;87	72058143;3;676;1	3245728
246167853;1;0;49;2;246;1;0;0;1;0;0;0;0;0;0;1;0;0;0;0;1moderatePA;0;0;0;0;0;0;0;1;1;3;0;0;0;0;0;0;0;0;0;0;0;1;1;0;12;96	78987885;170	1;113	8;39	3308774;[30	100);115	2;1HighRisk;1;3;1;46;2	8;6;8;8;22;5;5;24;9;72	17851319;20	94756098;79	01006949;56	96463517;84	84530418;3;676;1	105423165
246167870;1;0;49;1;246;1;0;0;1;0;0;0;0;0;0;0;0;0;1;3;2highPA;1;0;0;0;0;1;0;0;1;3;0;0;0;0;0;0;1;0;0;0;0;1;3;1;10;96	29838562;164	6;85	9;31	70541938;[30	100);100	6;1HighRisk;1;2;1;30;2	8;5;9;8;22;4;3;26;8;61	21409271;21	31341463;72	47824124;58	94580107;82	56341467;3;676;1	70373979
246168011;1;1;55;2;246;0;0;0;0;0;0;0;0;0;0;0;0;0;1;3;1moderatePA;0;0;1;0;0;0;0;1;1;3;0;0;0;0;0;0;0;0;0;0;1;0;0;0;9;100;173	2;76	3;25	43482551;[25	30);95	5;0LowRisk;1;1;1;55;2	5;6;7;8;21;6;4;15;6;59	89089957;12	92682927;81	12324493;48	69863014;93	13026572;3;676;0	860566611
246168044;1;0;56;2;246;0;0;1;1;0;0;0;0;0;0;0;0;0;1;2;1moderatePA;0;0;0;0;0;0;0;0;1;3;0;0;0;0;0;0;0;0;0;0;1;1;1;0;17;96	29838562;168	3;73	2;25	84299533;[25	30);87	7;0LowRisk;3;1;1;30;2	3;6;8;8;22;5;3;24;7;51	71944958;26;64	62558502;20	99315068;83	3441348;3;676;0	61283411
246168104;0;1;58;2;246;0;0;0;0;0;0;0;0;0;0;0;0;0;0;4;2highPA;0;0;0;0;0;0;0;0;1;3;0;0;0;0;0;0;1;0;0;0;0;1;6;0;16;97	92578125;178	7;93	6;29	31073734;[25	30);104;1HighRisk;2;1;1;42;2	5;6;8;9;23;7;6;26;9;70	99377209;20	83138918;79	14283238;64	89297945;89	00680493;3;676;0	645912911
246168165;0;0;60;2;246;0;0;1;1;1;1;0;1;1;1;1;1;1;0;0;0Inactive;1;0;0;1;1;1;0;0;1;2;0;0;0;0;0;0;0;0;0;0;0;1;5;1;9;53	61616135;163	1;71	1;26	72770558;[25	30);97	2;1HighRisk;1;1;1;29;3	5;3;5;5;13;3;3;14;6;50	7078109;28	48780488;43	60374415;24	89726027;12	44329229;3;676;0	827739592
246168187;1;0;61;2;246;1;0;1;1;0;0;0;0;0;0;0;0;0;0;0;2highPA;1;0;0;0;0;1;0;0;1;3;0;0;0;0;0;0;1;0;0;1;0;1;2;0;13;94	53912354;161	3;57;21	90817094;[18.5	25);75	9;0LowRisk;4;5;0;31;2	4;7;8;10;25;8;7;25;10;67	84185524;24	6369338;100;38	28767123;100;3;676;0	606387892
246168220;1;1;63;2;246;0;0;1;1;0;0;0;0;0;0;0;1;0;1;0;2highPA;0;0;0;0;0;0;0;0;1;3;0;0;0;0;1;0;0;0;0;0;0;1;1;0;11;93	12111664;182	6;100	7;30	20145903;[30	100);106	9;1HighRisk;1;2;1;54;2	7;5;6;5;16;6;4;8;6;77	39083089;-3	55E-15;100;46	88356164;100;3;676;0	622912574
246169085;1;0;44;4;246;1;0;0;0;0;0;0;0;0;0;0;1;0;0;2;2highPA;0;0;0;0;0;0;0;0;1;2;0;0;0;0;0;0;1;0;0;0;0;0;0;0;15;100;159	6;87;34	15493621;[30	100);98	5;1HighRisk;1;1;1;30;2	2;6;8;10;24;5;5;30;9;70	13112643;30	07879925;63	9625585;23	15068493;87	62151653;3;683;1	417371849
246169100;1;1;43;2;246;0;0;1;1;0;0;0;0;0;0;1;1;0;0;4;2highPA;0;0;0;0;0;0;0;0;1;3;0;0;0;0;0;0;0;0;0;0;0;1;2;0;18;86	72190094;176	9;80	7;25	78801231;[25	30);86	7;0LowRisk;1;1;1;65;1	8;7;9;10;26;7;6;24;9;85	39899592;-3	55E-15;84	58925199;69	00684932;93	13026572;3;683;1	919087359
246169197;1;0;47;2;246;0;0;0;1;0;0;0;0;0;0;0;0;0;0;0;2highPA;0;0;0;0;0;0;0;0;1;3;0;0;0;0;0;0;0;0;0;0;0;0;0;0;11;100;170	2;78	4;27	06430949;[25	30);81	2;0LowRisk;1;1;1;26;2	4;7;9;9;25;5;4;20;9;70	78758413;-3	55E-15;70	55382215;31	36986301;93	13026572;3;683;1	27022208
246169243;1;0;50;2;246;0;0;0;0;0;0;0;1;1;0;0;1;0;0;3;0Inactive;0;0;0;0;0;0;1;0;1;3;0;0;1;0;0;0;0;0;0;0;0;0;0;1;12;96	42891693;148	4;54	4;24	70194201;[18.5	25);88	7;1HighRisk;1;1;1;22;2	7;7;9;9;25;5;4;24;8;49	82636592;18	89663182;75	20133238;60	54009703;84	30546554;3;683;0	638052048
246169265;0;1;50;4;246;0;0;0;1;0;0;0;1;1;0;1;1;0;0;0;2highPA;1;0;0;0;0;0;0;0;1;2;0;0;0;0;0;0;0;0;0;1;1;1;3;0;14;74	08637238;172;74	8;25	28393726;[25	30);87	3;0LowRisk;5;5;0;43;1	9;2;7;8;17;6;5;11;4;55	23383067;-3	55E-15;75	22100884;61	43835616;100;3;683;0	716406153
246169303;1;0;51;5;246;0;0;1;1;0;0;0;1;0;0;1;1;0;0;0;2highPA;1;0;0;0;0;0;1;0;1;2;0;0;0;0;1;0;1;0;0;0;1;1;15;1;18;93	56794739;169	3;100	2;34	95858176;[30	100);108	2;1HighRisk;4;1;0;37;2;5;8;9;22;4;4;29;8;68	4619819;18	82100041;75	01690068;66	20986729;82	28001589;3;683;0	693887596
246169413;1;0;55;2;246;0;0;0;1;0;0;0;0;0;0;1;1;0;0;0;2highPA;0;0;0;0;0;0;0;1;1;3;0;0;0;0;0;0;0;0;0;0;0;1;2;0;12;97	19851685;156	5;81	6;33	31666139;[30	100);98	1;1HighRisk;2;2;1;30;2	7;7;9;10;26;6;6;23;10;64	21238898;22	00650406;75	17617946;54	46871529;77	93259883;3;683;0	608039344
246169505;1;1;61;2;246;0;0;0;1;0;0;0;0;0;0;0;1;1;0;2;1moderatePA;1;0;0;1;0;0;0;0;1;3;0;0;0;0;0;0;0;0;0;0;0;1;3;0;10;100;168	8;71	5;25	0934952;[25	30);93	4;0LowRisk;2;1;1;56;2	4;4;6;6;16;5;3;17;5;51	76406406;-3	55E-15;52	18408736;51	54109589;53	07841866;3;683;0	702635665
246170263;1;1;42;2;246;1;0;0;0;0;0;0;0;0;0;0;1;0;0;2;2highPA;0;0;0;0;0;0;0;0;1;3;0;0;0;0;0;0;1;0;0;0;0;1;2;0;17;100;179;79;24	65590962;[18.5	25);86;0LowRisk;1;1;1;55;2	1;4;8;9;21;4;5;21;8;59	85477162;19	61737805;74	3670604;56	05979267;79	61062164;3;712;1	537105976
246170353;1;0;47;2;246;1;0;0;0;0;0;0;0;0;0;1;1;0;0;0;1moderatePA;0;0;0;0;0;0;0;0;1;3;0;0;0;0;0;0;1;0;0;0;1;0;0;0;16;100;164	2;58	8;21	80876237;[18.5	25);71	8;0LowRisk;1;2;1;33;2	4;5;9;8;22;6;5;32;8;78	58260302;22	81571816;84	560514;64	76203021;87	4918989;3;712;1	55460015
246170471;1;1;53;2;246;0;0;0;1;0;0;0;0;0;0;0;0;0;0;3;2highPA;1;0;0;0;0;1;0;0;1;3;0;0;0;0;0;0;1;0;0;0;0;1;2;0;18;94	51880646;190	8;111	1;30	5180878;[30	100);108	6;1HighRisk;1;1;1;65;2	2;7;7;8;22;7;5;27;8;79	8859258;38	7804878;100;79	69178082;93	13026572;3;712;0	872479047
246170482;1;0;55;2;246;1;0;1;1;0;0;0;0;0;0;0;1;0;1;0;1moderatePA;0;0;0;0;0;0;0;1;1;2;0;0;0;0;0;0;0;0;0;0;0;1;2;0;11;100;163;78	2;29	43279762;[25	30);93	6;1HighRisk;0;0;1;33;2	6;6;8;8;22;6;6;16;9;50	69209435;28	81492109;64	18205565;62	30136986;74	81723915;3;712;0	611772986
246170555;1;0;57;2;246;1;0;0;1;0;0;0;0;0;0;0;0;0;0;0;2highPA;0;0;0;0;0;0;0;1;1;3;0;0;0;0;0;0;1;0;0;0;0;1;3;0;18;85	08779907;153	2;60	7;25	86253911;[25	30);90	3;1HighRisk;2;5;0;30;2	7;7;9;10;26;6;4;19;9;47	41415707;31	07317073;81	39625585;43	49315068;93	13026572;3;712;0	571609513
246170566;1;1;56;2;246;1;0;0;0;0;0;0;0;0;0;1;0;0;1;2;0Inactive;0;0;0;0;0;0;0;0;1;3;0;0;0;0;0;0;1;0;0;0;0;0;0;0;13;97	76548767;175	5;82	8;26	88289868;[25	30);90;0LowRisk;1;1;1;66;1	7;4;6;8;18;6;4;21;8;61	05738736;18	50152439;78	34489695;60	29537671;83	03006132;3;712;0	730322783
246170632;1;0;59;2;246;1;0;0;0;0;0;0;0;1;0;0;0;0;0;0;2highPA;0;0;0;0;0;0;0;0;1;3;0;0;0;0;0;0;1;0;0;0;0;1;2;0;14;98	8640976;164	9;81;29	78816204;[25	30);91	4;1HighRisk;2;2;1;31;2	2;4;7;8;19;7;4;34;6;64	16796499;18	44402752;76	625065;68	13481457;86	15223249;3;712;0	571609513
246170659;0;0;59;2;246;0;0;0;1;0;0;0;0;0;0;1;0;0;0;0;1moderatePA;1;0;0;0;0;1;1;1;1;3;0;0;0;0;0;0;0;0;0;0;0;1;1;0;11;92	96082306;160	7;95	6;37	01912409;[30	100);118	5;1HighRisk;1;2;1;38;2	8;7;8;7;22;6;5;19;6;44	32543947;22	46849594;71	25661497;56	78704857;80	47053645;3;712;0	67328622
246171502;1;1;32;2;246;1;0;0;1;0;0;0;0;0;0;1;0;0;0;2;2highPA;0;0;0;0;0;0;0;0;1;3;0;0;0;0;0;0;0;0;0;1;0;1;2;0;12;97	92578125;175;73	3;23	93469388;[18.5	25);92;0LowRisk;1;2;1;59;1	9;5;9;9;23;7;4;22;9;73	96546957;19	61874198;79	0442451;57	39644488;81	94588464;3;726;2	522654603
246171603;1;1;37;2;246;0;0;0;1;0;0;0;0;0;0;0;1;0;1;2;1moderatePA;0;0;0;0;0;0;0;0;1;3;0;0;0;0;0;0;0;0;0;0;0;0;0;0;20;100;173	5;69	6;23	12119526;[18.5	25);84	3;0LowRisk;1;1;1;45;2	4;7;9;10;26;5;4;20;10;71	61094653;-3	55E-15;63	7675507;78	76712329;70	67401167;3;726;2	33573568
246171655;1;0;41;2;246;0;0;0;1;0;0;0;0;0;0;0;0;0;0;2;1moderatePA;0;0;0;0;0;0;0;1;1;3;0;0;0;0;0;0;0;0;0;0;1;1;5;0;20;100;173	6;60	3;20	00865383;[18.5	25);70	6;0LowRisk;3;2;0;25;2	2;9;10;10;29;5;3;32;10;74	14707483;16	72648084;78	49193968;71	02625571;84	66461439;3;726;1	398006553
246171704;1;0;43;2;246;0;0;1;1;0;0;0;0;0;0;1;1;1;0;3;2highPA;1;0;0;0;0;0;1;0;1;3;0;0;0;0;0;0;1;0;0;1;0;1;14;0;20;93	93643951;157	7;60	4;24	28698206;[18.5	25);74	9;0LowRisk;3;5;0;31;2	2;7;10;10;27;7;7;32;9;66	27790609;23	05866843;76	21369141;59	33297011;83	08489955;3;726;1	158271123
246171732;1;0;46;2;246;0;0;0;1;0;0;0;0;1;0;1;1;0;1;3;1moderatePA;0;0;0;0;0;0;0;0;1;3;0;0;0;0;1;0;0;0;0;0;0;1;4;0;16;96	42891693;169	4;64	4;22	44187068;[18.5	25);75	2;0LowRisk;2;2;1;34;2	4;6;9;10;25;6;5;34;9;56	45832594;-3	55E-15;42	47269891;35	82191781;46	79196371;3;726;1	186176675
246171833;1;0;49;2;246;1;0;0;1;0;0;0;0;1;0;0;0;0;0;2;2highPA;0;0;0;0;0;1;0;1;1;2;0;0;0;0;1;0;0;0;0;0;1;1;30;0;14;97	92578125;151;60	2;26	40235077;[25	30);92	2;1HighRisk;1;1;1;17;2	8;4;7;7;18;5;3;21;6;46	07199885;32	81325082;70	2131679;60	97649019;79	66868949;3;726;1	299478343
246171844;1;0;49;2;246;1;0;0;0;0;0;0;0;0;0;0;0;0;0;2;1moderatePA;0;0;0;0;0;0;0;0;1;2;0;0;0;0;1;0;0;0;0;0;0;0;0;0;12;98	8640976;160	8;55	1;21	30980669;[18.5	25);73	5;0LowRisk;1;1;1;22;2	6;8;10;10;28;5;4;23;10;73	94091298;24	9925336;73	4254076;67	09775841;86	01412292;3;726;0	962453163
246172070;1;1;58;2;246;1;0;0;1;0;0;0;0;0;0;1;0;0;1;2;2highPA;1;0;0;0;0;0;0;0;1;3;0;0;0;0;0;0;0;0;0;0;0;0;0;0;13;98	33441162;180	1;78	6;24	23232697;[18.5	25);89	6;0LowRisk;1;1;1;58;2;5;7;8;20;5;5;27;6;67	6854045;22	85222382;75	72261224;55	13523007;81	04342191;3;726;0	770464064
246172154;1;1;63;2;246;1;0;0;0;0;0;0;0;0;0;0;0;0;1;2;2highPA;0;0;0;0;0;0;0;0;1;1;0;1;0;1;0;0;1;0;0;0;0;0;0;0;17;100;169	7;80	6;27	98796726;[25	30);94	4;0LowRisk;1;1;1;43;2	1;5;7;9;21;5;6;30;9;69	72110113;28	58846303;89	7425897;38	28767123;79	87686325;3;726;0	698639494
246172777;0;0;31;2;246;0;0;0;1;0;0;0;1;1;1;0;1;0;1;0;2highPA;0;0;0;0;0;0;0;0;1;3;0;0;0;0;0;0;1;0;0;0;1;1;20;0;13;82	04812622;155	3;98	7;40	92363865;[30	100);106	9;1HighRisk;3;2;0;30;3	5;5;6;6;17;4;4;19;6;71	58582177;27	29100084;80	86796199;65	59061307;80	91709964;181;181;1	853109453
246172898;0;0;36;2;246;1;0;0;1;0;0;0;0;0;0;0;0;0;1;2;1moderatePA;0;0;0;0;0;0;0;0;1;3;0;0;0;0;0;0;0;0;0;0;1;0;0;0;19;95	45641327;165	3391753;68	44123711;25	03607922;[25	30);83	48659794;0LowRisk;3;3;0;33;2	527032967;6	326530612;8	265306122;9	010204082;23	60204082;6;5;28	46938776;8	244897959;80	61814863;27	93495935;75	46801872;43	86986301;80	1036941;181;181;1	551621646
246173028;1;0;46;2;246;0;0;0;1;0;0;0;0;0;0;1;0;0;0;2;2highPA;1;0;0;0;0;0;0;0;1;2;0;0;0;0;0;0;0;0;0;0;0;1;5;0;13;96	17094421;170	7;81;27	7982833;[25	30);94	3;1HighRisk;5;2;0;24;2	2;4;8;10;22;7;5;22;8;61	44306302;22	24701609;82	60286661;66	34300296;83	36033701;181;181;1	220130931
246173091;1;1;49;1;246;0;0;0;1;0;0;0;0;0;0;0;0;0;0;2;1moderatePA;0;0;0;0;0;0;0;1;1;2;0;0;0;0;0;0;0;0;0;0;0;1;1;0;16;100;199	1;107	4;27	09329098;[25	30);102	2;1HighRisk;2;2;1;76;2	3;9;10;10;29;7;6;28;10;75	65777521;28	18867925;73	81695268;62	78314579;80	47542768;181;181;1	38846188
246173209;1;0;52;2;246;0;0;0;0;0;0;0;0;0;0;0;0;0;1;0;2highPA;0;0;0;0;0;0;0;0;1;3;0;0;0;0;0;0;0;0;0;0;0;0;0;0;11;100;156	5;55	4;22	61940001;[18.5	25);66	1;0LowRisk;3;3;0;35;2	9;9;8;9;26;8;5;25;10;79	62504778;24	93256815;83	88802219;71	20741131;88	59724923;181;181;0	583229439
246173248;1;0;53;5;246;0;0;0;1;0;0;0;0;0;0;0;1;1;0;2;2highPA;0;0;0;0;0;0;0;0;1;3;0;0;0;0;0;0;0;0;0;0;0;0;0;0;17;100;168	5;58	3;20	53377242;[18.5	25);72	3;0LowRisk;2;2;1;30;2	3;6;8;9;23;7;5;34;7;61	49654371;15	82674516;80	93511976;64	99395649;86	85697505;181;181;0	557088324
246173271;1;0;54;4;246;0;0;1;1;0;0;0;0;1;0;1;1;0;1;2;1moderatePA;0;0;0;0;0;0;0;0;1;3;0;0;0;1;1;0;0;0;0;0;0;0;0;0;12;89	41278076;157	4;68	6;27	68947106;[25	30);85;0LowRisk;2;1;1;34;2	6;6;8;10;24;5;5;23;9;59	30382361;16	3456446;77	53106676;59	59694415;80	41783683;181;181;0	696883131
246173308;1;0;55;2;246;0;0;0;1;0;0;0;0;0;0;0;0;0;1;0;2highPA;0;0;0;0;0;0;0;0;1;3;0;0;0;0;1;0;1;0;0;0;0;1;5;0;14;100;155	8;59	4;24	47098993;[18.5	25);74	7;0LowRisk;1;1;1;29;2	1;8;9;10;27;7;5;34;10;57	0692029;15	61280488;75	22979298;57	75728837;83	75137938;181;181;0	634903821
246173347;1;0;57;2;246;0;0;0;0;0;0;0;0;0;0;0;0;0;0;2;2highPA;0;0;0;0;0;0;0;0;1;2;0;0;0;0;0;0;0;0;0;0;0;0;0;0;8;100;153	9;57	8;24	40341462;[18.5	25);69	8;0LowRisk;4;2;0;30;2	9;5;8;8;21;7;6;24;5;73	16520284;22	33266693;82	3455035;76	3772392;84	31235614;181;181;0	712764879
246173435;0;0;63;2;246;0;0;1;1;0;0;0;0;0;0;1;1;0;0;3;2highPA;1;0;0;0;0;0;0;1;1;3;0;0;0;0;0;0;0;0;0;0;0;1;6;0;7;98	40545654;150	8;71	7;31	52945564;[30	100);95	8;1HighRisk;1;1;1;27;2	9;7;9;8;24;6;5;22;9;57	98252067;42	63414634;67	44149766;35	20547945;56	67530784;181;181;0	714450597
246173803;1;0;31;1;246;0;0;0;0;0;0;0;0;0;0;0;0;0;0;0;1moderatePA;0;0;0;0;0;0;0;0;1;3;0;0;0;0;0;0;0;0;0;0;0;0;0;0;12;100;162	5;60	8;23	02485207;[18.5	25);71	6;0LowRisk;1;1;1;33;2	8;6;9;9;24;7;6;20;7;57	15557061;20	82520325;78	36045874;63	84814567;86	80492547;181;181;1	853109453
246173866;1;1;34;1;246;0;0;0;1;0;0;0;1;1;1;1;1;1;0;3;2highPA;0;0;0;0;0;0;0;0;1;3;0;0;0;0;1;0;0;0;0;0;0;0;0;0;17;100;177	2173469;85	7877551;27	31573194;[25	30);97	50319149;0LowRisk;1;1;1;49;2	346966292;5	762886598;7	742268041;8	546391753;22	05154639;6;5;26	06122449;7	680412371;61	28388488;24	51567944;77	37061656;58	68452861;79	04731044;4;189;2	695954928
246173932;1;0;42;2;246;1;0;0;1;0;0;0;1;1;0;1;1;0;1;2;2highPA;0;0;0;0;0;0;0;0;1;3;0;0;0;0;0;0;1;0;0;0;0;1;1;0;13;100;171;69	7;23	8363941;[18.5	25);81	3;0LowRisk;3;2;0;41;2	4;6;9;10;25;5;3;20;9;65	13744434;18	1010453;76	94227769;63	65296804;79	90717705;4;189;1	439236588
246173976;1;1;45;1;246;1;0;1;1;0;0;0;0;0;0;0;1;0;1;3;2highPA;0;0;0;0;0;0;0;0;1;3;0;0;0;0;0;0;1;0;0;0;0;0;0;0;12;100;178	5;91	5;28	7173693;[25	30);100	2;0LowRisk;1;1;1;55;1	9;9;9;10;28;5;4;39;9;54	79083463;17	26178862;49	2199688;21	57534247;48	80103694;4;189;1	224545305
246174007;1;1;47;2;246;0;0;0;0;0;0;0;0;0;0;0;1;1;0;3;2highPA;0;0;0;0;0;0;0;0;1;3;0;0;0;0;0;0;0;0;0;0;0;0;0;0;9;100;172	1;66	2;22	35096347;[18.5	25);85	5;0LowRisk;1;1;1;32;2	5;4;8;9;21;5;4;30;8;71	79495298;20	82787456;73	54231669;61	70872386;82	14040639;4;189;2	445415232
246174035;1;0;48;2;246;1;0;1;1;0;0;0;0;0;0;1;0;0;0;0;1moderatePA;0;0;0;0;0;0;0;0;1;3;0;0;0;0;0;0;1;0;0;0;1;1;3;0;14;97	05265808;165	7;52	1;18	9754772;[18.5	25);67	5;0LowRisk;1;0;1;28;2	8;8;9;9;26;6;5;27;10;59	13848359;16	55432372;80	4049662;59	60835968;83	13440628;4;189;1	413607253
246174145;1;1;53;2;246;1;0;0;1;0;0;0;0;1;0;1;1;0;0;2;2highPA;0;0;0;0;0;0;0;0;1;2;0;0;0;0;0;1;1;0;0;0;0;1;1;0;10;97	92578125;177	5;93	1;29	54969252;[25	30);99	6;0LowRisk;0;0;1;51;3;5;7;9;21;7;5;32;8;72	5414965;22	7374462;76	48135016;64	35111752;80	98401383;4;189;1	199739212
246174163;1;1;54;2;246;0;0;0;1;0;0;0;0;0;1;0;0;0;0;3;1moderatePA;0;0;0;0;0;0;0;0;1;2;0;0;0;0;0;0;0;0;0;0;0;0;0;0;16;100;176	7;89	7;28	72892292;[25	30);95;0LowRisk;1;2;1;50;2	6;8;8;7;23;7;6;26;8;55	62219924;25	48313441;69	87567258;63	50348927;79	71484122;4;189;0	661009759
246174191;1;0;56;2;246;0;0;0;1;0;0;0;0;0;0;0;0;0;0;2;2highPA;0;0;0;0;0;0;0;0;1;2;0;0;0;0;0;0;0;0;0;0;0;1;2;0;11;97	92578125;156	6;58	7;23	93616587;[18.5	25);74	1;0LowRisk;3;3;0;36;2	2;7;7;0;14;8;5;27;9;78	16186534;23	48780488;67	86555099;66	67099669;81	43421905;4;189;0	632208428
246174216;1;1;58;2;246;0;0;1;1;1;0;0;0;0;0;0;0;0;0;2;2highPA;1;0;0;0;0;0;0;0;1;3;0;0;0;0;0;1;0;0;0;0;0;1;15;0;13;97	49092102;173	5;85	8;28	50285278;[25	30);98	2;0LowRisk;2;1;1;37;2	4;5;10;9;24;6;5;37;9;66	58502545;13	96269727;76	8669431;58	91113453;80	42517993;4;189;0	655023795
246174227;1;1;58;1;246;0;0;0;0;0;0;0;0;0;0;0;0;1;0;4;2highPA;0;0;0;0;0;0;0;0;1;2;0;0;0;0;0;0;0;0;0;0;0;0;0;0;11;98	8640976;170	4;73	8;25	41658401;[25	30);88	5;0LowRisk;2;2;1;49;2	1;6;6;8;20;8;6;31;6;44	93340822;31	16559692;65	14134703;63	74090325;78	05071812;4;189;0	915800779
246174315;1;1;62;5;246;0;0;0;1;0;0;0;0;0;0;0;0;0;0;0;2highPA;0;0;0;0;0;0;0;1;1;3;0;0;0;0;0;0;0;0;0;0;0;0;0;0;7;100;166	6;76;27	38190114;[25	30);96	2;0LowRisk;0;1;1;48;3;5;7;9;21;6;4;16;6;66	31111473;20	38211382;54	32917317;1	952054795;68	63253402;4;189;0	875966578
246174360;0;0;64;2;246;0;1;1;1;0;0;0;0;0;0;0;0;0;0;0;0Inactive;1;0;0;1;0;1;1;1;1;2;0;0;0;0;1;1;0;0;0;0;1;1;25;0;7;22	40944862;166	2;103	7;37	54194054;[30	100);116	9;1HighRisk;2;1;1;33	08817204;4	2;7;8;8;23;6;4;17;7;71	66612495;39	24252186;100;1	952054795;60	40181465;4;189;0	909223127
246174830;1;0;29;1;246;0;0;0;1;0;0;0;0;0;0;1;1;0;0;0;2highPA;0;0;0;1;0;0;0;0;1;3;0;0;0;1;1;0;1;0;0;0;0;0;0;0;13;98	40545654;169	1;141;49	30964745;[30	100);131;1HighRisk;3;2;0;38;2	9;7;9;9;25;6;6;21;9;69	81575777;22	69880885;76	76899933;61	04238014;83	94173236;192;192;1	373663497
246174856;1;0;31;2;246;0;0;1;0;0;0;0;1;1;1;0;1;0;0;2;1moderatePA;0;0;0;0;0;0;0;0;1;3;0;0;0;0;0;0;0;0;0;0;0;1;1;1;22;98	40545654;171	6;68	1;23	12664026;[18.5	25);76;0LowRisk;1;4;0;25;2	1;8;10;10;28;6;7;34;10;58	00231853;28	87804878;75	1950078;89	65753425;56	9669475;192;192;1	351832214
246175034;0;0;35;2;246;0;0;0;0;0;0;0;0;0;0;1;1;0;0;0;0Inactive;0;0;0;0;0;0;0;0;1;3;0;0;0;0;0;0;0;0;0;0;1;1;1;0;15;100;168	7;69	3;24	3502301;[18.5	25);83	7;0LowRisk;1;2;1;30;1	8;6;9;8;23;4;4;24;8;62	62061616;16	20842572;75	54845944;57	78785635;81	72391445;192;192;1	45886925
246175040;1;1;35;2;246;0;0;0;1;0;0;0;0;0;0;0;1;0;0;2;1moderatePA;0;0;0;0;0;1;0;0;1;3;0;0;0;0;0;0;1;0;0;0;0;1;4;0;17;100;184	9;86	9;25	41826798;[25	30);85	5;0LowRisk;1;1;1;54;1	8;6;8;9;23;7;5;30;9;53	34447503;23	58466899;79	9008246;60	01351839;86	17099294;192;192;1	846884078
246175158;1;1;37;2;246;0;0;0;1;0;0;0;0;0;0;0;0;0;0;2;1moderatePA;0;0;0;0;0;0;0;0;1;3;0;0;0;0;0;0;1;0;0;0;0;1;3;0;16;98	8640976;180	7;91	5;28	02236522;[25	30);98	7;0LowRisk;1;2;1;58;2;7;10;10;27;7;6;30;10;69	53055756;24	92682927;72	42589704;75	30821918;95	00972132;192;192;1	503477218
246175186;1;1;38;1;246;0;0;0;0;0;0;0;0;0;0;0;0;0;0;2;1moderatePA;0;0;0;0;0;0;0;0;1;3;0;0;0;0;0;0;0;0;0;0;0;0;0;0;21;100;169;66	8;23	38853682;[18.5	25);82	8;0LowRisk;1	73;1;1;40;2	2;6;7;9;22;7;5;23;8;61	68808808;23	2594235;84	5792165;70	15410959;85	69914698;192;192;1	850987426
246175303;1;0;40;1;246;0;0;0;1;0;0;0;0;0;0;1;1;0;1;3;1moderatePA;1;0;0;0;0;0;1;0;1;3;0;0;0;0;0;0;0;0;0;0;0;1;6;0;20;96	81091309;165	7;74;26	95173345;[25	30);80;0LowRisk;1;2;1;30;2	3;8;8;8;24;4;4;32;8;58	15085824;24	82926829;97	2698908;84	93150685;100;192;192;1	390376774
246175331;1;0;41;2;246;0;0;0;0;0;0;0;0;0;0;0;0;0;1;2;1moderatePA;0;0;0;1;0;1;0;0;1;3;0;0;0;0;0;0;0;0;0;0;0;1;20;0;17;100;164	9;105	1;38	65105963;[30	100);104	6;1HighRisk;2;3;0;37;2	3;7;10;10;27;6;3;28;10;65	92243044;31	07317073;100;89	65753425;84	11693081;192;192;1	115344872
246175467;1;0;45;4;246;0;0;1;1;0;0;0;0;1;0;1;1;0;0;2;1moderatePA;1;0;0;0;0;0;0;0;1;3;0;0;0;0;0;0;1;0;0;1;1;1;0;0;22;91	62869263;167	8;65	7;23	33358431;[18.5	25);79	5;0LowRisk;2;1;1;33;2	2;9;10;10;29;5;5;14;10;50	34230834;19	87274655;77	42213137;56	31081719;80	62332192;192;192;0	97942549
246175606;1;0;50;4;246;0;0;0;1;0;0;0;0;0;0;0;1;1;0;3;1moderatePA;1;0;0;0;0;0;0;0;1;2;0;0;0;0;0;0;1;0;0;1;0;1;6;0;15;97	92578125;158	8;77	1;30	57407889;[30	100);93;1HighRisk;2;3;0;22;2	8;5;9;9;23;6;5;23;8;56	5993465;41	80487805;63	53354134;56	91780822;73	39598185;192;192;0	686419155
246175628;1;0;52;5;246;0;0;0;0;0;0;0;0;0;0;0;0;0;0;2;1moderatePA;0;0;0;0;0;0;0;0;1;3;0;0;0;0;0;0;1;0;0;0;0;1;4;0;11;100;159;55	1;21	79502393;[18.5	25);80	4;0LowRisk;1;1;1;24;2	3;7;8;9;24;7;5;16;7;73	87288595;-3	55E-15;89	7425897;52	6369863;100;192;192;0	706809763
246175663;1;1;51;2;246;0;0;0;1;0;0;0;0;1;0;0;0;0;1;3;0Inactive;1;0;0;0;0;0;0;1;1;3;0;0;0;0;0;0;0;0;0;0;0;0;0;0;13;100;182;117	8;35	56333776;[30	100);124;1HighRisk;0;1;1;52;2;8;10;9;27;7;5;24;9;76	12455592;31	07317073;100;44	79452055;93	13026572;192;192;0	961217242
246175691;1;0;54;2;246;0;0;0;1;0;0;0;0;1;0;1;1;0;0;3;1moderatePA;0;0;0;0;0;0;0;0;1;2;0;0;0;0;0;0;0;0;0;0;0;0;0;0;14;100;169;74	4;26	04950807;[25	30);86	6;0LowRisk;2;3;0;27;2	3;7;9;10;26;7;5;26;10;68	88848876;19	38125802;73	30884902;64	58235884;86	71589863;192;192;0	58730631
246175751;1;0;55;2;246;0;0;0;0;0;0;0;0;0;0;1;0;0;0;0;1moderatePA;0;0;0;0;0;0;0;0;1;3;0;0;0;0;0;0;0;0;0;0;0;1;2;0;12;100;163;51	6;19	42112989;[18.5	25);70;0LowRisk;1;2;1;26;2	1;6;8;8;22;5;4;31;6;61	29752245;20	47408537;81	62223548;59	64272492;87	9226869;192;192;0	601817374
246175836;0;1;60;2;246;0;0;0;1;0;0;0;0;0;0;0;0;0;1;0;2highPA;1;0;1;0;0;0;0;1;1;3;0;0;0;0;0;0;1;0;0;0;1;1;15;0;17;100;174	3;77	4;25	47687677;[25	30);90	2;0LowRisk;1;1;1;50;2	5;6;6;7;19;8;5;24;7;64	89204131;42	68292683;100;100;100;192;192;0	858997742
246175915;0;1;62;2;246;0;0;1;1;0;0;0;0;0;0;0;0;0;0;2;1moderatePA;1;0;0;0;0;0;0;0;1;2;0;0;0;0;0;0;1;0;0;0;0;1;2;0;15;79	63156891;173	9;88	6;29	2977695;[25	30);107	8;1HighRisk;2;1;1;47;2	8;3;8;10;21;7;4;31;9;68	61753445;-3	55E-15;100;68	15068493;80	1036941;192;192;0	664437763
246176728;1;1;36;2;246;0;0;0;1;0;0;0;0;0;0;0;1;1;0;3;0Inactive;0;0;0;0;0;0;0;0;1;3;0;0;0;0;0;0;1;0;0;0;0;1;2;0;14;96	26018524;175	6;70	3;22	79850146;[18.5	25);79;0LowRisk;0;1;1;50;2	1;7;9;9;25;6;6;22;9;52	32335628;17	57181572;76	85310115;57	41267123;83	34650586;280;280;1	674073589
246176862;0;0;39;2;246;0;0;0;1;0;0;0;0;0;0;0;1;0;1;0;1moderatePA;0;0;0;0;0;0;0;0;1;3;0;0;1;0;1;0;1;0;0;0;1;1;15;0;16;100;159	7;58	9;23	09433507;[18.5	25);75;0LowRisk;1;1;1;40;1	9;6;7;8;21;4;4;31;8;78	18910321;20	33902439;77	08569706;62	2260274;83	40662902;280;280;1	349153203
246176884;1;1;40;2;246;0;0;0;0;0;0;0;0;0;0;0;0;0;0;2;1moderatePA;0;0;0;0;0;0;0;0;1;3;0;0;0;0;0;0;0;0;0;0;0;0;0;0;16;100;177;85;27	13141179;[25	30);87;0LowRisk;1;1;1;50;2	2;8;10;10;28;7;6;36;10;50	94180783;20	80418118;70	23970148;57	27363849;81	21470234;280;280;1	70438344
246176936;1;1;41;2;246;0;0;0;0;0;0;0;0;0;0;0;0;0;1;3;0Inactive;0;0;0;0;0;0;0;0;1;3;0;0;0;0;0;0;0;0;0;1;0;0;0;0;17;100;179	2712766;88	37446809;27	49827118;[25	30);96	97956989;0LowRisk;0;1;1;70;2	249310345;5	612903226;7	688172043;8	505376344;21	80645161;6;5;26	56382979;7	634408602;70	16722341;22	51680949;80	72822913;61	70143213;84	68008013;280;280;1	87533306
246177003;0;1;44;2;246;1;0;0;1;0;0;0;0;0;1;1;1;1;1;0;2highPA;0;0;0;0;0;1;0;0;1;2;0;0;1;1;0;0;0;0;0;0;0;0;0;0;11;95	69126892;179	9;98	2;30	34234633;[30	100);92	3;0LowRisk;0;0;1;52;2	3;6;7;7;20;5;4;15;7;50	40524397;20	59233449;74	46943161;58	23458904;80	77850167;280;280;2	707631391
246177066;1;0;44;1;246;0;0;0;1;0;0;0;0;0;0;1;0;0;0;0;0Inactive;1;0;0;0;0;0;0;0;1;3;0;0;0;0;0;0;0;0;0;0;0;1;1;0;21;80	27767944;162	3;56	2;21	33532564;[18.5	25);77	2;0LowRisk;2;2;1;30;2	5;9;10;9;28;8;5;22;9;60	98034976;19	52591463;79	54104651;66	1347649;87	37339135;280;280;1	36263664
246177099;1;0;47;2;246;0;0;0;1;0;0;0;0;0;0;0;0;0;0;3;2highPA;0;0;0;0;0;0;0;0;1;2;0;0;0;0;0;0;0;0;0;0;0;1;1;0;15;100;165	4;67;24	49084627;[18.5	25);84	2;0LowRisk;2;2;1;30;2	5;6;9;10;25;6;4;27;10;83	69677427;27	41347271;74	50629732;68	07549136;83	60420094;280;280;1	128465987
246177113;1;1;47;2;246;0;0;0;1;0;0;0;0;0;0;1;1;0;0;3;2highPA;1;0;0;0;0;0;0;0;1;3;0;0;0;0;0;0;0;0;0;0;1;1;18;0;10;96	78987885;182;79	5;24	00072455;[18.5	25);91	5;0LowRisk;2;3;0;52;2	2;5;8;10;23;5;4;27;8;64	23329542;20	87669377;72	31889276;54	62756849;80	92045134;280;280;1	727329632
246177285;1;0;53;2;246;0;0;0;1;0;0;0;0;0;0;0;0;0;0;2;1moderatePA;1;0;0;0;0;0;0;0;1;3;0;0;0;0;0;0;0;0;0;0;0;1;1;0;14;97	26955414;160	3;55	3;21	5207839;[18.5	25);73	4;0LowRisk;1;2;1;35;2	4;5;6;10;21;7;4;23;10;71	94310461;23	00393391;76	69786792;71	33250311;89	39593716;280;280;0	598439528
246177311;1;0;54;1;246;0;0;0;0;0;0;0;0;0;0;1;0;1;0;2;1moderatePA;0;0;0;0;0;0;0;0;1;2;0;0;0;0;0;0;1;0;0;1;1;1;10;0;23;100;164	7;68	4;25	21557659;[25	30);86	6;0LowRisk;1;2;1;21;2;7;6;8;21;6;5;27;7;43	99966203;27	92073171;71	58945286;62	01999558;82	28578372;280;280;0	660096111
246177410;0;0;58;1;246;0;0;1;1;1;0;1;0;1;1;0;1;0;1;0;1moderatePA;0;0;0;0;0;0;1;1;1;2;0;0;0;1;0;0;1;0;0;0;0;0;0;1;11;71	29486084;164	8;99	6;36	67287209;[30	100);107	6;1HighRisk;0;1;1;24;3;2;3;2;7;5;3;11;3;70	03025014;41	60760402;63	94866754;58	41455919;55	11944624;280;280;0	653817344
246177459;1;0;58;2;246;0;0;0;1;0;0;0;0;0;0;1;1;0;0;2;2highPA;0;0;0;0;0;0;0;0;1;2;0;0;0;0;0;0;0;0;0;0;0;0;0;0;20;100;169;73	9;25	87444417;[25	30);90	8;1HighRisk;2;3;0;23;2	6;6;8;8;22;7;5;22;8;72	59702535;29	62073171;74	78199128;64	48470851;82	97741176;280;280;0	61140205
246177508;1;0;59;1;246;0;0;1;1;0;0;0;0;0;0;0;0;1;0;0;2highPA;0;0;0;0;0;0;0;1;1;3;0;0;0;0;0;0;0;0;0;0;0;0;0;0;17;97	72820282;146	8;54	5;25	28974155;[25	30);77	2;0LowRisk;3;2;0;30;2	6;8;8;9;25;7;4;31;9;60	36434696;20	57003484;77	28492066;58	77668047;83	43671882;280;280;0	653817344
246177525;1;1;59;2;246;0;0;0;1;0;0;0;0;0;0;0;1;0;0;3;1moderatePA;1;0;0;0;0;1;0;0;1;3;0;0;0;0;0;0;0;0;0;0;0;1;2;0;12;86	8263855;170	2;72	2;24	92401971;[18.5	25);86;0LowRisk;2;1;1;49;2	3;6;8;8;22;6;3;21;8;79	67105642;22	83183569;76	62413639;54	73896499;82	80456375;280;280;0	792020527
246177547;1;0;60;4;246;0;0;1;1;0;0;0;1;1;0;1;0;1;0;2;1moderatePA;1;0;0;0;0;0;0;0;1;2;0;0;0;0;0;0;1;0;0;0;0;1;10;0;13;95	12963867;154	3;57	9;24	31905593;[18.5	25);82	1;0LowRisk;1;3;1;17;3	2;6;8;10;24;6;5;28;9;56	50652461;-3	55E-15;84	72298351;78	76712329;100;280;280;0	566006119
246177572;0;1;60;4;246;0;0;0;1;0;0;0;0;0;0;0;0;0;1;0;1moderatePA;1;0;0;0;0;0;1;0;1;2;0;0;0;0;0;0;0;0;0;0;1;0;0;0;9;95	45641327;178	9;92	8;28	99527921;[25	30);102	6;1HighRisk;1;1;1;43;2	8;3;7;8;18;5;5;31;6;55	00472359;-3	55E-15;100;100;100;280;280;0	761158004
246178241;1;0;29;2;246;0;0;0;1;0;0;0;0;1;0;1;1;0;0;3;1moderatePA;0;0;0;0;0;0;0;0;1;3;0;0;0;0;0;0;0;0;0;0;0;1;5;0;19;100;172	4;58	1;19	54796755;[18.5	25);66	2;0LowRisk;1;2;1;36;1	7;4;7;10;21;6;4;25;10;69	35291325;-3	55E-15;76	99774658;46	64383562;95	00972132;4;303;1	249935524
246178301;1;1;40;2;246;1;0;0;1;0;0;0;1;1;1;0;1;0;1;0;2highPA;0;0;0;0;0;1;0;0;1;3;0;0;0;0;1;1;1;0;0;0;0;1;2;0;12;100;180	8;100	2;30	65285065;[30	100);102	1;1HighRisk;1;2;1;78;2	5;5;7;9;21;6;5;38;8;67	65283016;20	43089431;73	35366142;61	67710372;84	98009444;4;303;1	673968834
246178411;1;0;48;4;246;1;0;0;1;0;0;0;1;1;0;0;1;1;0;0;1moderatePA;1;0;0;0;0;0;1;1;1;3;0;0;0;0;0;0;1;0;0;0;0;0;0;0;14;96	66881561;171;82;28	04281659;[25	30);95	3;1HighRisk;4;4;0;30;2	6;6	483870968;8	52688172;8	956989247;23	96774194;6;6;38;8	47311828;66	13936448;38	29268293;41	61466459;35	20547945;73	65521711;4;303;0	936324107
246178444;1;1;48;2;246;0;0;0;1;0;0;0;0;0;0;0;0;0;0;2;2highPA;1;0;0;0;0;0;0;0;1;3;0;0;0;0;0;0;1;0;0;1;0;1;6;0;17;100;172	4;91	3;30	71823472;[30	100);100	9;0LowRisk;3;6;0;44;2;4;7;7;18;8;5;45;6;66	70826465;31	45121951;69	44558914;64	97957222;78	40051847;4;303;1	157398561
246178475;1;1;50;2;246;0;0;0;1;1;1;0;0;0;0;1;1;0;0;2;1moderatePA;0;0;0;1;0;0;0;1;1;3;0;0;0;0;1;0;0;0;0;0;0;1;2;0;9;82	36924744;181	6;96	6;29	29175804;[25	30);106	1;1HighRisk;5;2;0;75;2	9;4;7;9;20;6;4;27;6;64	3597414;19	16330859;80	84769043;63	10821918;84	84178196;4;303;1	79951546
246178590;1;0;54;2;246;1;0;1;1;0;0;0;0;1;0;1;1;0;0;2;2highPA;1;0;0;0;0;1;1;0;1;3;0;0;1;1;0;0;1;0;0;0;0;1;5;1;14;94	35469818;157	8;57	6;23	13174977;[18.5	25);82	2;0LowRisk;2;3;0;30;2;7;9;9;25;7;4;32;8;44	70889575;19	18428184;76	16161403;56	48646445;81	84138043;4;303;0	555707463
246178694;0;0;58;2;246;0;1;1;1;1;1;1;1;1;1;1;1;0;0;0;1moderatePA;1;0;0;0;0;0;1;1;1;2;0;0;1;1;1;1;0;0;0;0;0;1;6;1;9;49	25255966;155	3;75;31	09698985;[30	100);94;1HighRisk;1;2;1;15;3	2;4;5;7;16;6;4;23;5;45	10991173;41	51219512;61	77738776;54	535915;59	18664938;4;303;0	824928429
246178715;1;1;59;2;246;0;0;0;1;0;0;0;0;0;0;0;0;0;1;2;1moderatePA;0;0;0;0;0;0;0;0;1;2;0;0;0;0;0;0;0;0;0;0;0;1;1;0;7;100;171	1;84	1;28	72737719;[25	30);92	6;0LowRisk;2;2;1;56;1	6;5;5;7;17;4;3;18;3;81	13422669;33	26122305;67	30821407;56	95776256;75	99508533;4;303;0	846397731
246178760;0;1;63;2;246;0;0;0;0;0;0;0;1;0;0;1;0;1;0;2;2highPA;0;0;1;0;0;0;0;1;1;2	181818182;0;0;0;0;0;0;1;0;0;0;0;1;2;0;12;94	9532547;175	8;59;19	09036668;[18.5	25);86	2;0LowRisk;0;4;1;41;2	610888889;6	670103093;8	319587629;9	06185567;24	05154639;8;5;31;8	21875;63	21660545;27	42770035;66	24525358;73	69863014;100;4;303;0	923720969
246179528;1;1;50;2;246;1;0;0;1;0;0;0;1;1;0;0;1;0;1;2;1moderatePA;0;0;0;0;0;1;0;0;1;3;0;0;0;0;1;0;0;0;0;0;0;1;1;0;11;97	19851685;178	1;82	2;25	91456831;[25	30);99	7;0LowRisk;1;2;1;34;2	6;6;8;10;24;5;3;23;9;70	86998665;18	33297985;86	85647426;22	12328767;90	95917045;4;422;0	797466847
246179545;1;0;52;2;246;1;0;1;1;0;0;0;0;0;0;0;1;1;0;2;2highPA;1;0;0;0;0;0;0;0;1;2;0;0;0;0;0;0;0;0;0;0;1;1;2;1;9;71	62971497;167	7;70	9;25	21042168;[25	30);81	4;0LowRisk;2;1;1;36;2	3;7;8;9;24;5;4;27;8;61	20068395;25	40607617;73	67394696;63	51390619;75	09489862;4;422;0	587145263
246179629;1;0;54;2;246;0;0;0;1;0;0;0;1;1;1;1;1;0;0;0;2highPA;0;0;0;0;0;1;1;0;1;3;0;0;0;0;1;0;0;0;0;0;1;1;1;0;16;95	19533539;163;66	2;24	91625579;[18.5	25);82;0LowRisk;1;1;1;27;2	1;7;8;7;22;6;6;29;7;68	38442697;18	57926829;81	81156976;61	45187455;86	96602166;4;422;0	690714324
246179646;0;1;55;2;246;0;1;1;1;0;0;0;0;0;0;1;1;0;0;2;1moderatePA;1;0;0;0;0;1;0;1;1;3;0;0;0;0;0;0;0;0;0;0;0;1;4;0;12;57	9684639;181	8;112;33	88677702;[30	100);117	9;1HighRisk;0;1;1;52;2	7;7;8;10;25;6;5;27;9;61	5083191;33	95121951;46	33385335;68	97260274;52	36552171;4;422;0	7219691
246179662;1;0;56;2;246;0;0;0;0;0;0;0;0;0;0;1;1;0;1;2;1moderatePA;1;0;0;0;0;0;0;0;1;3;0;0;0;0;0;0;1;0;0;0;0;1;3;0;11;100;166	5;76	9;27	73945116;[25	30);90	7;1HighRisk;3;3;0;26;2	9;6;10;8;24;6;4;30;8;80	25883899;22	6745164;79	33797997;63	47904915;83	72905988;4;422;0	596461332
246179725;1;1;60;2;246;0;0;0;1;0;0;0;0;0;0;0;1;0;0;0;1moderatePA;0;0;0;1;0;0;0;0;1;2;0;0;0;0;0;0;0;0;0;0;0;1;6;0;9;94	78406688;171	4;97	1;33	05198863;[30	100);103	5;1HighRisk;2;1;1;65;2	1;2;5;5;12;7;4;26;6;59	08456349;31	18466899;100;11	78082192;100;4;422;0	784279275
246179794;1;1;62;2;246;0;0;0;0;0;0;0;0;0;0;0;0;1;0;2;2highPA;0;0;0;0;0;0;0;0;1;3;0;0;0;0;0;0;0;0;0;0;1;0;0;0;10;100;169	6;67	9;23	60576495;[18.5	25);83;0LowRisk;1;1;1;59;2	1;6;8;7;21;6;4;26;6;76	40756176;23	80216802;64	82644306;1	952054795;80	63247511;4;422;1	4461196
246179815;0;1;63;2;246;0;0;0;1;0;0;0;0;0;0;0;0;0;0;0;1moderatePA;1;0;0;0;0;0;0;1;1;3;0;0;0;0;0;0;1;0;0;0;0;0;0;0;7;79	95180511;175	9;119	5;38	62213045;[30	100);126	3;1HighRisk;0;0;1;43;2	8;7;9;8;24;5;2;18;9;79	38974027;19	33677298;79	48234293;59	42650576;100;4;422;0	648695836
246180416;1;1;37;2;246;0;0;1;1;0;0;0;0;0;0;1;1;0;1;2;2highPA;0;0;0;0;0;1;0;0;1;3;0;0;0;0;0;0;0;0;0;0;0;0;0;0;15;100;182	6;91	1;27	32227326;[25	30);101	4;0LowRisk;2;4;0;56;1	9;8;10;10;28;6;4;30;9;80	28553571;21	7195122;75	46337568;59	93650114;83	24918235;4;612;1	373521846
246180492;1;1;46;2;246;0;0;1;1;0;0;0;0;0;0;0;0;0;1;3;2highPA;0;0;0;0;0;0;0;0;1;3;0;0;0;0;1;0;1;0;0;1;0;0;0;0;11;94	86856842;171;82	2;28	11121371;[25	30);94	6;0LowRisk;2;1;1;55;2;5;8;9;22;6;3;32;9;74	20643856;16	35518293;76	90132605;51	36333986;80	9235256;4;612;1	672501849
246180530;1;1;46;4;246;0;0;0;0;0;0;0;0;0;0;0;0;0;0;0;2highPA;0;0;0;0;0;0;0;0;1;2;0;0;0;0;0;0;1;0;0;0;1;1;1;0;12;100;183	7;87;25	78107012;[25	30);92	5;0LowRisk;5;2;0;52;2;6;9;8;23;5;5;23;4;75	27354755;20	24308943;75	51429176;67	24446786;82	98120544;4;612;1	334913373
246180603;1;1;52;1;246;0;0;0;1;0;0;0;0;0;0;1;1;0;1;3;2highPA;0;0;0;0;0;0;0;0;1;2;0;0;0;0;0;0;0;0;0;0;0;0;0;1;11;97	05265808;164;74	3;27	62492564;[25	30);95	8;0LowRisk;1;0;1;44;2	8;4;4;5;13;5;4;17;4;61	28151921;16	48780488;30	14820593;34	24657534;74	73063837;4;612;1	62584355
246180631;0;0;52;1;246;1;0;0;1;0;0;0;1;1;1;1;1;1;0;0;1moderatePA;1;0;0;0;0;1;0;0;1;2;0;0;0;0;0;0;0;0;0;0;0;1;2;0;8;91	29523468;157	6;51	1;20	57351388;[18.5	25);81;0LowRisk;1;1;1;30;2	6;5;7;7;19;4;4;13;6;65	22629886;30	48367094;72	77422131;65	53582719;80	63366295;4;612;0	937101893
246180642;1;1;52;2;246;1;0;0;0;0;0;0;0;0;0;0;0;0;0;2;0Inactive;0;0;0;0;0;0;0;0;1;2;0;0;0;0;0;0;1;0;0;0;0;0;0;0;12;100;178	2;109	6;34	51398887;[30	100);102	0191489;1HighRisk;1;1;1;59;2	4;4;6;7;17;5;3;18;6;81	76460079;37	87242026;56	74726989;21	57534247;52	36552171;4;612;0	811945982
246180732;1;0;56;2;246;1;0;0;1;0;0;0;0;0;0;0;0;0;0;2;1moderatePA;0;0;0;0;0;0;0;0;1;3;0;0;0;0;0;0;0;0;0;0;0;1;1;0;12;100;162	4;48	3;18	31365721;[0	18.5);65	2;0LowRisk;1;1;1;29;3;5;7;8;20;5;4;26;6;75	81740581;27	39587242;100;8	082191781;93	13026572;4;612;0	689200799
246180765;1;1;57;2;246;0;0;0;1;0;0;0;0;0;0;1;1;0;1;3;0Inactive;1;0;0;0;0;0;0;0;1;3;0;0;0;0;1;0;0;0;0;0;0;0;0;0;10;98	33441162;174	3;84	7;27	87973466;[25	30);97;0LowRisk;0;0;1;53;2	2;4;6;7;17;5;5;15;6;68	59257504;34	0119952;70	00174835;58	82160648;75	38989819;4;612;0	784279275
246180776;1;1;56;2;246;0;0;0;1;0;0;0;0;0;0;0;0;1;0;0;0Inactive;0;0;0;0;0;0;0;0;1;3;0;0;0;0;0;0;1;0;0;1;0;1;4;0;10;97	76548767;167	1;63	5;22	74159;[18.5	25);86	1;0LowRisk;1;1;1;39;2	9;5;7;8;20;4;3;21;6;80	22474076;-3	55E-15;63	49453978;60;95	00972132;4;612;0	915800779
246180886;1;1;64;2;246;1;0;0;1;1;1;0;0;0;0;1;1;0;1;3;2highPA;1;0;1;1;0;0;1;1;1;3;0;0;0;0;0;0;1;0;0;0;1;1;1;0;8;77	53452301;174;80	1;26	45659929;[25	30);87	2;0LowRisk;0;3;1;50;2	4;4;7;7;18;5;3;20;6;66	36627829;34	66620209;63	49453978;0;78	46403111;4;612;1	4461196
246181445;1;1;39;2;246;0;0;0;0;0;0;0;0;0;0;0;0;0;0;2;1moderatePA;0;0;0;0;0;1;0;0;1;3;0;0;0;0;0;0;1;0;0;0;0;0;0;0;9;100;177	6;81	9;25	96557706;[25	30);91	4;0LowRisk;2;1;1;56;2;6;8;9;23;7;3;33;8;79	438573;17	46341463;80	95033801;56	12510073;80	28293098;4;620;2	23829147
246181630;1;1;50;2;246;0;0;0;1;0;0;0;0;0;0;0;0;0;1;3;1moderatePA;0;0;0;0;0;0;0;0;1;3;0;0;0;0;0;0;0;0;0;0;0;1;2;0;12;98	42291417;178	8;97	1;30	37275598;[30	100);100	9;0LowRisk;1;1;1;51;2	2;5;8;8;21;7;5;17;8;91	6083137;18	06271777;86	05574835;72	33930453;90	19268159;4;620;0	797466847
246181656;0;0;52;2;246;0;0;0;1;0;0;0;0;0;0;0;0;0;0;2;1moderatePA;0;0;0;0;0;0;0;1;1;3;0;0;0;0;0;0;0;0;0;0;0;1;7;0;13;100;161;84	7;32	67620848;[30	100);112	1;1HighRisk;1;0;1;20;2	4;5;7;8;20;6;3;19;6;75	77017557;19	02610184;81	34803574;76	01084475;82	81623755;4;620;0	645012579
246181667;1;0;52;2;246;0;0;0;1;0;0;0;0;1;0;0;0;0;0;2;1moderatePA;1;0;0;0;0;0;0;0;1;3;0;0;0;0;0;0;0;0;0;0;0;0;0;0;18;100;155	9;65	6;26	9905422;[25	30);78	4;0LowRisk;1;1;1;28;2	1;7;7;9;23;6;5;22;7;56	14604652;16	10903874;81	09583843;63	84332192;88	79508154;4;620;0	523357448
246181859;0;1;63;2;246;0;0;0;1;0;0;0;0;0;0;1;0;0;1;2;1moderatePA;1;0;0;0;0;0;1;1;1;2	535353535;0;0;0;0;0;0;0;0;0;0;0;1;5;0;10;81	42057037;170	6;76	6;26	31908072;[25	30);95	5;0LowRisk;3;2;0;42;3	2;6;8;10;24;7;5;21;8;73	94736642;20	25012974;89	7425897;67	16675448;93	13026572;4;620;0	710226837
246182702;1;1;51;2;246;1;0;0;1;0;0;0;0;0;0;0;0;0;0;0;2highPA;0;0;0;0;0;0;0;0;1;3;0;0;0;0;0;0;0;0;0;1;0;0;0;0;15;100;176	4;75	1;24	13474838;[18.5	25);84	3;0LowRisk;3;5;0;53;2	5;7;8;10;25;5;6;26;10;66	37983884;12	92682927;59	98439938;9	760273973;100;4;632;0	699358393
246182789;1;0;54;2;246;1;0;1;1;0;0;0;1;0;0;0;1;0;0;0;2highPA;1;0;0;1;0;1;0;0;1;3;0;0;0;0;0;0;1;0;0;0;0;1;7;0;10;67	61386108;163	5;97	5;36	47279971;[30	100);117	1;1HighRisk;4;4;0;34;3	3;6;9;8;23;6;4;24;5;77	33740605;20	9088017;80	22439502;63	59924792;84	81385469;4;632;0	827211094
246182959;1;0;64;2;246;1;0;0;1;0;0;0;0;0;0;1;1;0;0;2;1moderatePA;1;0;0;0;0;0;0;0;1;3;0;0;0;0;0;0;1;0;0;0;0;1;2;0;20;96	5529349;162	1;66	8;25	42204205;[25	30);85	1;0LowRisk;3;2;0;31	79791667;2	2;6;9;10;25;6;6;34;7;61	21597468;36	06707317;84	43837754;9	760273973;100;4;632;0	555248896
246182965;1;1;64;2;246;0;0;0;0;0;0;0;0;0;0;0;0;0;1;2;0Inactive;1;0;0;0;0;0;0;1;1;2;0;0;0;0;0;0;0;0;0;0;0;1;1;0;8;97	72820282;175	9464646;86	02929293;27	78978993;[25	30);97	77916667;0LowRisk;2;1;1;50;2	495824176;5	979381443;7	78125;8	677083333;22	43771478;5;5;24	19587629;7	75;57	22458297;-3	55E-15;66	34165367;54	07534247;52	36552171;4;632;1	4461196
246183436;1;0;30;1;246;0;0;0;1;0;0;0;1;1;1;1;1;0;0;2;1moderatePA;0;0;0;0;0;0;1;0;1;3;0;0;0;0;0;0;1;0;0;0;0;1;3;1;16;100;177	1;60	9;19	41691235;[18.5	25);73;0LowRisk;1;0;1;40;2	5;3;4;7;14;4;4;14;4;66	28115879;27	17073171;67	62870515;89	65753425;87	13545042;4;651;1	501933608
246183494;1;0;33;2;246;0;0;0;1;0;0;0;0;0;0;0;1;0;0;2;2highPA;0;0;0;0;0;0;0;0;1;3;0;0;0;0;0;0;0;0;0;0;0;1;2;0;16;95	91675568;162;61;23	24340802;[18.5	25);71	6;0LowRisk;2;2;1;32;1	9;6;9;9;24;6;7;23;9;59	98705846;19	68617886;79	87742367;58	31543873;85	12097645;4;651;1	620855558
246183576;1;1;39;1;246;1;0;0;1;0;0;0;1;1;1;1;0;0;1;3;2highPA;0;0;0;0;0;0;0;0;1;3;0;0;0;0;0;0;0;0;0;0;0;0;0;0;13;98	62682343;182	2;88	2;26	5687939;[25	30);94	9;0LowRisk;0;2;1;63;2	4;5;7;6;18;5;3;21;7;80	36779101;17	5981417;77	22397532;59	39315069;84	70714517;4;651;2	23829147
246183669;0;0;50;1;246;0;0;0;1;0;0;0;0;0;1;1;1;1;0;3;2highPA;0;0;0;0;0;0;1;0;1;2;0;0;0;0;0;0;0;0;0;0;0;1;2;1;9;100;163	1;65	4;24	58497813;[18.5	25);81	6;0LowRisk;1;1;1;27;2	6;7;9;8;24;6;2;29;8;66	47750228;23	1804878;72	7942451;64	90487062;80	5411536;4;651;0	909713804
246183734;1;0;53;2;246;1;0;0;1;0;0;0;0;0;0;0;1;0;0;2;2highPA;0;0;0;0;0;1;0;1;1;2;0;0;0;0;0;0;1;0;0;0;0;1;5;0;13;100;150	2;54	6;24	20208475;[18.5	25);81	1;0LowRisk;3;2;0;25;2	5;6;9;10;25;6;4;24;9;66	35266537;24	91121951;79	13655322;68	59153176;82	42995663;4;651;0	697919465
246183867;0;1;58;1;246;1;1;1;1;0;0;0;0;0;0;1;1;1;0;0;0Inactive;1;0;0;0;0;0;0;1;1;2;0;0;0;0;0;0;0;0;0;0;0;1;2;0;10;91	46087646;166	8453608;76	378125;27	43725893;[25	30);92	76;0LowRisk;0;1;1;49;4	30038961;3	434343434;4	98989899;5	428571429;13	85281385;5;3;15	62;3	98989899;0;43	96044825;56	32389769;59	94545916;53	85271344;4;651;0	766928037
246183878;1;0;59;1;246;0;0;1;1;0;0;0;0;0;0;1;0;0;0;0;2highPA;0;0;0;0;0;0;0;1;1	520408163;1	855670103;1;0;0;0;0;0;0;0;0;0;0;0;0;0;8;84	2844162;163;103	9;39	10572472;[30	100);121	8;1HighRisk;1;1;1;27;4	355774648;3;4	2;4	65;11	85;2;0;13	22;3	66;84	23443143;-3	55E-15;58	39709779;17	02054795;52	36552171;4;651;0	587177437
246183903;1;1;62;2;246;1;0;1;1;0;0;0;1;0;0;0;0;0;0;0;2highPA;1;0;0;0;0;0;0;0;1;3;0;0;1;0;0;0;1;1;0;1;0;1;1;0;8;88	61924744;182	3;84	2;25	33604106;[25	30);96	5;0LowRisk;2;2;1;51;2	2;6;7;7;20;6;3;21;4;74	59105665;35	83938132;63	17617821;17	53424658;80	1036941;4;651;0	853717698
246183920;0;1;63;1;246;0;0;0;1;0;0;0;0;0;0;0;0;0;0;0;2highPA;0;0;0;0;0;0;0;1;1;3;0;0;0;0;0;1;0;0;0;0;0;1;1;0;13;97	92578125;169	7;103	2;35	83570994;[30	100);118;1HighRisk;2;0;1;52;2;4;6;8;18;5;2;22;7;0;-3	55E-15;72	78296304;19	76027397;93	13026572;4;651;0	791062018
246184643;1;1;47;1;246;1;0;0;0;0;0;0;0;0;0;1;0;1;0;2;2highPA;0;0;0;0;0;0;0;0;1;3;0;0;0;0;0;0;0;0;0;0;0;1;1;0;9;100;180	3;72	7;22	36366394;[18.5	25);82	5;0LowRisk;0;1;1;56;2	4;6;7;8;21;4;2;14;7;69	93250507;19	95447155;75	32293292;55	88343481;80	31464044;4;662;2	445415232
246184758;1;0;51;2;246;1;0;1;1;0;1;1;0;0;0;0;0;0;0;2;2highPA;0;0;0;0;0;0;0;0;1;3;0;0;0;0;0;0;1;0;0;1;0;0;0;0;18;61	76154709;165	8;69	9;25	42776115;[25	30);82	5;0LowRisk;2;1;1;38;2	4;4;6;8;18;6;5;25;8;68	93511519;20	66666667;83	34972529;67	61415525;78	34765103;4;662;0	559868491
246184769;0;1;51;2;246;1;0;0;0;0;0;0;0;0;0;0;0;0;1;2;2highPA;0;0;0;0;0;0;0;0;1;3;0;0;0;0;0;0;0;0;0;0;0;0;0;0;9;100;181	8;79	8;24	14432862;[18.5	25);89	2;0LowRisk;2;1;1;55;2	1;4;9;9;22;6;3;29;7;78	20076316;22	42026266;79	28150459;54	16309932;83	93516301;4;662;1	85734527
246184775;1;0;51;2;246;1;0;0;1;0;0;0;0;0;0;0;1;0;0;0;2highPA;0;0;0;0;0;1;0;1;1;3;0;0;0;0;0;1;0;0;0;0;0;0;0;0;11;88	63065338;166	2;93	9;33	99410045;[30	100);103;1HighRisk;2;1;1;33;2	5;8;9;10;27;6;3;36;9;86	25220597;17	72887124;80	96246299;62	48155954;80	72731361;4;662;0	690714324
246184786;0;0;53;4;246;1;0;0;0;0;0;0;0;0;0;1;0;0;0;2;2highPA;0;0;0;1;0;1;0;1;1;3;0;0;0;0;1;1;0;0;0;0;0;1;3;0;11;95	12963867;169	6;79	9;27	77762326;[25	30);94	1;1HighRisk;1;1;1;32	06060606;2	8;9;9;9;27;6;5;29;10;64	40285974;24	88850174;74	07203185;56	83219178;78	47660009;4;662;0	827211094
246185574;1;0;40;2;246;0;0;1;1;0;0;0;0;0;0;1;1;1;1;2;2highPA;0;0;0;0;0;1;0;0;1;3;0;0;0;1;0;0;0;0;0;0;1;1;10;0;19;76	8776474;168	1;60	3;21	33938433;[18.5	25);72	3;0LowRisk;0;3;1;35;2	7;6;8;10;24;6;3;24;9;62	42649913;24	82926829;60	0624025;59	28082192;82	72845107;4;670;1	278398308
246185662;1;0;44;2;246;0;0;0;0;0;0;0;0;0;0;1;0;0;0;0;0Inactive;0;0;0;0;0;0;0;0;1;3;0;0;0;0;0;0;0;0;0;0;0;0;0;0;16;100;165	9;77	7;28	23112902;[25	30);92	8;1HighRisk;1;1;1;33;2	1;7;7;9;23;6;0;22;9;87	90726737;22	50058072;75	57666592;72	9921084;81	95155541;4;670;1	41755183
246185794;1;1;53;2;246;0;0;0;0;0;0;0;0;0;0;0;0;0;1;0;1moderatePA;0;0;0;0;0;0;1;0;1;3;0;0;0;0;0;0;0;0;0;0;0;1;1;0;13;100;178;91	3;28	81580609;[25	30);98	5;0LowRisk;1;1;1;63;1	8;5;8;8;21;7;5;25;6;62	11949408;21	68549422;78	17472699;60	34166932;84	91427561;4;670;0	811945982
246185927;1;0;58;2;246;0;0;0;1;0;0;0;0;1;0;1;1;0;0;2;1moderatePA;0;0;0;0;0;0;0;0;1;3;0;0;0;0;0;0;1;0;0;0;0;1;10;1;18;96	42891693;165	9;60	3;21	90910012;[18.5	25);70	7;0LowRisk;1;3;1;35;2	5;8;9;9;26;7;7;32;9;64	84573206;24	74859287;77	46213074;56	67476801;84	23741629;4;670;0	591194977
246185970;1;1;58;2;246;0;0;0;0;0;0;0;0;0;0;0;0;1;0;2;1moderatePA;0;0;0;0;0;0;0;0;1;3;0;0;0;0;0;0;0;0;0;0;0;1;2;0;17;100;184;106	8;31	54536862;[30	100);111	3;1HighRisk;1;1;1;60;2	8;5	895833333;7	895833333;8	625;22	41666667;7;6;27;7	770833333;55	08609177;25	06803594;86	76577296;64	91248097;85	92838626;4;670;0	584397146
246186001;1;1;60;2;246;0;0;0;0;0;0;0;0;0;0;1;1;1;1;3;1moderatePA;0;0;0;0;0;0;0;1;1;3;0;0;0;0;0;0;1;0;0;0;1;1;5;0;8;98	40545654;175	2;94	6;30	81931152;[30	100);108;1HighRisk;2;1;1;56;2;7;9;10;26;5;5;25;10;65	18754949;21	70731707;40	99063963;58	01369863;75	0162022;4;670;1	35655223
246186023;1;0;60;4;246;1;0;0;1;0;1;0;1;1;0;1;1;0;0;2;1moderatePA;0;0;0;0;0;1;1;0;1;3;0;0;1;1;1;0;1;0;0;0;1;1;4;0;18;93	39014435;151	2;52;22	7457238;[18.5	25);74	6;0LowRisk;5;3;0;30;2	1;7;10;9;26;7;6;26;9;63	16821369;35	60487805;61	34945398;0;49	02786779;4;670;0	525770369
246186034;0;0;61;2;246;0;0;0;0;0;0;0;0;0;0;1;0;0;0;2;1moderatePA;0;0;0;0;0;1;0;0;1;2;0;0;0;0;0;0;0;0;0;0;0;0;0;0;10;98	8640976;171	8;92	2;31	23809937;[30	100);102;1HighRisk;2;2;1;33;2	1;5;7;6;18;7;5;25;4;72	08378073;31	07317073;100;70	4109589;80	69522182;4;670;0	759626271
246186057;1;0;61;2;246;0;0;0;0;0;0;0;0;0;0;0;0;0;0;0;1moderatePA;0;0;0;0;0;0;0;0;1;3;0;0;0;0;0;0;1;0;0;0;0;1;2;0;15;100;149	5;53	6;23	98183466;[18.5	25);71	4;0LowRisk;5;3;0;24;3	3;6;9;9;24;5;5;38;9;76	38601975;24	92682927;57	60530421;70	58219178;82	66868294;4;670;0	651605796
246186606;1;0;35;2;246;0;0;0;1;0;0;0;0;0;0;0;0;0;0;0;1moderatePA;0;0;0;0;0;0;0;0;1;3;0;0;0;0;0;0;1;0;0;0;1;1;5;0;16;100;169	3;71	2;24	84082855;[18.5	25);81;0LowRisk;2;2;1;37;2	5;6;8;8;22;7;5;29;7;68	13956632;16	48780488;84	43837754;44	79452055;84	64233636;4;674;1	115244314
246186674;0;1;41;1;246;1;0;1;1;0;0;0;0;0;0;1;1;0;0;0;1moderatePA;0;0;0;1;0;0;0;0;1;3;0;0;0;0;0;0;0;0;0;0;1;1;7;0;14;100;181	2;82	1;25	00499491;[25	30);87	3;0LowRisk;3;2;0;64;2	5;5;10;10;25;4;4;27;9;57	10384172;18	55609756;77	86484187;52	00532725;84	6709639;4;674;1	639093944
246186751;1;1;47;2;246;0;0;1;1;0;0;0;0;0;0;0;1;1;0;3;2highPA;1;0;0;0;0;0;0;0;1;3;0;0;0;0;0;0;1;0;0;0;0;1;3;0;11;98	8640976;178	8;90	5;28	30828441;[25	30);101	2;0LowRisk;1;1;1;49;0;6;8;8;22;7;5;30;6;54	77599148;24	22207959;80	03420137;55	23494744;87	14901506;4;674;1	672501849
246186762;1;1;46;4;246;0;0;1;1;0;0;0;1;1;1;1;1;1;1;3;2highPA;1;0;0;0;0;0;0;0;1;2;0;0;1;1;1;1;0;0;0;0;0;1;12;0;11;90	22143555;178	1;91	9;28	97261347;[25	30);101	3;0LowRisk;0;3;1;69;2	459139785;5	683673469;7	673469388;8	469387755;21	82653061;7;3;26	31632653;7	428571429;49	69279881;25	96878049;72	93788115;60	96884666;78	84327441;4;674;1	672501849
246186773;1;1;47;2;246;1;0;0;0;0;0;0;0;0;0;0;0;1;0;3;2highPA;1;0;0;0;0;0;0;0;1;3;0;0;0;0;0;0;1;0;0;0;0;1;4;0;15;100;171;97	1;33	20679867;[30	100);103	4;1HighRisk;1;1;1;59;2	2;4;8;6;18;4;3;22;7;69	12663403;26	04621309;57	60530421;26	33561644;52	75437459;4;674;1	330863059
246186790;1;1;47;2;246;0;0;0;1;0;0;0;0;0;0;1;0;0;0;2;1moderatePA;0;0;0;0;0;0;0;0;1;3;0;0;0;0;0;0;0;0;0;0;0;1;3;0;13;100;170	4;75	1;25	86430162;[25	30);87	3;0LowRisk;1;1;1;57;1	6;7;8;9;24;7;6;26;7;66	5663695;21	11514464;81	09631528;61	01740868;85	65189214;4;674;1	270726768
246186861;1;1;52;2;246;0;0;0;0;0;0;0;0;0;1;0;1;1;0;0;2highPA;0;0;0;0;0;0;0;1;1;3;0;0;0;0;0;0;0;0;0;0;0;0;0;0;12;100;193	5;75	7;20	21780208;[18.5	25);95	2;0LowRisk;0;0;1;52;2	269767442;7;7;10;24;5;4;24;10;69	03952409;16	48780488;80	88923557;65	37671233;51	58781594;4;674;0	9551939
246186954;1;0;57;2;246;0;0;0;1;0;0;0;0;0;0;1;0;0;0;0;1moderatePA;1;0;0;0;0;0;0;0;1;3;0;0;0;0;0;0;0;0;0;0;0;1;6;0;17;100;166;78	1;28	3422848;[25	30);97	6;1HighRisk;2;2;1;35;2	5;7;10;10;27;5;4;29;9;64	97883756;15	41463415;74	81892133;51	96658364;80	57199005;4;674;0	544562198
246187030;1;1;61;4;246;0;0;0;1;0;0;0;1;0;1;0;0;1;0;2;0Inactive;0;0;0;0;0;0;1;1;1;2;0;0;0;0;0;0;0;0;0;0;0;1;6;0;15;84	4261322;173	3;111	5;37	12596423;[30	100);123;1HighRisk;1;1;1;46;2	6;5;8;8;21;7;5;19;8;65	57493156;-3	55E-15;100;53	11643836;95	00972132;4;674;0	65029059
246187041;1;1;62;2;246;0;0;0;1;0;0;0;0;0;0;0;0;0;0;2;2highPA;0;0;0;0;0;0;0;0;1;3;0;0;0;0;1;1;0;0;0;0;0;0;0;0;15;97	43428802;174;75	6;24	97027348;[18.5	25);88;0LowRisk;0;1;1;56;1	9;4;7;8;19;5;5;28;7;67	93084227;55	56097561;64	50858034;8	082191781;95	00972132;4;674;0	625039521
246187140;1;0;64;2;246;0;0;0;1;0;0;0;0;0;0;1;0;0;1;2;1moderatePA;1;0;0;0;0;0;0;0;1;3;0;0;0;0;0;0;1;0;0;0;0;1;10;0;20;100;168	8;70	8;24	84782462;[18.5	25);82	9;0LowRisk;3;2;0;30;2	1;4;8;8;20;6;3;38;6;60	38062874;-3	55E-15;56	74726989;78	76712329;87	16785483;4;674;0	600207882
246187157;0;0;64;2;246;1;1;0;1;0;0;0;0;0;0;0;1;0;1;0;2highPA;1;0;0;0;0;0;1;1;1;2;0;0;0;0;0;0;0;1;0;1;0;1;4;0;11;77	58628082;167	5;53	3;18	99754957;[18.5	25);70	8;0LowRisk;1;2;1;25;2	468421053;8;9;10;27;5;4;27;9;65	59038913;28	23946785;100;1	952054795;100;4;674;0	777061905
246187706;0;0;42;2;246;1;0;1;1;0;0;0;0;1;1;1;1;0;0;0;1moderatePA;0;0;0;0;0;0;1;0;1;3;0;0;0;0;0;0;1;0;0;0;0;1;3;1;20;97	92578125;166	2;79	2;28	67234031;[25	30);95	9;1HighRisk;2;1;1;48;2;8;8;9;25;7;4;16;10;76	57414584;20	44227642;81	8394554;65	8102594;83	52546159;4;682;1	89522524
246187752;1;0;46;4;246;0;0;1;1;0;0;0;0;0;0;0;1;0;1;0;1moderatePA;0;0;0;0;0;0;0;0;1;2;0;0;0;0;0;0;1;0;0;1;0;1;9;0;20;100;163	5;100	4;37	5576317;[30	100);114	8;1HighRisk;1;1;1;37;2	7;7;7;9;23;8;4;21;8;70	35337502;25	84291029;76	95193522;69	80896832;83	14214733;4;682;1	102251248
246187851;1;0;52;2;246;0;0;0;1;0;0;0;0;0;0;0;0;0;0;2;1moderatePA;0;0;0;0;0;0;0;0;1;2;0;0;0;0;0;0;0;0;0;0;0;1;1;0;19;100;159	8;56	2;22	00811089;[18.5	25);75	1;0LowRisk;1;2;1;32;1	9;4;9;10;23;7;6;22;9;66	33055075;23	37560976;74	1819185;68	65172722;84	50787568;4;682;0	526510871
246187950;1;1;59;2;246;1;0;0;1;0;0;0;0;1;0;0;1;0;0;0;2highPA;1;0;0;0;0;0;0;0;1;2;0;0;0;1;0;0;0;1;0;1;0;1;1;0;12;100;169	7;66	4;23	05708469;[18.5	25);86;0LowRisk;1;1;1;36;2;4;8;6;18;5;3;32;6;60	30819275;22	54790941;69	975039;65	55422374;81	85292068;4;682;0	649554987
246188003;1;0;61;2;246;1;0;1;1;1;1;0;0;1;0;0;1;0;0;0;2highPA;1;0;0;0;0;0;1;0;1;3;0;0;0;0;0;0;0;0;0;0;0;1;5;0;10;72	7033844;169	6;86	6;30	10691082;[30	100);101	9;1HighRisk;1;2;1;49	02783505;2	9;6;9;5;20;6;5;24;8;45	44956555;20	06931964;100;14	52054795;100;4;682;0	65741029
246188014;0;0;61;5;246;0;0;0;1;0;0;0;0;0;0;1;1;0;1;0;0Inactive;0;0;0;0;0;0;0;0;1;2;0;0;0;0;0;0;0;0;0;0;1;1;32;0;7;96	01707936;168	9453125;79	72;27	93026119;[25	30);96	43555556;1HighRisk;1;0;1;25;3	0525;3	459183673;4	857142857;5	979166667;14	2954932;5;3;17	15306122;4	24742268;39	31678352;-3	55E-15;85	49141966;80	58219178;100;4;682;0	909223127
246188671;0;0;37;2;246;0;0;1;1;0;0;0;0;1;0;1;1;0;0;2;2highPA;0;0;0;0;0;0;0;0;1;3;0;0;0;0;0;0;0;0;0;0;0;1;8;1;14;97	67878669;166	8;67;24	08145426;[18.5	25);82	5;0LowRisk;1;1;1;31;2	2;7;10;10;27;7;5;19;9;73	13334742;21	83347351;79	64118565;67	10450729;85	62432491;4;706;1	117075106
246188705;1;0;37;2;246;0;0;0;1;0;0;0;0;0;0;0;0;0;0;2;2highPA;0;0;0;0;0;1;0;0;1;3;0;0;0;0;0;0;0;0;0;1;0;1;5;0;14;100;159	2;57	2;22	56887452;[18.5	25);70	6;0LowRisk;6;3;0;32;2;6;7;8;21;7;7;37;7;86	80170952;22	65463415;83	61934477;72	54464286;85	67915825;4;706;1	52020754
246188781;1;0;48;1;246;0;0;0;1;0;0;0;0;0;0;0;1;1;0;2;1moderatePA;0;0;0;0;0;0;0;1;3;3;1;0;0;0;0;0;0;0;0;0;0;1;15;0;15;100;160;94	1;36	7578125;[30	100);101	6;1HighRisk;1;1;1;28;1	9;4;7;9;20;5;5;27;5;47	16243973;18	43975246;79	70618825;71	62181996;86	08307873;4;706;1	180350198
246188839;0;1;49;1;246;0;0;0;0;0;0;0;0;0;0;1;1;1;0;0;1moderatePA;0;0;0;0;0;0;0;1;1;3;0;0;0;0;0;0;1;0;0;0;0;1;5;0;15;100;172	2;74	3;25	0566219;[25	30);88	8;0LowRisk;2;2;1;42;2	2;7;9;9;25;7;5;23;9;61	50967127;24	35772358;66	34165367;27	0890411;93	13026572;4;706;1	672501849
246188891;1;1;53;2;246;0;0;0;0;0;0;0;0;0;0;0;0;1;1;0;1moderatePA;0;0;0;0;0;0;0;0;1;3;0;0;0;0;0;0;1;0;0;0;0;0;0;0;10;100;174	3;75	5;24	8514754;[18.5	25);90	6;0LowRisk;0;0;1;57;2	7;7;7;9;23;7;4;17;7;57	61604736;20	54225752;79	488725;60	23098222;82	30791388;4;706;1	85734527
246188918;1;1;54;4;246;0;0;0;0;0;0;0;0;0;0;1;0;0;1;3;2highPA;1;0;0;0;0;1;0;0;1;3;0;0;0;0;0;0;0;0;0;0;0;1;1;0;12;100;185	9;95;27	48937246;[25	30);97;0LowRisk;1;1;1;57;2	2;5;7;8;20;8;6;25;7;68	07863949;25	29631552;80	42742164;65	36063741;88	41153597;4;706;0	881342252
246188951;1;0;55;2;246;0;0;0;1;0;0;0;0;0;0;0;1;0;1;3;1moderatePA;1;0;0;0;0;0;0;0;1;3;0;0;0;0;0;0;1;0;0;0;1;0;0;0;16;95	19533539;152;61	2;26	48891967;[25	30);86	5;0LowRisk;1;2;1;25;2	7;8;9;9;26;8;6;22;9;72	55638131;20	90731707;80	82323293;68	3510274;85	82598003;4;706;0	50377139
246188990;1;0;58;2;246;0;0;0;1;0;0;0;0;0;0;0;0;0;0;0;2highPA;0;0;0;0;0;0;0;0;1;3;0;0;0;0;0;0;0;0;0;0;0;0;0;0;12;100;155	8;58	4;24	0590204;[18.5	25);84;0LowRisk;2;2;1;27;2	2;7;9;9;25;6;3;25;9;58	82946748;20	98536585;66	34165367;21	91780822;93	13026572;4;706;0	689200799
246189004;0;0;59;2;246;1;0;0;0;0;0;0;0;0;0;1;0;0;1;3;1moderatePA;0;0;0;0;0;0;0;0;1;3;0;0;0;0;0;0;0;0;0;0;0;1;1;0;16;100;164	2;66	8;24	77594093;[18.5	25);79	9;0LowRisk;2;3;0;24;2	9;6;8;10;24;8;5;29;9;63	26238617;20	70426829;77	84833268;58	96594368;93	25702413;4;706;0	596461332
246189010;1;0;59;2;246;0;0;0;0;0;0;0;0;0;0;0;0;0;0;0;2highPA;1;0;0;1;0;0;0;1;1;2;0;0;1;1;1;1;0;0;0;1;1;1;8;0;12;100;154;51	7;21	79962894;[18.5	25);75	5;0LowRisk;1;2;1;27;2	5;6;9;9;24;8;7;25;9;62	58034024;28	29666501;66	40185173;64	30298147;79	95463383;4;706;0	632208428
246189021;0;1;60;2;246;1;0;0;0;0;0;0;0;0;0;0;0;1;0;3;2highPA;0;0;0;0;0;0;0;0;1;3;0;0;0;0;0;0;0;0;0;0;1;0;0;0;10;100;169	8;77	8;26	98386933;[25	30);104;1HighRisk;0;0;1;37;1	6;4;5;7;16;5;3;23;6;64	65707591;31	37804878;64	22331179;1	952054795;93	13026572;4;706;0	611182123
246189043;0;1;62;2;246;0;0;0;1;0;0;0;0;0;0;0;1;0;1;2;2highPA;0;0;0;0;0;0;0;0;2;3;1;0;0;0;1;0;0;0;0;0;0;0;0;0;8;91	29523468;170	3;91	4;31	51497013;[30	100);104	3;1HighRisk;3;1;1;45;2	1;6;9;9;24;7;4;24;6;54	38839869;13	94501109;75	89244746;32	5;93	13026572;4;706;0	654010209
246189131;1;1;64;2;246;0;0;0;0;0;0;0;0;0;0;0;0;0;1;3;2highPA;0;0;0;0;0;0;0;1;1;3;0;0;0;1;0;0;1;0;0;0;0;1;1;0;17;100;160	9;74;28	58377809;[25	30);93	9;0LowRisk;1;1;1;51;2	5;7;7;6;20;7;5;23;5;45	9743332;23	41582391;97	2698908;56	78082192;71	64614388;4;706;0	65029059
246189584;1;0;29;2;246;0;0;1;1;0;0;0;0;1;1;1;1;0;1;0;1moderatePA;0;0;0;0;0;0;1;0;1;3;0;0;0;0;0;0;1;0;0;0;0;1;20;0;16;85	40911102;179;107	8;33	64439312;[30	100);103;1HighRisk;1;2;1;33;2	4;7;7;10;24;8;7;32;7;60	54144236;22	58309699;75	17334027;62	09183674;85	26797036;4;707;1	249935524
246189709;1;1;40;2;246;0;0;0;1;0;0;0;0;0;0;1;1;0;1;3;2highPA;0;0;0;0;0;0;0;0;1;3;0;0;0;0;0;0;0;0;0;0;0;1;2;0;14;97	19851685;185	8;84	7;24	53533494;[18.5	25);95	9;0LowRisk;1;2;1;52;1	6;6;8;9;23;8;5;33;8;67	06195162;23	36849044;81	99564825;63	87236886;87	7070974;4;707;1	6691462
246189793;1;1;47;2;246;0;0;0;1;0;0;0;0;0;0;1;0;1;1;3;2highPA;0;0;0;0;0;0;0;0;1;3;0;0;0;0;0;0;1;0;0;0;0;1;1;0;14;100;178	6;85	6;26	83557193;[25	30);91	1;0LowRisk;1;1;1;59;1	5;6;7;7;20;6;6;31;8;63	46413247;20	45676275;76	42532974;57	75731211;84	11373947;4;707;1	268157373
246189906;0;1;54;2;246;0;0;1;1;0;0;0;0;0;0;1;1;1;0;2;1moderatePA;0;0;0;0;0;0;0;0;1;2;0;0;0;0;0;0;1;0;0;0;0;1;15;0;7;98	8640976;176;81	9;26	43982438;[25	30);102	1;1HighRisk;0;0;1;58;2	5;7;9;9;25;5;4;25;9;72	08474903;20	97560976;97	2698908;100;68	85936487;4;707;1	85734527
246189939;1;1;55;2;246;1;0;0;1;0;0;0;0;0;0;0;1;1;0;3;1moderatePA;0;0;0;0;0;0;0;0;1;3;0;0;0;0;0;0;0;0;0;0;0;1;3;0;16;94	97842407;182;87	5;26	4158918;[25	30);97	7;0LowRisk;1;1;1;58;1	8;5;9;9;23;8;6;43;8;67	8769942;21	82299652;82	94851794;68	42904812;89	95719207;4;707;0	619680292
246189952;1;0;57;2;246;0;0;0;1;0;0;0;0;0;0;1;0;0;1;3;2highPA;0;0;0;0;0;0;0;0;1;3;0;0;0;0;1;0;1;0;0;0;1;1;7;0;14;96	78987885;162	9;68	7;25	88895785;[25	30);90	3;1HighRisk;3;3;0;27;2	1;7;7;9;23;6;4;23;8;68	43185863;-3	55E-15;79	84838144;48	86986301;95	00972132;4;707;0	685060803
246190027;0;0;60;2;246;0;0;0;1;0;0;0;0;0;0;1;0;0;0;0;2highPA;1;0;0;0;0;0;0;1;1;3;0;0;0;0;0;0;1;0;0;0;1;1;5;0;10;100;160	8;81	1;31	36525086;[30	100);96;1HighRisk;2;3;0;22;2	6;4;7;10;21;5;3;20;9;73	21448079;57	56097561;56	74726989;78	15068493;79	77640959;4;707;0	632208428
246190876;1;1;44;2;246;1;0;0;1;0;0;0;0;0;0;0;0;0;1;2;2highPA;1;0;0;0;0;0;0;0;1;3;0;0;0;0;1;0;0;0;0;0;0;0;0;0;14;90	22143555;170	9;93;31	84188893;[30	100);109;1HighRisk;1;1;1;58;2	2;6;8;9;23;7;6;29;10;68	01049149;20	68292683;81	22022178;64	57762557;84	80981106;5;145;1	594329679
246190887;1;0;46;2;246;1;0;1;1;0;0;0;0;0;0;1;1;1;0;2;2highPA;0;0;0;0;0;0;0;0;1;3;0;0;0;1;1;0;1;0;0;0;0;0;0;0;15;95	49060059;171	4;64	5;21	95523447;[18.5	25);81	8;0LowRisk;0;1;1;34;2	7;10;9;10;29;7;5;32;10;38	61629715;38	34146341;70	43681747;49	07534247;80	1036941;5;145;0	897251451
246190944;1;1;49;4;246;1;0;0;1;0;0;0;0;0;0;0;0;1;0;3;1moderatePA;0;0;0;0;0;0;0;1;1;2;0;0;1;0;0;0;0;0;0;1;0;1;1;0;16;100;174	4;107	4;35	31110597;[30	100);115	4;1HighRisk;1;1;1;55;2	2;5;10;9;24;8;7;36;8;56	92760109;26	00304878;76	17387048;69	12607813;82	45404779;5;145;1	464850599
246190975;1;1;48;2;246;1;0;0;0;0;0;0;0;0;0;1;1;0;1;2;1moderatePA;0;0;0;0;0;0;0;1;1;2;0;0;0;0;0;0;0;0;0;0;0;0;0;0;13;100;168	5;83;29	23332952;[25	30);99;0LowRisk;1;2;1;54;2	1;7;10;9;26;5;5;18;9;59	72160807;22	84;71	13722049;65	74222866;78	90142447;5;145;2	12375662
246191063;1;1;54;1;246;1;0;0;1;0;0;0;0;0;0;1;1;0;1;3;2highPA;0;0;0;0;1;1;0;1;1;3;0;0;0;0;0;0;1;0;0;0;0;1;3;0;14;91	60800934;163	2;89;33	41563341;[30	100);113	3;1HighRisk;2;1;1;50;2	4;5;7;8;20;5;4;23;9;46	48749922;15	53780488;71	63182527;54	59844212;82	05853955;5;145;0	915026542
246191138;0;1;61;4;246;1;0;0;0;0;0;0;0;0;0;0;1;0;1;0;2highPA;1;0;0;0;0;0;1;1;1;3;0;0;0;0;1;0;0;0;0;0;0;0;0;0;15;100;171;87	3;29	8553401;[25	30);101	4;0LowRisk;2;1;1;53;1	9;3;6;9;18;6;4;24;5;74	02205294;15	49457995;100;51	98630137;93	13026572;5;145;0	570188008
246191149;0;0;61;2;246;1;0;0;0;0;0;0;0;0;0;0;0;0;0;2;2highPA;0;0;0;0;0;0;0;0;1;3;0;0;0;0;1;1;0;0;0;0;0;0;0;0;12;97	76548767;168	6;67	1;23	60518343;[18.5	25);85	4;0LowRisk;1;2;1;28;2	4;6;7;8;21;5;4;18;8;61	54254771;48	48780488;71	95571156;45	99315068;82	89558959;5;145;0	574991343
246191181;0;1;64;2;246;0;0;0;1;0;0;0;0;0;0;0;1;0;1;2;2highPA;0;0;0;0;0;0;0;0;1;2	37;0;0;0;0;0;1;0;0;0;0;0;1;3;0;11;98	40545654;165	6;73	8;26	91136316;[25	30);94	2;0LowRisk;1;2;1;50;2	2;6;7;7;20;6;3;24;6;76	78296569;-3	55E-15;75	22195433;63	59589041;81	03982142;5;145;0	884860834
246191383;1;0;29;2;246;0;0;0;0;0;0;0;0;0;0;1;0;1;0;0;1moderatePA;0;0;0;0;0;0;0;0;1;3;0;0;0;0;0;0;0;0;0;1;0;0;0;0;14;100;159	5;57	2;22	48405578;[18.5	25);73	1;0LowRisk;1;1;1;31;3;8;10;10;28;6;4;14;9;66	11737049;20	38880918;75	3636632;62	67825781;84	83648911;5;203;1	195952869
246191429;0;0;33;2;246;0;0;0;0;0;0;0;0;0;0;0;0;0;1;0;2highPA;0;0;0;0;0;0;0;0;1;3;0;0;0;0;0;0;1;0;0;0;1;1;1;0;14;100;165	1;55	9;20	50773332;[18.5	25);70	1;0LowRisk;1;3;1;35;2	2;9;10;10;29;6;6;26;10;83	77134855;21	43902439;82	57080283;64	57635718;88	09138043;5;203;1	639207284
246191462;0;0;33;1;246;0;0;0;0;0;0;0;0;0;0;1;1;0;0;0;2highPA;0;0;0;0;0;0;0;0;1;3;0;0;0;0;0;0;0;0;0;0;0;1;12;0;20;96	78987885;166	8;74	9;26	92090932;[25	30);104	4;1HighRisk;2;3;0;30;2	6;6;7;8;21;7;4;32;6;76	22156287;15	44840525;84	33937358;70	3514351;86	91443575;5;203;1	639207284
246191575;1;1;43;2;246;0;0;0;1;0;0;0;0;0;0;0;1;0;0;3;2highPA;1;0;0;0;0;0;0;0;1;3;0;0;0;0;1;1;0;0;1;1;1;1;1;0;12;100;176	1;76;24	50726689;[18.5	25);79	5;0LowRisk;1;1;1;57;2	4;5;5;7;17;6;4;21;6;77	87829939;-3	55E-15;75	1950078;61	84931507;100;5;203;1	473156146
246191586;1;0;44;2;246;0;0;0;1;0;0;0;0;0;0;0;1;0;0;0;2highPA;0;0;0;0;0;1;0;1;1;3;0;0;0;1;0;0;1;0;0;0;0;1;3;0;19;100;166;69	8;25	33023661;[25	30);86	1;0LowRisk;1;1;1;41;1	8;10;10;10;30;9;6;38;10;70	22402171;15	2899729;80	70346498;64	48956295;87	76347869;5;203;1	244882583
246191601;1;0;47;2;246;0;0;0;0;0;0;0;0;0;0;0;0;0;0;0;2highPA;0;0;0;0;0;0;0;0;1;3;0;0;0;0;0;0;0;0;0;0;0;1;2;0;18;100;172	1;68	3;23	05998195;[18.5	25);75	1;0LowRisk;1;1;1;34;2	5;7;9;9;25;6;6;29;9;62	33989434;15	79737336;77	90876151;62	1674768;85	46546616;5;203;1	56254479
246191767;1;1;57;2;246;0;0;0;1;0;0;0;0;0;0;0;0;0;1;2;1moderatePA;1;0;0;0;0;0;0;0;1;2;0;0;0;0;0;0;0;0;0;0;0;1;1;0;13;96	33123779;180;79	8;24	62962963;[18.5	25);95	1;0LowRisk;0;0;1;52;1	9;5;8;9;22;7;3;20;7;71	07643236;20	81894934;79	79162024;61	27651348;81	35288399;5;203;0	600862199
246191820;1;1;60;2;246;0;0;0;0;0;0;0;0;0;0;0;0;0;1;2;1moderatePA;0;0;0;0;0;0;0;1;1;3;0;0;0;0;0;0;1;0;0;0;0;1;1;0;17;100;175	8;83	6;27	05007889;[25	30);98	9;0LowRisk;1;0;1;54;1	8;6;8;10;24;7;5;32;8;61	71323167;-3	55E-15;75	1950078;59	21232877;87	62151653;5;203;0	686928165
246191831;1;1;60;2;246;0;0;1;1;0;0;0;0;0;0;1;0;0;1;0;2highPA;0;0;0;0;0;0;0;0;1;2;0;0;0;0;1;0;1;0;0;0;0;1;1;1;13;100;181	4;90	4;27	47222692;[25	30);102	6;1HighRisk;2;0;1;60;1	9;5;9;10;24;7;5;29;7;50	54623885;24	92682927;52	18408736;56	50684932;54	1801685;5;203;0	877289962
246191842;1;0;61;1;246;0;0;0;1;0;0;0;0;0;0;0;0;0;0;2;2highPA;1;0;0;0;0;0;0;0;1;3;0;0;0;0;0;1;0;0;0;0;0;0;0;0;20;97	43428802;154	1;60;25	26655159;[25	30);77	7;0LowRisk;1;1;1;22;2	8;7;9;10;26;5;5;28;7;61	23350254;-3	55E-15;100;89	65753425;100;5;203;0	629790506
246192253;1;1;40;2;246;0;0;0;1;0;0;0;0;0;0;0;1;0;1;3;2highPA;0;0;0;0;0;0;0;0;1;3;0;0;0;0;0;0;0;0;0;0;0;0;0;0;15;100;175	8;91	4;29	57389007;[25	30);101	6;0LowRisk;0;1;1;63;1	9;6;7;8;21;7;5;34;7;48	99136668;25	42439024;77	96086844;59	93150685;82	56642904;5;232;2	10345239
246192348;1;0;45;1;246;0;0;0;0;0;0;0;0;0;0;0;1;0;1;3;0Inactive;0;0;0;0;0;0;1;1;1;3;0;0;0;0;0;0;0;0;0;0;1;1;30;0;18;94	55536652;158	1;82	3;32	92578177;[30	100);101	5;1HighRisk;0;0;1;31;2;6;9;10;25;5;5;25;10;70	42606391;17	42276423;69	34854814;61	40900196;80	57546415;5;232;0	990829357
246192425;1;1;54;2;246;1;0;0;1;0;0;0;0;0;0;1;1;0;0;0;0Inactive;1;0;0;0;0;0;0;1;1;3;0;0;0;0;0;0;0;0;0;0;0;1;5;0;10;100;184	1;77	9;22	98422586;[18.5	25);95	6;0LowRisk;0;0;1;42;2	1;2;6;7;15;7;4;20;7;65	77362764;18	59885833;79	70118805;63	05790785;83	41766788;5;232;1	40077738
246192510;1;1;62;4;246;1;0;0;0;0;0;0;0;0;0;0;0;1;0;2;0Inactive;0;0;0;0;0;0;0;0;1;2;0;0;0;0;0;0;0;0;0;0;0;1;2;0;9;100;172	7;91	7;30	74571949;[30	100);109	8;1HighRisk;0;0;1;62;2	2;3;7;6;16;5;3;17;5;67	80052035;26	43902439;100;36	02739726;93	13026572;5;232;0	673630762
246192587;1;1;63;2;246;0;0;1;1;0;0;0;0;1;1;1;1;0;1;0;1moderatePA;0;0;0;0;0;0;1;0;1;2;0;0;0;0;0;0;1;0;0;0;0;1;4;0;20;85	99323273;170	7;69	9;23	98888892;[18.5	25);86	5;0LowRisk;1;2;1;46;2	2;5;9;10;24;7;6;33;8	639175258;53	3789898;-3	55E-15;59	12636505;45;82	72845107;5;232;0	564653533
246193072;1;0;35;1;246;1;0;1;1;0;0;0;1;0;0;1;1;0;1;0;0Inactive;0;0;0;0;0;1;0;0;1;3;0;0;0;0;0;0;0;0;0;1;0;1;1;1;16;85	71115875;167;121	1;43	42213776;[30	100);129	2;1HighRisk;0;1;1;36;1	9;8;9;9;26;6;6;40;10;73	8214481;22	51732991;80	27635391;59	60350076;84	60713514;5;247;1	127871385
246193184;1;0;45;2;246;1;0;0;1;0;0;0;0;0;0;1;0;0;0;0;1moderatePA;0;0;0;0;1;1;0;1;1;3;0;0;0;0;0;0;0;0;0;0;1;1;2;0;17;100;166;72	5;26	31005952;[25	30);84	5;0LowRisk;1;1;1;30;2	1;7;9;10;26;5;3;22;9;70	59385389;15	36417157;74	1406208;64	43648817;83	39665229;5;247;1	32077744
246193381;1;0;57;1;246;0;0;0;1;0;0;0;0;0;0;1;1;0;1;3;2highPA;0;0;0;0;0;0;0;0;1;3;0;0;0;0;1;1;0;0;0;0;0;0;0;0;16;100;160	1;53	5;20	87233892;[18.5	25);76	2;0LowRisk;0;1;1;24;2	2;9;10;9;28;6;5;32;10;52	89730895;18	9203252;74	82818232;55	14840183;82	33867235;5;247;0	708085235
246193415;0;0;58;2;246;1;0;1;1;0;0;0;0;1;0;1;1;0;0;2;2highPA;1;0;0;0;0;0;0;0;1;2;0;0;0;0;0;0;0;0;0;0;1;1;1;1;15;72	82948303;160	4;56	5;21	96037338;[18.5	25);74	5;0LowRisk;2;3;0;30;1	8;5;8;8;21;6;5;21;9;60	16175951;29	95036371;71	11717802;65	33741298;83	46255818;5;247;0	545856511
246193426;0;0;59;2;246;1;0;0;1;0;0;0;0;0;0;0;1;0;1;2;1moderatePA;1;0;0;0;0;0;1;0;1;3;0;0;0;0;0;0;1;0;0;0;1;1;2;0;10;83	53246307;164	4;90	9;33	63258565;[30	100);100	8;1HighRisk;1;1;1;33;2	8;6;10;9;25;6;4;27;7;73	77492462;17	78596317;77	12197377;58	52919971;79	35839274;5;247;0	605782588
246193437;1;0;59;2;246;1;0;0;1;0;0;0;0;0;0;1;0;0;0;2;2highPA;1;0;0;0;0;0;0;0;1;2;0;0;0;0;0;0;0;0;0;0;1;1;1;0;15;100;162	6;57	7;21	82401898;[18.5	25);76	8;0LowRisk;1;2;1;26;2	9;6;8;7;21;6;5;24;6;56	82748073;23	42120075;66	74743585;62	90117417;79	89176928;5;247;0	571529693
246193823;1;0;33;1;246;0;0;1;1;0;0;0;0;1;0;1;1;0;0;2;1moderatePA;0;0;0;0;0;0;1;0;1;3;0;0;0;0;0;0;1;0;0;0;1;1;20;1;23;100;161	3;54;20	75510931;[18.5	25);70;0LowRisk;1;2;1;28;2;5;9;9;23;5;5;23;9;55	59483196;21	48102981;79	54718189;61	59898891;86	66712959;5;286;1	364177088
246193902;1;0;37;1;246;0;0;0;1;0;0;0;0;0;0;1;0;0;0;3;2highPA;0;0;0;0;0;0;0;0;1;2;0;0;0;0;0;0;0;0;0;0;0;0;0;0;18;98	40545654;165	2;59	5;21	80202733;[18.5	25);66	2;0LowRisk;2;4;0;32;1	9;8;8;9;25;5;4;27;10;77	87409806;27	24857291;73	4017839;67	37328767;77	89947433;5;286;1	582840119
246194071;1;0;54;2;246;0;0;0;1;0;0;0;0;1;0;1;1;0;0;0;2highPA;0;0;0;0;0;0;0;1;1;3;0;0;0;0;0;0;0;0;0;0;0;1;2;1;13;95	19533539;157	9;71	3;28	5973157;[25	30);90	5;1HighRisk;1;3;1;30;2	4;7;9;8;24;8;6;32;9;60	44731319;16	14634146;72	69630785;57	23207091;84	17449773;5;286;0	792634287
246194082;1;1;54;2;246;0;0;0;0;0;0;0;0;0;0;0;1;0;1;3;2highPA;0;0;1;0;0;0;0;1;1;2;0;0;0;0;0;0;0;0;0;0;0;1;3;0;10;90	8776474;179	5;105	5;32	74338343;[30	100);120	8;1HighRisk;1;1;1;62;2	2;7;10;9;26;6;4;20;8;67	50553476;16	48780488;81	03061623;100;86	51769832;5;286;1	337887815
246194093;1;0;54;2;246;0;0;0;1;0;0;0;0;0;0;1;0;0;1;0;1moderatePA;1;0;0;0;0;0;0;0;1;2;0;0;0;0;0;0;0;0;0;0;0;1;10;0;11;85	78933716;166	4;61	6;22	24713388;[18.5	25);76;0LowRisk;1;1;1;27;2	5;4;7;8;19;7;7;22;6;65	18711342;27	21300813;71	28301203;67	84134291;78	24427031;5;286;0	618051535
246194108;0;1;53;1;246;1;1;1;1;0;0;0;1;1;1;0;0;1;0;3;1moderatePA;1;1;0;1;0;0;0;1;1;3;0;0;1;1;0;0;1;0;0;0;1;1;4;0;10;76	76211548;172	5;125	7;42	24322621;[30	100);128	7;1HighRisk;1;0;1;51;3	7;4;6;8;18;6;5;20;7;68	67424007;26	81533101;79	16433639;66	22867099;83	32503935;5;286;1	40077738
246194136;0;0;56;2;246;0;0;1;1;1;1;1;0;1;1;1;1;0;1;0;1moderatePA;1;0;0;0;0;0;1;1;1;2;0;0;0;0;0;0;0;0;0;0;1;1;9;0;13;40	32302094;161	8;79;30	17658267;[30	100);95	3;1HighRisk;2;2;1;25;2	8;5;6;6;17;6;5;26;4;68	28032197;41	38299275;59	14132456;57	86630831;64	44842445;5;286;0	708085235
246194150;1;0;59;2;246;1;0;0;0;0;0;0;0;0;0;1;0;0;0;3;0Inactive;0;0;0;0;0;0;0;0;1;2;0;0;0;0;0;0;1;0;0;0;0;1;1;0;14;100;163	9;64	3;23	9360821;[18.5	25);79	6;0LowRisk;3;1;1;40;2	4;7;9;9;25;5;6;32;8;58	81551699;25	39988656;71	00190674;63	36011591;78	7595863;5;286;0	584210479
246194161;1;0;60;4;246;0;0;0;1;0;0;0;0;0;0;0;0;1;0;2;1moderatePA;1;0;0;1;0;0;0;0;1;2;0;0;0;0;0;0;0;0;0;0;0;1;5;0;12;100;155	4;92	9;38	46924696;[30	100);101	9;1HighRisk;2;1;1;28;2	6;5;7;7;19;6;5;29;6;74	14619986;39	07317073;55	73322933;59	34931507;93	13026572;5;286;0	541585772
246194699;1;1;45;2;246;1;0;0;0;0;0;0;0;0;0;0;0;0;0;2;2highPA;0;0;0;0;0;0;0;0;1;3;0;0;0;0;0;0;1;0;0;0;0;1;1;0;17;100;170	5;90	6;31	16588265;[30	100);106	5;1HighRisk;0;1;1;54;2	1;6;7;8;21;6;6;27;7;80	19252688;21	37365854;84	36562463;70	1071791;84	37557319;5;374;1	464850599
246194759;1;1;48;2;246;0;0;1;1;0;0;0;0;1;0;1;1;1;1;2;1moderatePA;0;0;0;0;0;0;0;0;1;2;0;0;0;0;1;1;1;0;0;0;1;1;2;0;13;90	78840637;173	6;95	3;31	62230032;[30	100);103	8;1HighRisk;1;2;1;54;2	2;6;8;10;24;6;4;33;7;66	19553789;21	87242026;74	315633;69	35481898;80	64272895;5;374;1	108740915
246194968;1;1;54;2;246;1;0;0;1;0;0;0;0;0;0;0;0;0;1;0;2highPA;0;0;0;0;0;0;0;0;1;3;0;0;0;0;0;0;0;0;0;0;0;0;0;0;11;100;183	4;90;26	75739604;[25	30);96	7;0LowRisk;2;1;1;52;1	7;10;10;10;30;5;5;22;6;68	95987426;18	92682927;73	72981406;38	25342466;100;5;374;0	805280711
246194996;1;1;56;2;246;1;0;0;1;0;0;0;0;0;0;1;0;0;1;2;1moderatePA;0;0;0;0;0;0;0;0;1;3;0;0;1;0;0;0;0;0;0;0;0;0;0;0;9;97	26955414;173;78	1;26	09509172;[25	30);95	3;0LowRisk;2;1;1;58;1	9;6;8;8;22;5;3;22;7;56	26777485;20	00487805;70	07902055;52	34803082;78	54460025;5;374;0	810805418
246195647;0;0;33;2;246;0;0;0;1;0;0;0;0;0;0;0;1;1;0;0;2highPA;0;0;0;0;0;0;1;0;1;3;0;0;0;0;0;0;1;0;0;0;0;1;12;0;11;100;160	5;72	4;28	1053173;[25	30);89	8;1HighRisk;1;3;1;37;2	8;5;7;8;20;6;7;38;10;45	38801356;21	33037694;68	85075403;60	93444227;84	46810481;390;390;1	75582375
246195726;1;0;35;2;246;0;0;0;1;0;0;0;0;0;0;1;1;1;1;3;2highPA;0;0;0;0;0;0;0;0;1;3;0;0;0;0;0;0;1;0;0;0;1;1;5;0;12;100;166	2;74	6;27	00702762;[25	30);84	6;0LowRisk;1;2;1;34;2	1;3;7;10;20;6;4;16;7;61	10656918;18	08701384;82	71772047;70	87548296;88	59087122;390;390;1	75582375
246195853;1;0;38;2;246;1;0;1;1;0;1;0;0;0;0;1;1;0;1;0;1moderatePA;0;0;0;0;0;0;0;0;1;3;0;0;0;0;0;0;1;0;0;1;0;1;10;1;15;78	74834442;170	1;82	2;28	40947383;[25	30);84	4;0LowRisk;1;1;1;48;2	1;8;10;10;28;5;8;25;10;65	96283555;17	84756098;44	77379095;13	66438356;69	8963059;390;390;1	317688593
246195917;1;1;38;1;246;0;0;0;0;0;0;0;0;0;0;1;1;0;1;3;1moderatePA;0;0;0;0;0;0;0;0;1;3;0;0;0;0;0;0;1;0;0;0;0;1;2;0;20;100;187	5;82	4;23	43822222;[18.5	25);86	2;0LowRisk;2;2;1;56;2	3;6;9;10;25;7;6;43;9;61	41006318;30	43902439;70	43681747;30	37671233;76	89565781;390;390;2	192352839
246196000;1;1;42;2;246;1;0;0;1;1;0;0;0;0;0;1;1;0;0;0;2highPA;0;0;0;0;0;0;0;0;1;3;0;0;0;0;0;0;0;0;0;1;0;1;4;0;15;85	42121124;174	3;72	2;23	76525198;[18.5	25);89	5;0LowRisk;1;1;1;43;1	8;7;8;7;22;5;4;30;6;62	83866455;16	48780488;100;70	4109589;93	13026572;390;390;1	593467964
246196022;1;0;42;1;246;0;0;0;1;0;0;0;0;1;0;1;1;0;0;0;1moderatePA;0;0;0;0;0;0;0;0;1;3;0;0;0;1;0;0;0;0;0;1;0;0;0;1;15;98	8640976;163	6;71	5;26	71403208;[25	30);90	1;1HighRisk;1;3;1;29;2	2;7;9;8;24;7;6;19;10;53	21781189;30	43902439;81	27925117;100;83	50615684;390;390;1	5918321
246196044;0;1;42;2;246;0;0;0;1;0;0;0;0;0;0;0;0;0;1;2;0Inactive;0;0;0;0;0;0;0;0;1;3;0;0;1;1;0;0;1;0;0;0;0;1;1;0;14;93	84252167;181;91	8;28	02112268;[25	30);105;1HighRisk;0;0;1;39;1	9;6;8;9;23;7;6;40;9;64	11346032;18	41537324;79	13100308;57	94186435;85	51443972;390;390;1	637717665
246196075;1;1;43;2;246;1;0;0;0;0;0;0;0;0;0;0;0;0;1;2;2highPA;0;0;0;0;0;1;0;0;1;2;0;0;0;0;0;0;0;0;0;0;0;1;1;0;13;98	8640976;185	2;90;26	23980146;[25	30);98	7;0LowRisk;0;1;1;55;2	3;4;5;8;17;4;4;30;4;83	3252932;32	619585;67	67594647;58	25131067;80	00259235;390;390;1	800386387
246196104;1;1;42;2;246;0;0;0;1;0;0;0;0;0;0;1;0;0;0;2;2highPA;0;0;0;0;0;0;0;0;1;3;0;0;0;0;0;0;0;0;0;0;0;0;0;0;16;100;179	6;84	5;26	19654664;[25	30);89	6;0LowRisk;2;2;1;43;2	3;7;7;9;23;8;7;22;10;62	58639011;25	58586361;75	56976192;64	58706533;89	57388205;390;390;1	358199276
246196277;1;0;49;2;246;0;0;0;1;0;0;0;0;0;0;0;0;0;0;0;2highPA;0;0;0;0;0;0;0;0;1;3;0;0;0;0;0;0;0;0;0;0;0;1;2;0;14;100;163	6655556;69	82555556;26	06752638;[25	30);93	7;1HighRisk;2;2;1;35;2	1;4;8;5;17;6;4;31;6;74	94924641;21	16150297;77	49909996;69	3484589;84	0764744;390;390;0	798191152
246196313;0;0;50;2;246;1;0;1;1;1;0;0;1;1;1;1;1;1;0;0;2highPA;1;0;0;1;0;0;1;1;1;2;0;0;0;1;1;0;0;0;0;0;0;1;5;1;18;75	36096191;152	7;74	5;31	95053971;[30	100);106	4;1HighRisk;1;1;1;30;2	5;5;9;10;24;7;6;28;7;51	52055828;27	18373984;72	42957643;65	24951076;81	05422338;390;390;0	612212097
246196395;1;0;52;4;246;0;1;1;1;0;0;0;0;0;0;1;1;0;1;3;0Inactive;1;0;0;0;0;0;1;0;1;3;0;0;0;0;0;0;0;0;0;0;1;1;2;1;9;94	92744446;166;67;24	31412397;[18.5	25);89	4;1HighRisk;1;1;1;35;2	4;4;9;10;23;6;3;27;9;56	35494322;19	88061617;76	59368444;60	37842466;75	55133784;390;390;0	485574581
246196423;1;1;52;2;246;0;0;0;1;0;0;0;0;0;0;1;1;0;0;3;1moderatePA;0;0;0;0;0;0;0;0;1;3;0;0;0;0;1;1;0;0;0;0;0;0;0;0;15;100;174	3;84;27	64932363;[25	30);102	8;1HighRisk;2;3;0;62;2;7;9;9;25;8;5;33;9;77	27287127;24	20762977;83	56376755;68	14171559;86	60482826;390;390;0	673093586
246196457;1;0;53;2;246;0;0;0;1;0;0;0;0;1;1;1;1;0;0;0;2highPA;0;0;0;0;0;0;0;0;1;3;0;0;0;0;0;0;1;0;0;0;0;0;0;1;15;82	57489014;150	4;59	4;26	2597612;[25	30);79	6;0LowRisk;2;2;1;29;2	9;6;8;8;22;5;4;29;10;65	00905012;17	97047497;78	18581164;59	92237443;85	3454927;390;390;0	469863781
246196506;1;0;55;2;246;0;0;0;0;0;0;0;0;0;0;1;1;1;0;0;2highPA;0;0;0;0;0;0;0;0;1;2;0;0;0;0;0;0;0;0;0;0;0;1;1;0;18;100;163	4;71	1;26	62965232;[25	30);93	4;1HighRisk;3;3;0;27;2	5;7;9;10;26;5;3;31;10;57	69202221;22	78818999;74	65678627;64	63029265;78	50044749;390;390;0	461859542
246196651;0;0;58;2;246;0;0;0;0;0;0;0;0;0;0;1;1;0;0;0;2highPA;1;0;0;0;0;0;0;0;1;2;0;0;0;0;0;0;1;0;0;0;0;1;4;0;14;98	8640976;154	3;69;28	98125837;[25	30);95	6;1HighRisk;2;2;1;26;3	1;5;6;9;20;6;3;12;5;50	31514804;28	93312353;72	27650123;62	78340282;77	99840471;390;390;0	564189381
246196673;1;0;57;2;246;0;0;0;1;0;0;0;0;0;0;1;1;1;0;0;1moderatePA;0;0;0;0;0;0;0;0;1;3;0;0;0;0;0;0;0;0;0;0;0;1;3;0;20;97	26955414;154	5;54	7;22	91555388;[18.5	25);69	9;0LowRisk;2;3;0;27;2	5;7;9;10;26;7;6;29;10;58	0070567;15	8940286;78	4989971;57	08441318;85	64835088;390;390;0	449570832
246196708;1;0;59;2;246;0;0;0;0;0;0;0;0;0;0;1;1;0;0;2;2highPA;0;0;0;0;0;0;0;0;1;3;0;0;0;0;0;0;0;0;0;0;0;1;1;0;13;100;167	9;62	9;22	31255239;[18.5	25);87	5;0LowRisk;1;2;1;34;2	7;6;6;9;21;6;4;21;9;73	17144759;17	38163558;79	6565499;65	59571017;89	23895936;390;390;0	564189381
246196761;0;1;59;4;246;0;0;0;0;1;0;0;0;0;0;0;0;1;0;4;1moderatePA;1;0;0;0;0;0;1;1;1;2;0;0;0;0;0;0;0;0;0;0;0;0;0;0;18;100;175	4;77	3;25	12582415;[25	30);102;1HighRisk;0;0;1;46;2	7;4;7;8;19;5;5;14;5;57	94493425;20	91382114;75	41101644;64	84540117;77	94634616;390;390;0	575198771
246196854;1;0;61;2;246;0;0;0;1;0;0;0;1;1;0;1;1;0;0;0;2highPA;0;0;0;0;0;0;0;0;1;2;0;0;0;1;0;0;1;0;1;0;0;0;0;0;13;98	8640976;157	7;68;27	34295993;[25	30);90	7;1HighRisk;1;1;1;33;2	6;6;10;7;23;7;4;24;6;53	82365852;42	68292683;66	71790401;51	98630137;93	13026572;390;390;0	495399356
246196905;1;1;62;2;246;0;0;0;1;0;0;0;0;0;0;0;1;1;0;2;2highPA;0;0;0;1;0;0;0;0;1;2;0;0;0;0;0;0;0;0;0;0;0;1;4;0;9;97	05265808;171	9;94	7;32	04780029;[30	100);114	7;1HighRisk;1;1;1;46;3	7;5;5;6;16;4;3;18;4;50	85498055;26	43902439;74	8457401;89	65753425;74	8840128;390;390;0	663246675
246196916;1;0;63;5;246;0;0;0;0;0;0;0;0;0;0;1;0;0;0;2;1moderatePA;1;0;0;0;0;0;1;0;1;2;0;0;0;0;0;0;0;0;0;0;0;0;0;0;15;100;162	9;78;29	3935766;[25	30);97	3;1HighRisk;1;1;1;33;2	6;4;7;8;19;4;3;27;9;73	78334265;-3	55E-15;30	14820593;35	82191781;93	13026572;390;390;0	586548909
246197861;1;0;40;2;246;0;0;0;0;0;0;0;0;0;0;0;1;0;0;0;2highPA;0;0;0;0;0;0;0;0;1;3;0;0;0;0;0;0;0;0;0;0;1;1;1;1;18;100;172	8;90;30	1408179;[30	100);99	4;1HighRisk;2;4;0;36;2;6;7;8;21;6;5;26;7;42	23256554;26	7172949;74	19743456;62	71456528;77	17625052;5;440;1	537419704
246197993;0;0;51;1;246;0;0;0;1;0;0;0;0;0;0;1;1;0;0;0;1moderatePA;0;0;0;0;0;0;0;0;1;3;0;0;0;0;0;0;0;0;0;0;0;1;1;0;18;100;156	1;52	8;21	66846348;[18.5	25);68	7;0LowRisk;3;2;0;22;2	5;7;9;9;25;5;4;19;10;57	96102413;20	97560976;63	7675507;54	62328767;72	71548931;5;440;0	618051535
246198002;1;1;51;2;246;1;0;1;1;0;0;0;0;0;0;0;0;0;1;0;1moderatePA;0;0;0;0;0;0;0;1;1;3;0;0;0;0;0;0;1;0;0;0;0;1;5;0;17;98	8640976;172	9;83	8;28	03199662;[25	30);103	4;1HighRisk;1;1;1;63;1	7;6;8;9;23;6;7;28;6;77	42371622;24	75083692;80	4773791;68	51090817;86	79000722;5;440;0	836591181
246198056;1;1;55;2;246;1;0;0;1;0;0;0;0;0;0;1;0;0;1;0;2highPA;0;0;0;0;0;0;0;0;1;2;0;0;0;0;0;0;0;0;0;0;0;1;2;0;5;95	91675568;172	3;61	5;20	71593601;[18.5	25);81	8;0LowRisk;3;5;0;55;2;5;8;9;22;6;5;39;9;75	31789979;32	14551468;67	35179407;58	56954689;83	46680863;5;440;0	734677546
246198067;1;0;55;2;246;0;0;0;1;0;0;0;0;0;0;1;1;1;0;2;2highPA;0;0;0;0;0;0;0;1;1;2;0;0;0;0;0;0;1;0;0;0;0;1;2;0;16;87	57518768;155	6;86	7;35	80963647;[30	100);101	4;1HighRisk;1;1;1;31;2	1;7;9;9;25;5;4;22;7;72	28562337;28	03658537;72	00714344;66	6833509;77	65932167;5;440;0	599701716
246198089;1;0;55;2;246;1;0;1;1;0;0;0;0;0;0;1;1;0;0;0;2highPA;1;0;0;0;0;1;0;0;1;3;0;0;0;0;1;0;1;0;0;0;0;1;2;1;8;84	70574951;163;53;19	94805977;[18.5	25);70	8;0LowRisk;2;2;1;38;2	4;6;7;10;23;6;4;34;9;63	72180254;22	31859756;77	59130954;56	4888248;79	7639388;5;440;0	528884022
246198168;1;0;59;2;246;1;0;0;1;0;0;0;0;0;0;1;1;0;1;0;2highPA;0;0;0;0;0;0;0;0;1;2;0;0;0;0;1;0;1;0;0;0;0;1;1;0;8;95	85154724;166	5;69	5;25	07011516;[25	30);93	5;1HighRisk;2;1;1;38;2	2;7;6;9;22;4;3;23;8;53	10039518;20	99638663;70	44477697;63	19615989;77	78933725;5;440;0	790447036
246198196;1;1;62;4;246;1;0;0;1;0;0;0;0;0;0;0;0;0;0;2;2highPA;1;0;0;1;0;0;0;1;1;3;0;0;0;0;0;0;0;0;0;1;0;1;2;0;9;100;178;97	3;30	70950638;[30	100);107	6;1HighRisk;1;1;1;57;2	6;4;6;8;18;7;2;23;6;58	61310135;19	08158116;100;41	47260274;100;5;440;0	741017695
246198275;1;1;64;2;246;0;0;0;1;0;0;0;0;0;0;0;0;0;0;0;2highPA;1;0;0;0;0;0;0;0;1;2;0;0;0;0;1;1;0;0;0;0;0;1;20;0;11;95	65470886;183	7;84	7;25	0995016;[25	30);89	8;0LowRisk;2;3;0;57;2;5;9;9;23;5;3;28;9;56	37483087;12	92682927;100;23	49315068;93	13026572;5;440;0	632894091
246198692;0;0;34;2;246;0;0;1;1;0;1;0;1;1;0;0;1;0;0;0;2highPA;0;0;0;0;0;0;0;0;1;3;0;0;0;0;0;0;0;0;0;0;1;1;15;0;15;72	9967041;169	4;93	9;32	72192013;[30	100);106;1HighRisk;2;1;1;20;2	560813953;6;8;10;24;7;2;24;10;40	01222509;23	48950652;74	46919828;60	00547945;76	68826961;5;468;1	382473665
246198728;1;1;35;2;246;0;0;0;1;0;0;0;0;1;0;0;1;0;0;3;2highPA;0;0;0;0;0;0;0;0;3;3;1;0;0;0;0;0;1;0;0;0;0;1;4;0;20;98	8640976;174	6;78	7;25	81583958;[25	30);90	3;0LowRisk;3;6;0;53;1	9;6;6;8;20;8;7;28;9;78	93004537;21	26287263;76	33008769;67	02054795;86	52295401;5;468;2	538991871
246198846;1;0;43;2;246;0;0;0;1;0;0;0;0;0;0;1;0;1;0;0;2highPA;0;0;0;0;0;0;0;0;1;3;0;0;0;0;0;0;1;0;0;1;0;1;10;0;21;78	2021637;168	9;70	4;24	67819321;[18.5	25);78	5;0LowRisk;2;1;1;48;1	9;7;10;10;27;6;6;28;10;49	46906352;16	74977416;73	33299784;57	43150685;80	64444265;5;468;1	92187708
246198851;1;0;43;2;246;0;0;0;1;0;0;0;0;0;0;1;1;0;0;0;1moderatePA;0;0;0;0;0;0;0;0;1;3;0;0;0;1;0;0;1;0;0;0;0;0;0;1;18;95	0414505;161	3;68	6;26	3666759;[25	30);85	2;0LowRisk;1;1;1;31;2	4;10;9;10;29;6;6;22;8;52	58083249;16	37073171;41	61466459;0;79	55281918;5;468;1	44056923
246198972;1;0;52;2;246;0;0;0;0;0;0;0;0;0;0;0;1;0;1;3;1moderatePA;0;0;0;0;0;0;1;0;1;2;0;0;0;0;0;0;0;0;0;0;0;1;4;0;13;100;160	2;74	2;28	9120497;[25	30);100	5;1HighRisk;2;1;1;32;2	4;5;8;7;20;7;4;22;8;66	48320293;21	33188153;72	96902987;67	79362228;82	44521255;5;468;0	611600065
246199003;1;1;57;2;246;0;0;1;1;0;0;0;0;0;0;1;1;0;1;0;1moderatePA;0;0;0;0;0;0;0;1;1;1;0;1;1;1;1;0;0;0;1;0;1;1;10;0;20;94	97842407;175	9;95;30	70378571;[30	100);108	4;1HighRisk;2;3;0;48;2	1;8;9;10;27;8;7;36;8;68	3835611;31	73960838;65	72698908;67	73885903;79	35291594;5;468;0	593621793
246199386;0;1;30;2;246;1;0;0;1;0;0;0;0;0;1;1;1;1;0;3;0Inactive;1;0;0;0;0;0;0;0;1;3;0;0;0;0;0;0;0;0;0;0;0;1;3;0;12;100;180	1;73;22	50585075;[18.5	25);84	6;0LowRisk;1;1;1;52;1	9;7;8;10;25;7;5;21;8;65	57117182;16	62887278;80	00303345;61	81339793;82	15246274;5;501;1	902248722
246199594;1;1;44;2;246;1;0;0;1;0;1;0;0;0;0;0;1;0;1;4;1moderatePA;0;0;0;0;0;0;0;0;1;3;0;0;0;0;0;0;0;0;0;0;1;1;5;0;12;80	32219696;191	5;95	1;25	93241484;[25	30);103	6;1HighRisk;1;1;1;57;2	2;3;5;7;15;6;3;34;7;57	65410846;19	00762195;79	1922142;51	50062267;84	41789902;5;501;1	246252924
246199660;1;0;49;2;246;1;0;0;1;0;0;0;1;0;0;1;1;1;0;2;1moderatePA;1;0;0;0;0;0;0;0;1;2;0;0;0;0;1;0;1;0;0;0;0;0;0;0;12;98	8640976;164;68	2;25	3569304;[25	30);82	9;0LowRisk;1;2;1;28;2	1;5;9;10;24;5;4;36;8;65	78799916;26	43902439;63	7675507;22	12328767;73	65521711;5;501;1	283532136
246199682;0;1;49;1;246;1;0;0;1;0;0;0;0;0;1;1;0;0;0;0;1moderatePA;0;0;0;0;0;0;0;0;1;3;0;0;0;0;0;0;1;0;0;0;0;1;1;0;9;96	78987885;172	3;79	5;26	7791368;[25	30);90;0LowRisk;0;1;1;45;1	9;5;6;8;19;5;5;27;10;58	13567298;16	54146342;69	95284357;56	91324201;80	0215527;5;501;2	342608688
246199693;1;1;50;2;246;1;0;0;0;0;0;0;0;0;0;1;0;1;0;3;1moderatePA;0;0;0;0;0;0;0;0;1;3;0;0;0;0;1;0;1;0;0;0;0;1;2;0;13;100;174	8;87;28	47320769;[25	30);100	9;0LowRisk;2;2;1;64;1	8;5;8;10;23;8;5;44;9;57	49626975;24	23131393;74	33697348;54	24657534;93	13026572;5;501;0	910163255
246199749;1;1;53;2;246;0;0;0;0;0;0;0;0;0;0;0;0;0;0;2;2highPA;0;0;0;0;0;0;0;0;1;3;0;0;0;0;1;0;1;0;0;0;0;1;5;0;18;100;179	5;82	9;25	72916101;[25	30);93	4;0LowRisk;2;2;1;45;2	2;6;10;8;24;5;5;24;8;77	77216831;20	66427547;79	51984746;55	56506849;84	10607627;5;501;0	82503588
246199770;1;1;55;1;246;1;0;1;1;0;0;0;1;1;0;1;1;1;0;3;1moderatePA;1;0;0;1;0;0;1;0;1;3;0;0;1;1;0;0;1;0;0;0;1;1;6;0;15;90	01346588;179	1;97;30	23991475;[30	100);103	6;1HighRisk;1;1;1;51;2	2;3;7;10;20;5;3;25;9;47	19021419;22	75609756;100;27	0890411;87	13545042;5;501;0	810805418
246199806;1;1;57;2;246;0;0;1;1;0;0;0;0;0;0;0;0;0;0;0;0Inactive;1;0;0;0;0;0;0;1;1;3;0;0;0;0;0;0;0;0;0;0;1;1;6;0;18;97	92578125;182	5;110	8;33	26702946;[30	100);118;1HighRisk;1;1;1;24;3	2;6;9;10;25;6;5;26;10;75	09012058;18	36118319;80	54051574;60	50925926;87	14498113;5;501;0	563117067
246199839;1;0;57;2;246;1;0;0;1;0;0;0;0;0;0;0;0;1;0;0;1moderatePA;0;0;0;0;0;0;0;0;1;2;0;0;0;1;1;0;0;0;0;0;0;0;0;0;10;97	92578125;156;54	4;22	35371466;[18.5	25);70	3;0LowRisk;1;1;1;31;2	6;4;6;7;17;6;5;14;6;49	7358458;30	36376307;69	84677958;63	59855898;77	3395538;5;501;0	66039272
246199863;1;1;58;1;246;0;0;0;0;0;0;0;0;0;0;0;0;0;0;2;2highPA;0;0;0;0;0;0;0;0;1;2;0;0;0;0;0;0;1;0;0;1;0;1;2;0;11;100;178	9;73	7;23	02750084;[18.5	25);88	9;0LowRisk;2;2;1;57;1	9;4;7;9;20;8;6;25;9;58	79720718;27	01445348;71	6605834;64	79333963;80	73469628;5;501;0	6451856
246199874;1;0;59;2;246;0;0;0;1;0;0;0;0;0;0;0;0;0;1;0;0Inactive;0;0;0;0;0;1;0;1;1;2;0;0;0;0;0;0;1;0;0;1;1;1;0;0;17;94	86856842;158	6;109	2;43	41264755;[30	100);116	2;1HighRisk;2;3;0;35;2	4;9;10;9;28;6;5;28;10;67	00165272;18	92682927;97	2698908;49	52054795;83	93975867;5;501;0	482714122
246199918;0;1;61;2;246;1;0;0;1;0;0;0;0;0;0;1;0;0;1;2;2highPA;0;0;0;0;0;0;0;0;1;3;0;0;0;0;0;0;0;0;0;0;0;1;15;0;9;98	8640976;179	9;102	2;31	57828712;[30	100);116	9;1HighRisk;0;1;1;65;2	1;5;8;9;22;5;4;17;7;61	71229533;19	81050657;77	08550009;22	0890411;93	13026572;5;501;0	652274989
246200297;1;1;40;2;246;1;0;0;1;0;0;0;0;0;0;0;1;1;0;2;1moderatePA;0;0;0;0;0;0;0;0;1;3;0;0;0;0;0;0;1;0;0;0;0;1;2;0;11;100;185	2;79	2;23	09102529;[18.5	25);87	2;0LowRisk;0;1;1;54;1	7;6;8;8;22;6;6;26;7;84	87872326;16	48780488;74	4149766;61	84931507;75	34024627;5;527;1	7293655
246200442;0;1;50;2;246;1;0;0;0;0;0;0;1;0;0;0;0;1;0;0;0Inactive;0;0;0;1;0;0;0;1;1;3;0;0;1;0;0;0;0;0;0;0;1;0;0;0;30;100;171	1;66	6;22	74962332;[18.5	25);90	7;0LowRisk;1;3;1;45;2	2;3;6;4;13;6;5;22;5;49	95226166;28	25567704;72	52798936;8	082191781;93	13026572;5;527;0	79896434
246201156;1;1;48;2;246;1;0;0;0;0;0;0;0;0;0;1;0;0;1;0;1moderatePA;0;0;0;0;0;0;0;0;1;3;0;0;0;0;1;0;0;0;0;0;0;1;4;0;9;100;173;60	4;20	18109526;[18.5	25);69	1;0LowRisk;1;1;1;42;2	1;7;9;10;26;7;7;31;9;54	07299725;25	29194383;74	30354357;61	26097647;81	72561995;5;559;2	342608688
246201178;1;0;50;2;246;1;0;1;1;0;0;0;1;1;1;1;1;0;1;0;1moderatePA;0;0;0;0;0;0;0;0;1;2;0;0;0;1;0;0;1;0;0;0;0;1;15;0;16;98	8640976;158	9;82	1;32	51586881;[30	100);97	2;1HighRisk;3;2;0;24;2	3;4;6;10;20;4;4;26;9;50	59253825;22	68770923;72	57052782;64	33096869;84	10655547;5;559;1	160585
246201201;1;0;50;2;246;1;0;0;1;0;0;0;0;0;0;1;1;0;1;0;0Inactive;1;0;0;0;0;0;0;0;1;3;0;0;0;0;0;0;0;0;0;0;1;1;1;0;10;96	33123779;151	8;64	6;28	03425213;[25	30);81	9;0LowRisk;0;0;1;34;2	5;6;8;9;23;6;5;22;8;47	16585057;18	30931264;75	28019542;59	40732457;78	90128377;5;559;0	769524204
246201300;1;1;57;2;246;1;0;0;1;0;0;0;0;0;0;0;0;0;0;0;0Inactive;1;0;0;0;0;0;0;1;1;3;0;0;0;1;0;0;0;0;1;0;0;0;0;0;13;96	78987885;162	6;74	7;28	25397258;[25	30);88	6;0LowRisk;1;0;1;54;2	2;7;9;10;26;6;5;29;10;56	82900058;12	92682927;45	55382215;42	73972603;34	44588464;5;559;0	877289962
246201311;1;0;58;1;246;0;0;0;1;0;0;0;0;0;0;0;1;0;0;0;2highPA;0;0;0;0;0;1;0;1;1;3;0;0;0;0;0;0;1;0;0;1;1;1;2;0;15;89	00574493;158	3;95	9;38	26985154;[30	100);111	7;1HighRisk;2;3;0;33;2	6;7;10;10;27;7;5;33;10;62	72619856;29	70243903;70	51482059;0;60	69345431;5;559;0	584210479
246201333;1;1;60;4;246;1;0;0;1;0;0;0;0;0;1;0;1;0;1;3;2highPA;0;0;0;0;0;1;1;0;1;3;0;0;0;0;1;0;1;0;0;0;0;1;3;0;12;100;184;85	5;25	25401701;[25	30);95	6;0LowRisk;1;0;1;48;1	9;3;7;7;17;6;5;24;7;51	45912765;35	56097561;54	36817473;37	15753425;93	13026572;5;559;0	651139115
246201375;1;0;60;4;246;0;0;1;1;0;0;0;0;1;0;1;1;1;0;0;2highPA;1;0;0;0;0;0;1;0;1;3;0;0;0;0;1;0;1;0;0;0;0;1;2;0;12;96	78987885;168	4;82;28	91543153;[25	30);95	9;1HighRisk;1;1;1;37;2	4;5;6;10;21;6;6;29;6;46	51482474;17	99728997;72	95534321;54	82876712;93	13026572;5;559;0	48035067
246201410;0;1;61;2;246;0;0;0;1;0;0;0;0;0;0;1;1;0;1;2;1moderatePA;1;0;0;1;0;0;0;1;1;2;0;0;1;0;0;0;1;0;0;0;1;1;0;0;9;62	87585068;189	5;111	3;30	99393627;[30	100);115	3;1HighRisk;2;1;1;52;3	9;3;5;4;12;4;3;15;4;71	39222492;39	01753049;100;4	280821918;80	1036941;5;559;0	884860834
246201421;1;1;62;2;246;1;0;0;1;0;0;0;0;0;0;0;0;0;1;0;1moderatePA;0;0;0;0;0;0;0;0;1;3;0;0;0;0;0;0;0;0;0;0;1;0;0;0;10;94	50535583;172	1;98	7;33	3238685;[30	100);122	6;1HighRisk;0;1;1;44;2	7;4;8;8;20;5;5;19;7;58	95580986;17	09193246;85	49141966;53	66438356;93	13026572;5;559;0	590533592
246201443;1;1;63;1;246;0;0;0;1;0;0;0;0;0;0;0;1;1;0;0;1moderatePA;1;0;0;0;0;0;0;0;1	393939394;2	333333333;1;0;0;0;0;0;0;0;0;0;0;0;0;0;7;98	8640976;161	6;54	6;20	90787668;[18.5	25);75	1;0LowRisk;1;2;1;29	7244898;2	2;3;5;6;14;8;5;24;6;84	74378939;33	55818815;68	44064672;0;93	13026572;5;559;1	666046
246201845;1;1;32;2;246;1;0;1;1;0;0;0;0;0;0;0;1;0;1;0;2highPA;0;0;0;0;0;0;1;0;1;3;0;0;1;0;0;0;1;0;0;0;0;1;1;1;13;100;177	8;68;21	5102471;[18.5	25);77	8;0LowRisk;0;0;1;70;1	9;7;7;9;23;6;5;23;7;70	87812106;17	18699187;78	07826947;59	85780226;82	50751193;5;627;2	595095114
246202021;1;0;46;4;246;0;0;0;0;0;0;0;0;0;0;0;0;0;0;0;1moderatePA;0;0;0;0;0;0;1;0;1;3;0;0;0;0;0;0;1;0;0;0;0;1;4;0;22;100;170	4;84;28	92944522;[25	30);95	1;1HighRisk;2;2;1;36;2	4;8;10;10;28;6;4;20;10;62	64988122;21	07879925;79	34501755;64	00996264;77	24906837;5;627;0	963077027
246202098;1;0;50;2;246;0;0;0;0;0;0;0;0;0;0;1;1;0;0;3;1moderatePA;0;0;0;0;0;0;0;0;1;2;0;0;0;0;0;0;1;0;0;0;0;0;0;0;17;100;167	5;57	3;20	42325685;[18.5	25);70	6;0LowRisk;1;1;1;25;2	6;6;9;8;23;5;5;26;8;69	9114283;-3	55E-15;100;66	88356164;91	85569238;5;627;0	593768224
246202142;1;1;54;2;246;1;0;0;1;0;0;0;0;0;0;1;1;0;0;2;2highPA;0;0;0;0;0;0;0;0;1;2;0;0;0;0;0;0;0;0;0;0;0;1;6;0;7;100;172	8;65	9;22	06977666;[18.5	25);75	8;0LowRisk;0;0;1;54;2	5;8;6;9;23;5;3;24;8;72	40704662;20	99902439;69	02676107;56	64796882;75	1566213;5;627;1	40077738
246202199;1;0;56;2;246;0;0;0;1;0;0;0;0;0;0;0;0;1;0;2;0Inactive;0;0;0;0;0;0;0;0;1;3;0;0;0;0;0;0;0;0;0;1;0;1;0;0;14;95	83974457;163	6381443;64	34123711;24	02814893;[18.5	25);80	59072165;0LowRisk;1;1;1;28;2	474333333;6	577319588;8	288659794;8	87628866;23	74226804;7;5;27	15463918;8;48	81262181;20	3401084;76	29834141;56	41366677;83	03953338;5;627;0	66039272
246202202;1;1;57;2;246;1;0;0;1;0;0;0;0;0;0;1;0;0;0;3;1moderatePA;0;0;0;0;0;0;0;0;1;3;0;0;0;0;1;0;0;0;0;0;0;1;2;0;10;100;170	7;74	4;25	533238;[25	30);92	1;0LowRisk;1;1;1;43;2	1;7;9;9;25;6;6;20;8;75	67661367;21	07317073;71	75742844;55	85095295;81	53022447;5;627;0	621136263
246202213;1;1;58;2;246;0;0;0;1;0;0;0;0;0;0;0;0;0;0;0;1moderatePA;0;0;0;0;0;0;0;0;1;2;0;0;0;0;0;0;0;0;0;0;0;0;0;0;8;100;179	1;67	9;21	16794033;[18.5	25);77	2;0LowRisk;0;0;1;45;1	9;2;6;7;15;5;4;27;6;66	57665433;-3	55E-15;45	63182527;41	02739726;93	13026572;5;627;0	992104345
246202230;1;1;59;2;246;1;0;0;0;0;0;0;0;0;0;0;1;0;1;0;2highPA;0;0;1;1;0;0;0;1;1;3;0;0;0;0;0;0;1;0;0;0;1;1;6;0;12;84	35222626;176	4;110	2;35	41477059;[30	100);116	8;1HighRisk;2;2;1;54;2	1;5;8;8;21;6;3;15;8;55	51735194;17	70267131;79	93613495;59	77384337;83	86987977;5;627;0	734677546
246202241;1;0;60;5;246;0;0;0;1;0;0;0;0;0;0;1;1;0;1;0;2highPA;0;0;0;0;0;0;1;0;1;2;0;0;0;0;1;1;0;0;0;0;0;1;3;0;16;98	40545654;165	2;60	4;22	1318059;[18.5	25);73	2;0LowRisk;2;2;1;35;2	2;5;8;9;22;6;5;25;8;44	4896743;20	2461713;68	86248621;62	86575342;93	13026572;5;627;0	581424399
246202267;1;1;60;2;246;1;0;0;0;0;0;0;0;0;0;1;1;0;0;0;2highPA;0;0;0;0;0;0;0;1;1;2;0;0;0;0;1;0;1;0;0;0;0;1;2;0;7;100;174	8;80	6;26	3786269;[25	30);91	4;0LowRisk;1;1;1;45;2	4;2;6;7;15;5;4;32;5;54	51864503;34	06533101;61	13401679;18	25342466;58	23071938;5;627;0	992104345
246202584;1;1;30;1;246;1;0;0;0;0;0;0;0;0;0;0;0;1;0;0;2highPA;0;0;0;0;0;0;0;0;1;3;0;0;0;0;0;0;1;0;0;0;0;1;5;0;16;100;175	8;91	7;29	67095973;[25	30);104	6;1HighRisk;1;1;1;52;2	3;6;7;8;21;7;5;34;7;75	40740133;17	80744544;100;35	61643836;93	13026572;5;634;2	106197529
246202793;1;0;49;2;246;0;0;1;1;0;0;0;0;0;0;1;0;1;0;0;2highPA;1;1;0;0;0;0;0;0;1;3;0;0;0;0;0;0;0;0;0;0;0;1;4;0;18;90	01346588;166;64	7;23	47946001;[18.5	25);85	6;0LowRisk;2;2;1;30;2	1;4;7;9;20;5;5;29;9;71	8946386;19	72022956;78	48847287;60	69411961;79	57734144;5;634;0	910010929
246202827;0;0;49;4;246;0;0;0;0;0;0;0;0;0;0;1;1;1;0;3;2highPA;0;0;0;0;0;0;0;0;1;2;0;0;0;0;0;0;1;0;0;0;0;1;12;0;16;100;170;75	7;26	19377163;[25	30);92;1HighRisk;1;1;1;25;3	1;5;7;7;19;6;4;27;5;57	06537471;24	32520325;68	80525221;64	78233109;78	02741173;5;634;1	56254479
246202892;1;0;52;2;246;0;0;0;1;0;0;0;0;0;0;1;0;1;0;2;1moderatePA;0;0;0;0;0;0;0;0;1;2;0;0;0;0;0;0;0;0;0;0;0;1;2;0;10;98	40545654;159	4;61	7;24	28334611;[18.5	25);83	7;0LowRisk;1;0;1;32;2	6;7;9;10;26;8;5;26;10;64	06170648;28	32551595;70	51925259;63	31090998;77	53763191;5;634;0	618051535
246202939;1;0;55;2;246;1;0;0;1;0;0;0;0;0;0;1;1;0;0;0;1moderatePA;0;0;0;0;0;0;0;0;1;3;0;0;0;0;0;0;0;0;0;0;0;1;2;0;12;100;162	3;59;22	3982956;[18.5	25);84	2;0LowRisk;1;1;1;29;2;7;8;8;23;8;6;28;8;68	17507305;21	8723099;80	70266054;61	62585617;86	44216666;5;634;0	605782588
246202952;1;0;55;2;246;0;0;0;0;0;0;0;0;0;0;1;0;0;0;2;1moderatePA;0;0;0;0;0;0;0;0;1;3;0;0;0;0;0;0;0;0;0;0;0;1;1;0;17;100;175	9;70	3;22	72080143;[18.5	25);75	9;0LowRisk;2;2;1;30;2;8;10;10;28;6;5;41;10;83	67739752;18	93355761;80	79433177;70	17896597;85	40237334;5;634;0	566483468
246203058;1;0;62;2;246;1;0;0;1;0;0;0;0;0;1;0;1;0;0;0;0Inactive;1;0;0;0;0;0;0;1;1;2;0;0;0;0;1;0;0;0;0;0;1;0;0;1;8;83	84742737;163	6;114	5;42	77981361;[30	100);122	1;1HighRisk;5;2;0;42;2	2;5;7;10;22;6;4;32;6;60	70802099;-3	55E-15;75	8025321;38	97260274;93	13026572;5;634;0	643763951
246203479;1;1;32;1;246;0;0;1;1;0;1;0;0;0;0;1;1;0;1;3;1moderatePA;1;0;0;0;0;0;0;0;1;3;0;0;0;1;0;0;1;0;0;0;0;1;6;0;25;75	56271362;178	7226804;88	06391753;27	5701204;[25	30);98	49021739;0LowRisk;1;1;1;48;2	514318182;6	125;7	9375;8	770833333;22	83333333;7;7;27	63541667;7	645833333;60	54889821;21	24611973;80	61993908;67	3508847;84	21200936;5;643;1	950852346
246203506;1;1;32;2;246;0;0;0;1;0;0;0;0;1;0;1;1;0;0;0;2highPA;0;0;0;0;0;0;0;0;1;3;0;0;0;0;0;0;1;0;0;0;0;1;1;1;13;92	38754272;178	5;96	8;30	38077976;[30	100);99	8;0LowRisk;1;1;1;68;1	7;9;10;9;28;5;3;18;9;75	81643792;16	24390244;72	42589704;47	19178082;79	45560596;5;643;2	595095114
246203629;1;0;41;2;246;0;0;0;0;0;0;0;0;0;0;0;0;0;0;3;1moderatePA;0;0;0;0;0;0;0;0;1;3;0;0;0;0;0;0;0;0;0;0;0;1;1;0;17;98	8640976;156	4;74	7;30	53845802;[30	100);89	9;1HighRisk;2;1;1;30;2;6;9;10;25;5;4;32;10;87	22217724;21	77100271;80	61719969;73	96917808;82	09033352;5;643;1	262126793
246203736;1;0;52;2;246;1;0;0;1;0;0;0;0;0;0;1;1;1;0;2;2highPA;1;0;0;0;0;0;0;0;1;3;0;0;0;0;0;0;1;0;0;0;0;1;2;0;15;81	14001465;168	6;59	7;21	00192922;[18.5	25);74	6;0LowRisk;2;2;1;24;2	2;6;10;9;25;6;4;21;9;59	30922568;19	66132404;76	56229106;58	72058307;80	66197574;5;643;0	618051535
246203826;1;0;57;4;246;1;0;0;1;0;0;0;0;0;0;1;1;0;0;0;1moderatePA;0;0;0;0;0;0;0;0;1;3;0;0;0;0;0;0;0;0;0;0;0;1;3;0;11;100;164	3;60	5;22	41198111;[18.5	25);70	6;0LowRisk;1;2;1;30;1	9;6;8;8;22;5;4;17;8;68	82298142;22	7804878;66	84867395;50	75342466;93	13026572;5;643;0	571529693
246203871;1;0;61;2;246;1;0;0;0;0;0;0;0;0;0;0;1;0;1;0;2highPA;0;0;0;1;0;1;0;0;1;3;0;0;0;0;0;0;0;0;0;0;0;1;1;0;12;97	92578125;164	6;82	4;30	4135804;[30	100);100	2;1HighRisk;3;3;0;31;2	2;9;10;10;29;6;6;22;10;69	10865224;26	59233449;100;0;93	13026572;5;643;0	7802663
246203882;0;0;62;2;246;1;0;0;1;0;0;0;0;0;0;0;1;0;1;2;2highPA;1;0;0;0;0;0;0;0;2;2;1;0;0;0;0;0;1;0;0;0;0;1;0;0;15;97	72892761;162	7;77	4;29	23922484;[25	30);90	8;1HighRisk;1;1;1;30;2	7;4;7;7;18;6;3;18;8;68	74037584;30	85408644;62	3864776;41	84931507;78	02541824;5;643;0	549599285
246203893;1;1;61;4;246;1;0;0;1;0;0;0;0;0;0;1;1;1;0;3;0Inactive;0;0;0;0;0;0;1;0;1;2;0;0;0;0;0;0;0;0;0;1;0;1;2;0;8;98	8640976;165	6;60	5;22	06148335;[18.5	25);79	7;0LowRisk;0;1;1;43;2	2;2;6;6;14;5;5;30;4;54	48233727;31	08562532;75	3900156;0;71	71344534;5;643;0	71214259
246204342;1;0;46;4;246;1;0;0;0;0;0;0;0;0;0;0;0;1;0;0;2highPA;0;0;0;0;0;0;0;0;1;2;0;0;0;0;0;0;0;0;0;0;1;0;0;0;16;100;165	4909091;65	40707071;23	88231466;[18.5	25);78	68163265;0LowRisk;2;3;0;38;2	665789474;6	824742268;8	381443299;8	87628866;24	08247423;7;5;28	35714286;8	257731959;63	17049776;25	66158537;61	24024961;57	82929399;75	32858069;5;711;0	916824911
246204355;1;0;47;1;246;0;0;0;1;0;0;0;0;0;0;1;1;0;0;0;2highPA;1;0;0;0;0;0;0;0;1;2;0;0;0;0;0;0;0;0;0;0;0;1;6;0;14;67	91891479;173	1;90	3;30	13655564;[30	100);95	8;1HighRisk;1;1;1;44;1	3;4;7;9;20;5;3;26;8;73	78119941;23	82341463;75	6847651;62	81243414;78	30396362;5;711;1	32077744
246204366;1;1;50;1;246;1;0;0;0;0;0;0;0;0;0;1;1;0;1;0;2highPA;0;1;0;0;0;0;1;1;1;3;0;0;0;0;0;0;0;0;0;0;1;1;14;0;11;97	76548767;166	2;76	7;27	76727907;[25	30);95	7;0LowRisk;2;1;1;34;1	8;5;8;7;20;5;4;21;8;82	69022741;19	78281069;78	60374415;70	80593607;84	68197389;5;711;0	666388585
246204467;1;1;53;2;246;1;0;0;1;0;0;0;0;1;0;0;0;1;1;3;2highPA;0;0;0;0;0;0;0;0;1;3;0;0;0;0;0;0;0;0;0;0;0;0;0;0;11;100;170	4;81	7;28	13732945;[25	30);100	3;0LowRisk;1;0;1;51;2	3;5;8;8;21;5;4;29;6;61	93819324;19	90921409;74	03683104;53	40648588;80	93845981;5;711;1	149288352
246204495;1;0;55;2;246;1;0;0;0;0;0;0;0;0;0;0;0;0;0;0;2highPA;0;0;0;0;0;0;0;0;1;3;0;0;0;0;0;0;0;0;0;0;0;0;0;0;12;100;160	9;59;22	78976902;[18.5	25);71	9;0LowRisk;2;4;0;38;2	6;5;7;9;21;5;3;22;9;74	29970234;23	79060083;77	33798541;60	49936285;84	57388205;5;711;0	498756821
246204592;1;1;58;2;246;1;0;0;1;0;0;0;0;0;0;0;0;1;0;3;1moderatePA;0;0;0;0;0;0;0;0;1;2;0;0;0;1;0;0;0;0;0;0;0;0;0;0;11;98	8640976;165	6;76	6;27	93239049;[25	30);100	9;0LowRisk;0;0;1;46;2	5;5;9;10;24;7;5;31;10;54	32759132;19	46674058;72	03007269;62	56446414;75	32897517;5;711;0	751299138
246204628;1;1;59;4;246;1;0;0;1;0;0;0;0;0;0;1;0;0;1;3;0Inactive;1;0;0;0;0;0;0;0;1;3;0;0;0;0;0;0;0;0;0;0;0;1;3;0;12;96	42891693;183	8;77	9;23	05931721;[18.5	25);87	6;0LowRisk;0;0;1;55;2	5;6;1;0;7;5;4;10;7;67	84323708;23	34983619;77	29695551;68	83514731;80	29712349;5;711;0	751299138
246205029;1;1;29;2;246;0;0;0;1;0;0;0;0;0;0;0;1;0;0;0;2highPA;0;0;0;0;0;0;0;0;1;3;0;0;0;0;0;0;0;0;0;0;0;1;4;0;14;98	8640976;187	2;81	6;23	28511944;[18.5	25);86;0LowRisk;2;2;1;56;2	4;5;8;10;23;5;4;31;10;76	84244755;18	70023604;79	08346334;52	82735697;87	6453433;3;615;2	52269306
246205249;1;1;44;2;246;0;0;0;0;0;0;0;0;0;0;0;0;0;0;2;2highPA;0;0;0;0;0;0;0;0;1;3;0;0;0;0;0;0;0;0;0;0;1;1;6;0;18;97	76548767;179	1;70	8;22	07202025;[18.5	25);89	4;0LowRisk;1;1;1;43;2	3;9;10;10;29;7;4;27;10;58	37992282;18	05296167;82	06469925;61	92044257;83	25340246;3;615;1	919087359
246205337;1;1;47;2;246;0;0;0;1;0;0;0;0;0;0;1;1;0;1;3;1moderatePA;1;0;0;0;0;0;0;0;1;3;0;0;0;0;0;0;1;0;0;0;0;1;1;0;11;93	38388062;179	5;71	4;22	15997703;[18.5	25);83	5;0LowRisk;0;0;1;62;2	4;5;7;8;20;7;5;15;6;62	17720783;21	71412365;77	13579972;59	04823059;84	00253344;3;615;1	797104257
246205393;1;1;50;2;246;0;0;0;1;0;0;0;0;0;0;0;0;0;0;0;2highPA;0;0;0;0;0;0;0;0;1;3;0;0;0;0;0;0;0;0;0;0;0;1;6;0;12;100;176	6;76;24	36869059;[18.5	25);87	1;0LowRisk;1;1;1;38;3	2;5;7;8;20;5;3;15;9;62	07082757;16	48780488;50	81903276;50	75342466;52	36552171;3;615;0	856878614
246205461;1;0;53;2;246;1;0;1;1;0;0;0;1;1;0;1;0;0;1;2;2highPA;0;0;0;0;0;0;0;0;1;3;0;0;0;1;1;1;0;0;0;0;0;1;3;0;12;97	03227997;162;88	5;33	7219936;[30	100);90	52247191;1HighRisk;2;2;1;34;2	5;4;7;6;17;6;5;20;7;79	51612378;18	13747228;84	33225701;72	7283105;86	18099334;3;615;0	62250817
246205483;1;1;53;2;246;0;0;0;1;0;0;0;0;0;0;0;0;1;0;4;1moderatePA;0;0;0;0;0;0;0;0;1;3;0;0;0;0;1;1;0;0;0;0;0;1;1;0;7;100;177;83	5;26	65262217;[25	30);98;0LowRisk;0;2;1;54;2	2;5;7;8;20;7;5;31;8;70	11050277;16	48780488;52	18408736;53	76712329;93	13026572;3;615;0	751420444
246205559;1;0;56;4;246;0;0;0;1;0;0;0;0;0;0;0;0;1;1;2;2highPA;0;0;0;0;0;0;0;0;1;3;0;0;0;0;0;0;1;0;0;0;0;0;0;0;13;100;164	8;69	3;25	51636582;[25	30);84	2;0LowRisk;0;2;1;25;2	5;8;9;10;27;5;4;25;10;55	19584404;-3	55E-15;57	60530421;50	75342466;52	36552171;3;615;0	794968598
246205576;1;0;56;2;246;1;0;0;1;0;0;0;0;0;0;0;0;0;1;3;2highPA;1;0;0;0;0;0;0;0;1;3;0;0;0;0;0;0;1;0;0;0;0;1;4;0;12;100;167	4;92	1;32	86614166;[30	100);119	5;1HighRisk;4;2;0;37;2	2;10;10;9;29;7;6;41;10;78	15303759;23	25734196;73	53247071;64	32863789;82	5280728;3;615;0	680113227
246205587;1;1;58;2;246;0;0;0;0;0;0;0;0;0;0;0;0;1;0;3;2highPA;0;1;0;0;0;0;0;1;1;3;0;0;0;0;0;0;0;0;0;0;1;1;4;0;13;100;184	9;76	1;22	25926575;[18.5	25);79	5;0LowRisk;2;1;1;60;2	4;7;8;9;24;5;4;30;8;77	55391403;24	92682927;52	18408736;44	17808219;52	36552171;3;615;0	723645274
246205611;1;0;59;2;246;0;0;0;0;0;0;0;0;0;0;1;1;0;0;2;2highPA;0;0;0;0;0;0;0;0;1;2;0;0;0;0;0;0;0;0;0;0;0;0;0;0;14;98	8640976;154	5;68	4;28	65491564;[25	30);85	7;0LowRisk;2;2;1;27;2	3;5;8;10;23;7;4;35;9;59	3053466;-3	55E-15;54	36817473;75	30821918;100;3;615;0	539290582
246205622;1;0;60;2;246;0;0;0;0;0;0;0;0;0;0;0;0;0;1;0;2highPA;0;0;0;0;0;1;0;0;1;3;0;0;0;0;0;0;0;0;0;0;0;1;2;0;17;100;165	1;58	2;21	35152199;[18.5	25);74	6;0LowRisk;0;2;1;36;2	4;9;9;9;27;5;4;24;9;76	2417098;18	92682927;54	36817473;58	42465753;83	76833795;3;615;0	585825714
246205740;1;1;63;2;246;1;0;1;1;0;0;0;0;0;0;0;0;0;0;0;1moderatePA;1;0;0;0;0;0;0;0;1;3;0;0;0;0;0;0;0;0;0;1;0;0;0;0;11;97	45606474;171	3;84;28	62625662;[25	30);100;0LowRisk;1;2;1;57;5	9;5;7;9;21;6;4;16;6;72	92302618;-3	55E-15;79	53671718;56	33561644;93	13026572;3;615;0	662302051
246205796;0;1;64;5;246;0;0;0;1;0;0;0;0;0;0;1;1;0;1;3;2highPA;1;0;1;1;0;0;1;1;1;3;0;0;0;0;1;1;1;1;0;1;0;1;15;0;8;84	05258942;185;105;30	67932798;[30	100);117	6;1HighRisk;4;0;1;51	02040816;2	7;7;9;8;24;5;4;35;7;66	36557095;-3	55E-15;57	60530421;44	79452055;49	02786779;3;615;1	122278536
246210023;1;1;24;1;246;1;0;1;1;0;0;0;0;0;0;1;1;1;0;3;1moderatePA;0;0;0;1;0;0;0;0;1;3;0;0;0;0;0;0;0;0;0;0;0;0;0;0;12;100;167	8;67	9;24	11492199;[18.5	25);84	5;0LowRisk;0;1;1;55;2	3;4;8;8;20;6;4;16;6;77	05305001;20	46138211;76	16447515;22	0890411;93	13026572;5;643;2	262170309
246210085;1;1;25;1;246;0;0;0;1;0;0;0;0;0;0;1;1;0;0;2;0Inactive;0;0;0;0;0;0;0;0;1;3;0;0;0;0;0;0;0;0;0;0;0;0;0;0;18;100;195	6;112	6;29	43070663;[25	30);102	1;1HighRisk;2;1;1;50;2	5;6;8;8;22;8;5;17;6;62	01345717;23	26193001;82	82105752;63	87513172;86	84445885;532;532;4	922351708
246210287;1;0;26;2;246;0;0;1;1;0;0;0;0;0;0;1;1;0;1;0;2highPA;0;0;0;0;0;0;1;0;1;3;0;0;0;0;0;0;1;0;0;0;0;1;4;0;16;100;160;94	7;36	9921875;[30	100);104	2;1HighRisk;1;1;1;31;2	2;7;8;8;23;7;6;28;8;79	7881782;12	92682927;46	33385335;40	89041096;52	36552171;3;615;1	892844866
246210628;1;0;24;1;246;1;0;0;1;0;0;0;0;0;0;0;0;0;1;2;1moderatePA;0;0;0;0;0;0;0;0;1;3;0;0;0;0;0;0;0;0;0;0;0;1;3;0;15;100;155;50	8;21	144641;[18.5	25);69	2;0LowRisk;1;1;1;35;1	9;8;9;9;26;7;6;30;10;63	81031938;-3	55E-15;48	08892356;0;69	8963059;5;374;3	91017675
246211134;0;0;22;2;246;0;0;0;1;0;0;0;0;1;1;1;1;1;0;3;2highPA;0;0;0;0;0;0;1;0;1;3;0;0;0;0;0;0;1;0;0;0;0;1;3;0;12;88	76772308;166	1;53	6;19	42788503;[18.5	25);68;0LowRisk;0;6;0;30;2	5;8;8;9;25;5;4;23;9;74	49083478;24	1035341;72	14016822;59	43526726;81	73839302;280;280;3	56157289
246212300;1;1;28;2;246;0;0;0;1;0;0;0;0;0;0;1;1;1;1;2;1moderatePA;0;0;0;0;0;0;0;0;1;3;0;0;0;1;0;0;0;0;0;1;1;1;1;0;16;97	92578125;178	6;76	4;23	95137495;[18.5	25);82;0LowRisk;2;1;1;54;2	2;6;8;8;22;6;3;36;9;74	60615118;19	91382114;80	15647899;53	7171418;88	21405425;5;203;2	29872321
246212828;1;1;28;2;246;0;0;0;0;0;0;0;0;0;0;0;0;0;0;0;2highPA;0;0;0;0;0;0;0;0;1;3;0;0;0;0;0;0;0;0;0;0;0;0;0;0;17;100;174	3;65;21	39530995;[18.5	25);81	4;0LowRisk;1;4;0;60;2	5;7;10;9;26;7;5;16;8;73	79714592;26	14634146;76	646423;66	04680365;85	04956674;4;674;3	191673083
246212946;1;1;24;1;246;0;0;0;0;0;0;0;0;0;0;0;0;0;0;3;2highPA;0;0;0;0;0;0;0;0;1;3;0;0;0;0;0;0;0;0;0;0;0;0;0;0;13;100;171	1;61	3;20	93921786;[18.5	25);73	5;0LowRisk;3;1	816326531;1;45;1	7;6;9;10;25;7;6;15;9;57	78979066;20	07226739;79	83229329;62	96840477;83	20824535;152;152;7	25195141
246213202;1;0;24;1;246;0;0;1;1;0;0;0;0;1;0;1;1;0;0;3;1moderatePA;0;0;0;0;0;0;0;0;1;3;0;0;0;0;0;0;0;0;0;0;0;1;1;1;17;98	40545654;170	4;61	4;21	14604686;[18.5	25);69	1;0LowRisk;0;0;1;37;2	3;7;9;10;26;6;4;28;9;59	33528985;18	43089431;77	29436764;62	56122873;83	84696181;152;152;3	66760099
246213683;0;0;28;1;246;0;0;1;1;0;0;0;0;1;1;1;1;1;0;3;1moderatePA;0;0;0;0;0;0;1;0;1;3;0;0;0;0;0;0;1;0;0;0;0;1;3;1;13;75	89244843;162	4;94	4;35	79315198;[30	100);112	7;1HighRisk;1;3;1;28;3;5;7;7;19;4;4;21;5;31	68669234;42	55767963;57	43082355;57	5770548;55	4523744;565;565;2	164052764
246214086;1;0;25;1;246;0;0;0;1;0;0;0;1;1;1;1;1;0;0;0;1moderatePA;0;0;0;0;0;0;0;0;1;3;0;0;0;0;0;0;0;0;0;0;0;1;2;0;16;97	76548767;179	4;68	4;21	2525587;[18.5	25);74;0LowRisk;2;2;1;30;1	3;8;9;9;26;6;5;38;9;62	95416957;-3	55E-15;57	60530421;68	15068493;100;152;152;2	478239053
246214302;0;0;27;2;246;0;0;0;0;0;0;0;0;0;0;0;0;0;0;2;2highPA;0;0;0;0;0;0;0;0;1;3;0;0;0;0;0;0;0;0;0;0;1;0;0;0;18;100;165	7;71	5;26	04120192;[25	30);89	1;1HighRisk;1;2;1;37;2	1;7;10;10;27;7;6;22;8;62	95528957;19	96622889;78	54264171;61	49469731;84	56254051;5;468;1	829815073
246214607;1;0;26;2;246;0;0;0;1;0;0;0;0;0;0;0;1;1;1;0;2highPA;0;0;0;0;0;0;0;0;1;3;0;0;0;0;0;0;0;0;0;0;0;0;0;0;14;100;163	8061856;65	16907216;24	2873954;[18.5	25);81	12688172;0LowRisk;1;1;1;31;2	532272727;6	173469388;8	142857143;8	836734694;23	15306122;6;5;26	33673469;8	102040816;76	46098674;22	98995696;82	41337548;69	37038988;86	17269844;390;390;2	109055974
246214837;1;0;27;1;246;0;0;0;1;0;0;0;0;0;0;1;1;1;0;0;1moderatePA;0;0;0;0;0;0;0;0;1;3;0;0;0;1;0;0;1;0;0;0;0;1;5;1;17;97	7583478;163;67	3;25	33027212;[25	30);77	6;0LowRisk;2;2;1;20;2	3;6;9;9;24;8;5;29;8;57	95145596;-3	55E-15;52	96411856;60	17123288;80	1036941;152;152;2	478239053
246214992;1;0;28;1;246;0;0;0;1;0;0;0;1;1;0;0;1;1;0;0;1moderatePA;0;0;0;0;0;0;0;0;1;3;0;0;0;0;0;0;0;0;0;0;0;1;1;0;13;100;175	1;86	9;28	34310882;[25	30);92	8;1HighRisk;2;2;1;29;1	9;5;9;8;22;7;4;29;10;69	55364172;-3	55E-15;100;19	7260274;93	13026572;1;219;2	66445339
246215025;1;1;27;1;246;0;0;1;1;0;0;0;0;0;0;1;1;0;0;0;1moderatePA;0;0;0;0;0;0;0;0;1;3;0;0;0;0;0;0;0;0;0;0;0;0;0;0;19;91	46087646;189	6;72	3;20	11229504;[18.5	25);78	1;0LowRisk;3;4;0;26;1	8;4;7;8;19;7;4;19;10;50	74544312;19	85722784;75	18549522;62	47412481;83	83174397;124;124;3	680851335
246215146;1;1;25;1;246;0;0;0;1;0;0;0;0;1;1;1;1;0;0;2;2highPA;0;0;0;0;0;1;0;0;1;3;0;0;0;0;0;0;0;0;0;1;0;1;3;0;15;90	45458984;177	2;74	7;23	78993014;[18.5	25);78	3;0LowRisk;2;1;1;32;2	2;4;7;9;20;6;5;25;8;70	86346431;19	78319783;85	17367165;67	48243765;82	65125234;545;545;2	813281309
246215769;1;0;25;2;246;0;0;0;1;0;0;0;0;0;0;0;1;0;0;0;2highPA;0;0;0;0;0;0;0;0;1;3;0;0;0;0;0;0;0;0;0;0;0;1;1;0;19;100;171	4;67	3;22	90832992;[18.5	25);81;0LowRisk;2;1;1;26;2	3;8;10;10;28;7;4;25;8;68	58094424;19	44271988;77	34120793;65	54699391;83	8892913;532;532;3	420322932
246215786;1;0;23;1;246;0;0;0;1;0;0;0;0;0;0;0;0;0;0;0;1moderatePA;0;0;0;0;0;0;0;0;1;3;0;0;0;0;0;0;0;0;0;0;0;0;0;0;14;100;171	4;50	9;17	32591371;[0	18.5);66	8;0LowRisk;1;2;1;31;2;7;9;10;26;7;6;34;10;59	43479924;17	60433604;74	84659386;58	11322774;86	81896738;390;390;2	874834895
246215956;1;0;22;2;246;0;0;1;1;0;0;0;0;0;0;0;1;1;0;0;2highPA;0;0;0;0;0;0;0;0;1;3;0;0;1;1;0;0;0;1;0;1;1;1;3;1;13;100;171	2;63	1;21	5288999;[18.5	25);74	7;0LowRisk;2;2;1;30;2	1;7;9;10;26;8;7;44;7;62	11454967;19	63344948;77	8324883;59	67591046;86	79601426;152;152;3	66760099
246216119;0;0;28;2;246;0;0;0;0;0;0;0;0;0;0;0;0;0;0;0;2highPA;0;0;0;0;0;0;0;0;1;3;0;0;0;0;0;0;0;0;0;0;0;0;0;0;16;100;166	5;68	1;24	56510565;[18.5	25);74	4;0LowRisk;1;1;1;32;2	3;7;10;9;26;6;0;21;9;83	10453776;23	94512195;73	00028365;68	42656012;86	5064237;1;176;3	75154763
246216147;1;0;22;1;246;0;0;0;1;0;0;0;0;0;0;0;1;0;0;0;1moderatePA;0;0;0;0;0;0;0;0;1;3;0;0;0;0;0;0;0;0;0;0;0;1;5;0;15;100;160	5;60	1;23	33051892;[18.5	25);67	5;0LowRisk;2;2;1;28;1	9;6;8;9;23;5;8;26;10;70	14727584;21	63162321;80	54187793;64	10052377;85	03321452;4;632;2	75886995
246216273;1;0;21;1;246;0;0;0;1;0;0;0;1;0;0;1;1;0;0;3;1moderatePA;0;0;0;0;0;0;0;0;1;3;0;0;0;0;0;0;0;0;0;0;0;1;2;0;13;100;163	43125;65	35052632;24	4668965;[18.5	25);81	66565657;0LowRisk;2;2;1;35;2	463913043;6	285714286;8	244897959;8	948979592;23	47959184;6;4;26	06060606;8	183673469;49	40286532;18	78787879;77	45709828;63	39554795;82	14429595;3;726;2	648658376
246216374;0;1;21;1;246;1;0;0;1;0;0;0;0;1;0;0;1;0;0;3;0Inactive;0;0;0;0;0;0;0;0;1;3;0;0;0;0;0;0;0;0;0;0;0;1;1;0;12;100;175	5;85	2;27	66211313;[25	30);93	3;0LowRisk;2;1;1;52;2	5;7;10;10;27;5;5;15;10;68	25679606;19	3055199;74	41597664;52	85998726;80	11842338;3;169;4	407321845
246216578;0;1;19;1;246;1;0;0;1;0;0;0;0;0;1;1;1;1;0;3;1moderatePA;0;0;0;0;0;0;0;0;1;3;0;0;0;0;0;0;0;0;0;0;0;1;1;0;12;98	8640976;176	3121212;86	81313131;27	92679393;[25	30);98	07916667;0LowRisk;0;1;1;51;2	403076923;5	373737374;7	555555556;8	282828283;21	21212121;6;4;24	06060606;7	313131313;78	63388049;16	38797504;82	1215189;56	49327992;85	34876037;5;627;3	944085798
246217109;1;1;25;1;246;0;0;0;0;0;0;0;0;1;1;1;1;1;0;3;0Inactive;0;0;0;0;0;1;0;0;1;3;0;0;0;0;0;0;0;0;0;0;0;1;1;1;11;97	76548767;169	625;79	34516129;27	5766004;[25	30);96	38314607;0LowRisk;0;1;1;33;2	950909091;3	701030928;5	113402062;6	210526316;15	02495931;5;3;17	28282828;4	364583333;54	6407285;30	85405838;72	84386375;66	26611604;70	78605402;3;375;2	792829978
246217346;1;1;24;2;246;0;0;0;1;0;0;0;1;1;1;1;1;0;0;3;2highPA;0;0;0;0;0;0;0;0;1;3;0;0;0;0;0;0;0;0;0;1;0;1;3;0;15;100;182	2;88	9;26	77965734;[25	30);86	9;0LowRisk;1;2;1;61;1	9;6;8;9;23;6;4;17;5;72	9959202;24	74546592;82	99731989;63	71808842;85	29457149;5;634;4	563343325
246217373;1;1;22;1;246;0;0;0;1;0;0;0;0;0;0;1;0;1;0;3;2highPA;0;0;0;0;0;0;0;0;1;3;0;0;0;0;0;0;1;0;0;0;0;1;1;0;14;100;180	3;80	8;24	85535139;[18.5	25);83	3;0LowRisk;1;1;1;47;1	9;7;10;10;27;8;8;32;10;52	85787895;23	51335656;72	19188768;62	59763917;82	5772305;545;545;5	403787946
246217491;0;0;26;2;246;0;0;0;1;0;0;0;0;0;0;0;0;0;1;0;2highPA;0;0;0;0;0;0;0;0;1;3;0;0;0;0;1;1;1;0;0;0;1;1;10;0;14;98	8640976;165	2;48	8;17	88132662;[0	18.5);68	6;0LowRisk;1;1;1;30;1	8;6;10;9;25;7;5;28;9;66	58341459;-3	55E-15;70	16380655;50	75342466;93	13026572;390;390;2	109055974
246217557;1;0;19;2;246;0;0;1;1;0;0;0;0;0;0;1;1;1;1;0;2highPA;0;0;0;0;0;0;0;0;1;3;0;0;0;0;0;0;0;0;0;0;0;1;4;0;11;94	55536652;150	4;51	2;22	63467632;[18.5	25);69	8;0LowRisk;2;5;0;35;2	4;7;8;9;24;6;4;22;8;67	15757907;24	3691796;77	84432806;61	24329958;81	62388346;152;152;3	66760099
246218558;1;0;25;1;246;0;0;0;1;0;0;0;0;1;0;1;1;1;1;3;2highPA;0;0;0;0;0;0;0;0;1;3;0;0;0;0;0;0;1;0;0;1;0;1;8;1;18;97	47663116;176	6;61	9;19	84765721;[18.5	25);71	7;0LowRisk;2;3;0;31;2;9;10;9;28;8;5;42;10;64	89538628;20	19337979;72	27743948;61	87361909;78	53856124;545;545;2	4530382
246218943;0;1;23;1;246;0;0;0;0;0;0;0;0;0;0;0;0;1;0;3;2highPA;0;0;0;0;0;0;0;0;1;3;0;0;0;0;0;0;0;0;0;0;1;0;0;0;12;100;171	5814433;86	33979592;29	32718538;[25	30);101	4505495;0LowRisk;4;2;0;65;3	024615385;3	265306122;4	969387755;5	867346939;14	10204082;4;3;18	64646465;4	288659794;77	79715594;38	73170732;73	20592824;84	93150685;69	63707064;5;203;3	703840342
246219007;1;0;22;1;246;0;0;0;1;0;0;0;0;0;0;0;1;0;1;0;2highPA;0;0;0;0;0;0;0;0;1;3;0;0;0;0;0;0;0;0;0;0;0;1;1;0;13;100;169	3;52	2;18	21195577;[0	18.5);60	9;0LowRisk;1;1;1;25;3;5;7;8;20;7;5;19;8;60	97277726;18	90885751;79	90986306;70	39640411;89	16584234;181;181;3	424059642
246219227;1;1;21;1;246;1;0;0;1;0;0;0;1;1;0;1;1;1;0;3;2highPA;0;0;0;0;0;0;0;0;1;3;0;0;0;0;1;0;0;0;0;0;0;0;0;0;12;93	80786133;173	4;71	8;23	87955657;[18.5	25);79	7;0LowRisk;0;0;1;48;2	4;7;6;6;19;6;5;23;6;59	61731807;32	97560976;82	37129485;30	37671233;83	27456063;3;614;8	342334258
246219494;1;1;28;2;246;0;0;0;0;0;0;0;0;0;0;0;0;0;0;2;1moderatePA;0;0;0;0;0;0;0;0;1;3;0;0;0;0;0;0;0;0;0;0;0;1;1;0;16;100;166	5;65	2;23	51901451;[18.5	25);80	3;0LowRisk;0;2;1;51;1	9;8;10;10;28;7;4;33;10;67	63516138;16	82363977;73	54301315;61	19272556;84	12304073;1;426;4	1364178
246219802;1;1;22;2;246;0;0;0;1;0;0;0;0;1;1;1;1;0;0;0;2highPA;0;0;0;0;0;0;0;0;1;3;0;0;0;0;0;0;0;0;0;1;1;1;7;0;12;98	8640976;179	9;81	1;25	05869946;[25	30);91	8;0LowRisk;1;1;1;51;2	3;7;7;9;23;5;4;21;7;51	73435747;23	04471545;72	29557475;54	73091977;79	96404654;3;726;5	163122321
246219856;1;0;28;2;246;1;0;0;1;0;0;0;0;0;0;0;0;0;1;2;2highPA;0;0;0;0;0;0;0;0;1;3;0;0;0;0;0;0;0;0;0;0;0;1;3;0;22;100;179;89	3;27	87054087;[25	30);79	8;0LowRisk;1;1;1;36;1	8;6;9;10;25;7;5;40;9;84	21238662;15	54166667;86	35107904;69	6837228;87	75180925;5;440;1	808286548
246219903;1;1;26;1;246;0;0;0;0;0;0;0;0;0;0;1;1;0;0;2;1moderatePA;0;0;0;0;0;0;0;0;1;3;0;0;0;0;0;0;0;0;0;0;0;0;0;0;20;100;172	5;77	5;26	04494854;[25	30);83	9;0LowRisk;0;2;1;40;2	2;7;9;10;26;8;7;25;10;82	57724366;15	83500717;89	55299879;70	10994953;89	90121035;192;192;3	536740437
246220479;0;0;26;2;246;1;0;0;0;0;0;0;0;0;0;0;0;0;0;0;1moderatePA;0;0;0;0;0;0;0;0;1;3;0;0;0;0;0;0;0;0;0;0;1;1;14;0;18;100;170	7;70	6;24	229121;[18.5	25);79	9;0LowRisk;2;3;0;38;2	5;7;9;10;26;7;5;33;10;69	81965693;23	83457052;75	19800792;57	83739219;86	31910863;1;700;3	195734698
246220517;1;0;23;2;246;0;0;0;1;0;0;0;0;0;0;1;1;0;0;0;2highPA;0;0;0;0;0;0;0;0;1;3;0;0;0;0;0;0;1;0;0;0;0;1;10;0;16;100;162	1;85	7;32	61480545;[30	100);87	2;0LowRisk;1;4;0;35;2;4;7;9;20;7;5;26;7;83	54136565;22	7804878;86	85647426;64	00684932;100;5;286;1	691002837
246220539;1;1;21;1;246;0;0;0;0;0;0;0;0;0;0;0;0;0;0;0;1moderatePA;0;0;0;0;0;0;0;0;1;3;0;0;0;0;0;0;0;0;0;0;1;0;0;0;15;100;175	4;80	2;26	06844886;[25	30);85	9;0LowRisk;2;2;1;55;2	7;5;6;7;18;6;4;21;8;51	63865612;-3	55E-15;100;89	65753425;93	13026572;1;219;7	796861442
246220563;1;1;25;2;246;0;0;0;0;0;0;0;0;0;0;0;0;0;0;3;2highPA;0;0;0;0;0;0;0;0;1;3;0;0;0;0;0;0;1;0;0;0;0;1;2;0;18;100;179	8;75	1;23	23060724;[18.5	25);81	1;0LowRisk;1;1;1;43;2	3;10;10;10;30;6;5;27;10;74	36253869;18	35569106;76	26605064;63	86130137;83	80019683;532;532;4	922351708
246220719;1;0;25;1;246;0;0;1;1;0;0;0;0;0;0;1;1;1;0;3;0Inactive;0;0;0;0;0;0;1;0;1;3;0;0;0;0;0;0;1;0;0;0;0;1;3;1;12;96	42891693;157;55	9;22	6784048;[18.5	25);72	9;0LowRisk;1;2;1;21;2	3;8;10;10;28;7;7;34;10;65	20631358;19	80182927;76	99617076;67	22697869;84	69771318;152;152;2	478239053
246221413;1;1;28;1;246;0;0;0;1;0;0;0;0;0;0;0;0;0;0;2;2highPA;1;0;0;0;0;0;0;0;1;3;0;0;0;0;0;0;0;0;0;0;0;1;1;0;16;98	8640976;188	3;100	2;28	2596697;[25	30);94	4;0LowRisk;2;1;1;65;1	6;5;8;8;21;7;5;30;7;63	91871498;54	97560976;80	88923557;56	23287671;100;545;545;2	813281309
246221424;1;0;26;1;246;0;0;0;1;0;0;0;0;0;0;1;1;0;1;2;2highPA;0;0;0;0;0;0;0;0;1;3;0;0;0;0;0;0;0;0;0;0;0;1;2;0;15;100;174	471875;87	16875;28	63584227;[25	30);100	2011364;1HighRisk;3;0;1;41;2	782804878;5	704081633;7	551020408;8	540816327;21	79591837;6;5;25	09183673;7	540816327;80	52522292;20	54221388;81	29425177;65	7023552;85	50727109;299;299;3	792541133
246221495;0;0;28;2;246;0;0;0;0;0;0;0;0;0;0;0;1;0;0;0;1moderatePA;0;0;0;0;0;0;0;0;1;3;0;0;0;0;0;0;0;0;0;0;1;0;0;0;16;100;170	4;62	4;21	49044502;[18.5	25);82	4;0LowRisk;1;1;1;31;2	5;8;9;9;26;7;6;30;10;61	72254902;17	52961672;75	59355499;57	37610798;85	72180817;1;696;3	20910028
246221960;0;0;21;2;246;0;0;0;0;0;0;0;0;0;0;0;0;1;0;0;2highPA;0;0;0;0;0;1;0;0;1;3;0;0;0;0;0;0;1;0;0;0;1;1;5;0;12;100;154	5;48	9;20	48575109;[18.5	25);65	3;0LowRisk;2;3;0;35;2;7;9;9;25;7;4;31;9;78	08723539;23	96036585;77	54607059;64	18297456;86	44764075;5;501;1	721795169
246222101;0;0;28;1;246;0;0;1;1;0;0;0;0;1;0;1;1;1;1;3;1moderatePA;0;0;0;0;0;0;1;0;1;3;0;0;1;1;0;0;1;0;0;0;0;1;30;1;14;97	47663116;174;84	9;28	04201348;[25	30);78	9;0LowRisk;1;2;1;33;2	2;7;7;9;23;5;4;31;9;46	64892446;-3	55E-15;56	74726989;62	80821918;100;152;152;2	478239053
246222321;1;1;27;1;246;0;0;0;0;0;0;0;0;0;0;0;0;1;1;3;2highPA;0;0;0;0;0;0;0;0;1;3;0;0;0;0;0;0;0;0;0;1;0;1;2;0;16;100;180	8;95	7;29	27622562;[25	30);95	5;0LowRisk;0;6;0;55;1	7;8;10;10;28;7;5;37;10;73	92449668;24	95277634;74	59942148;64	5910556;84	29859188;152;152;3	61400009
246222431;1;0;22;1;246;0;0;0;0;0;0;0;0;0;0;0;1;0;0;3;2highPA;0;0;0;0;0;0;0;0;1;3;0;0;0;0;0;0;0;0;0;1;0;1;1;0;16;100;174	1;62	5;20	6197063;[18.5	25);70	8;0LowRisk;2;1;1;33;2;5;7;9;21;6;6;24;8;73	97184429;17	2697274;84	15798794;68	64769933;89	07251386;152;152;3	66760099
246223141;1;1;23;2;246;0;0;0;0;0;0;0;0;0;0;0;0;0;1;2;2highPA;0;0;0;0;0;0;0;0;1;3;0;0;0;0;0;0;1;0;0;0;0;0;0;0;14;100;191	5;129	9;35	42187894;[30	100);108	2;1HighRisk;1;1;1;56;1	8;4;7;5;16;4;4;31;8;80	98883098;22	7804878;71	45085803;70	4109589;100;5;286;3	4847603
246223693;1;1;28;2;246;0;0;0;1;0;0;0;0;0;0;0;1;0;0;0;2highPA;0;0;0;0;0;0;0;0;1;3;0;0;0;0;0;0;0;0;0;1;0;0;0;0;16;100;178	1;69	3;21	8476835;[18.5	25);78	1;0LowRisk;2;3;0;52;2	2;9;10;10;29;8;5;20;10;78	25250722;25	43313709;78	75585024;62	72046233;84	39113237;280;280;3	13211228
246223781;0;0;28;1;246;0;0;0;0;0;0;0;0;1;1;1;1;0;0;0;0Inactive;0;0;0;0;0;0;1;0;1;2;0;0;0;0;0;0;1;0;0;0;0;1;10;0;17;94	71565247;169	6;112	8;39	21546814;[30	100);124;1HighRisk;1;1;1;34;3;5;7;9;21;4;5;21;8;56	57673994;20	97560976;48	51794072;48	21917808;90	95917045;152;152;2	478239053
246224004;1;0;23;1;246;0;0;0;0;0;0;0;0;0;0;0;1;0;0;3;2highPA;0;0;0;0;0;0;0;0;1;3;0;0;0;0;0;0;0;0;0;1;0;1;4;0;13;100;171	5;72	1;24	51359553;[18.5	25);85	3;0LowRisk;0;1;1;29;2	2;6;7;10;23;6;3;22;8;82	73478687;22	68524971;75	27301092;72	51672507;86	78143228;532;532;4	993238181
246224608;1;1;27;2;246;0;0;0;1;0;0;0;0;0;0;0;1;0;1;3;1moderatePA;0;0;0;0;0;0;0;0;1;3;0;0;0;0;0;0;0;0;0;0;0;1;2;0;18;100;165	3895833;66	834375;24	433382;[18.5	25);81	42150538;0LowRisk;4;3;0;40;2	693977273;7;8	542553191;9	106382979;24	64893617;8;8;28	70833333;8	329787234;70	40486563;19	38658537;83	69474779;67	68835616;83	3544453;153;153;4	235285111
246224864;1;0;27;2;246;0;0;0;0;0;0;0;0;0;0;0;0;0;1;0;2highPA;0;0;0;0;0;0;0;0;1;3;0;0;0;0;0;0;1;0;0;0;0;1;4;0;18;100;172	3;60	1;20	24435373;[18.5	25);66	6;0LowRisk;1;1;1;26;3	1;6;9;8;23;6;5;18;9;74	70243819;17	60060976;84	27819256;70	44413527;89	20813231;181;181;2	356404706
246224870;1;0;23;2;246;0;0;0;1;0;0;0;0;0;0;0;0;0;1;0;2highPA;0;0;0;0;0;0;1;0;1;3;0;0;0;0;0;0;0;0;0;0;1;1;8;1;10;93	68830257;158	7934783;64	31827957;25	5075705;[25	30);83	24886364;0LowRisk;1;2;1;32;3	261884058;4	053191489;5	795698925;6	714285714;16	56317613;6;3;16	56701031;5	20212766;63	40075394;23	90776053;81	16082825;65	01741351;79	38744497;1;426;4	60710254
246224917;1;0;20;1;246;0;0;0;0;0;0;0;0;0;0;0;0;0;0;3;2highPA;0;0;0;0;0;0;0;0;2;3;1;0;0;0;1;1;0;0;0;0;0;1;1;0;12;100;159;55	9;22	11146711;[18.5	25);69	5;0LowRisk;1;1;1;26;2	1;7;8;10;25;6;4;26;10;82	75305467;19	7834442;78	39374512;73	72827643;88	00322946;2;697;2	574875644
246224963;1;1;25;2;246;0;0;0;0;0;0;0;0;1;0;0;1;1;1;0;2highPA;0;0;0;0;0;0;0;0;1;3;0;0;0;0;0;0;1;0;0;0;0;0;0;0;15;100;181	9;86	2;26	05204788;[25	30);93	5;0LowRisk;1;2;1;47;2	5;5;8;9;22;6;6;30;9;49	26585344;17	90401259;70	46952846;52	41976517;84	75822712;280;280;3	13211228
246225306;1;1;25;1;246;0;0;0;1;0;0;0;0;0;0;1;0;0;1;3;2highPA;0;0;0;0;0;0;0;0;1;3;0;0;0;0;0;0;0;0;0;1;0;1;1;0;15;100;187	9;81	5;23	08362702;[18.5	25);80;0LowRisk;1;0;1;52;2	1;7;8;10;25;5;6;24;9;70	66442608;18	37533875;75	56552262;55	91609589;82	36567978;152;152;3	61400009
246225869;1;0;27;2;246;0;0;0;0;0;0;0;0;0;0;0;1;1;1;0;2highPA;1;0;0;0;0;1;0;0;1;3;0;0;0;0;0;0;1;0;0;0;0;1;3;0;19;100;161;68;26	2335558;[25	30);79	5;0LowRisk;3;2;0;32;1	9;5;9;9;23;6;5;34;10;71	38310119;17	64540338;80	03380135;70	25799087;83	03976484;390;390;2	109055974
246226236;1;0;24;1;246;0;0;0;0;0;0;0;0;0;0;1;0;1;0;3;2highPA;0;0;0;0;0;0;0;0;1;3;0;0;0;0;0;0;1;0;0;0;1;1;3;0;16;97	72820282;175;58	7;19	16734694;[18.5	25);69	1;0LowRisk;1;1;1;33;2	5;6;9;10;25;6;7;23;8;46	12152296;20	77419355;74	84622242;59	45836337;82	2315835;299;299;5	536629602
246226335;1;0;22;1;246;0;0;0;0;0;0;0;0;0;0;0;1;1;0;0;2highPA;0;0;0;0;0;0;0;0;1;3;0;0;0;0;0;0;1;0;0;0;0;1;10;0;16;100;159	8;60	4;23	65284516;[18.5	25);73	5;0LowRisk;2;3;0;31;2;7;8;9;24;7;6;18;10;52	31802933;19	33130081;77	1771228;53	75749144;86	45090732;390;390;2	874834895
246226656;1;0;25;1;246;1;0;0;0;0;0;0;0;0;0;0;1;0;0;3;2highPA;0;0;0;0;0;1;0;0;1;3;0;0;0;0;0;0;0;0;0;0;0;0;0;0;15;100;169	8;96	3;33	40034212;[30	100);100;1HighRisk;2;1;1;23;2	4;7;8;8;23;7;5;23;8;85	34209095;16	0195122;80	07453631;65	18555417;87	4396918;2;728;1	656039708
246227074;1;0;24;2;246;0;0;0;1;0;0;0;0;0;0;0;1;0;0;0;2highPA;0;0;0;0;0;1;0;0;1;3;0;0;0;0;0;0;1;0;0;0;1;1;10;0;17;100;161;67	7;26	11781953;[25	30);79	7;0LowRisk;1;2;1;44;2	3;10;9;10;29;6;4;35;10;58	51299061;14	78829268;70	29087615;53	80029966;84	91358825;565;565;3	159242885
246227209;0;0;20;1;246;0;0;0;1;0;0;0;1;1;1;1;1;1;0;0;2highPA;0;0;0;0;0;0;0;0;1;3;0;0;0;0;0;0;1;0;0;0;1;1;20;0;9;95	0414505;160	3;60	1;23	38877238;[18.5	25);74	7;0LowRisk;3;1;1;35;2	2;8;9;10;27;6;5;28;10;58	252812;39	07317073;57	60530421;56	67808219;24	88658458;5;468;2	494204178
246227987;1;1;19;1;246;1;0;0;0;0;0;0;0;0;0;0;0;0;0;0;2highPA;0;0;0;0;0;0;0;0;1;3;0;0;0;0;1;0;1;0;0;0;0;1;2;0;12;100;175;67	7;22	10612245;[18.5	25);78	5;0LowRisk;1;2;1;63;2;3;6;7;16;5;3;26;7;74	45947714;21	19824891;74	16703811;60	67450864;82	42208213;3;659;5	76397951
246228393;1;0;28;2;246;0;0;1;1;0;0;0;0;0;0;1;1;0;0;3;1moderatePA;0;0;0;0;0;1;0;0;1;3;0;0;0;0;0;0;0;0;0;0;0;1;5;0;19;100;159	3;50	6;19	93971586;[18.5	25);66	5;0LowRisk;3;2;0;25;1	6;9;10;10;29;8;5;28;10;73	42678912;15	81922525;85	7305608;72	0890411;87	76818911;152;152;2	478239053
246228450;1;0;26;2;246;0;0;0;0;0;0;0;0;0;0;0;1;0;0;3;1moderatePA;0;0;0;0;0;0;0;0;1;3;0;0;0;0;0;0;0;0;0;0;0;1;2;0;15;100;166	7;56;20	15193842;[18.5	25);74	9;0LowRisk;1;1;1;28;1	9;7;9;9;25;6;5;27;9;74	56323847;16	72682927;81	90937013;63	45786633;88	07629562;2;719;1	45437807
246229135;0;0;27;1;246;0;0;0;1;0;0;0;0;1;0;1;1;0;0;0;2highPA;0;0;0;0;0;0;1;0;1;3;0;0;0;0;0;0;0;0;0;0;1;1;3;1;12;100;161	3;72	2;27	75034986;[25	30);88	4;1HighRisk;2;1;1;28;2	3;8;7;7;22;7;4;13;7;64	56576682;17	68122518;80	53334633;65	82905251;87	18297689;2;719;1	45437807
246229245;0;0;20;1;246;0;0;1;1;0;0;0;0;0;1;0;1;0;0;3;1moderatePA;0;0;0;0;0;0;1;0;1;3;0;0;0;0;0;0;1;0;0;0;0;1;4;0;12;96	34072876;166	7;47	5;17	09316205;[0	18.5);64	3;0LowRisk;0;1;1;26;2	2;6;8;8;22;5;3;24;7;61	48993025;17	10526316;81	38993127;60	93501115;85	72330047;545;545;2	851449354
246229665;1;1;20;1;246;1;0;0;1;0;0;0;0;0;0;0;1;0;0;0;2highPA;0;0;0;0;0;0;0;0;1;3;0;0;0;0;0;0;1;0;0;0;0;1;1;0;12;100;175	3;60	2;19	58991985;[18.5	25);70	2;0LowRisk;3;1;1;50;1	5;7;8;8;23;4;4;26;7;79	94663337;18	71162123;85	31201248;65	25728837;83	15711508;5;374;7	4911892
246229834;1;1;20;1;246;0;0;0;1;0;0;0;0;0;0;1;1;0;1;0;2highPA;0;0;0;0;0;0;0;0;1;3;0;0;0;0;0;0;0;0;0;0;0;1;3;0;13;100;177	7;77;24	38461312;[18.5	25);80	8;0LowRisk;1;2;1;53;2;6;7;8;21;4;4;24;9;58	93100569;-3	55E-15;73	2449298;33	56164384;79	87686325;4;682;6	87614601
616000042;1;1;62;2;616;0;0;0;1;0;0;0;0;1;0;1;0;0;1;0;2highPA;0;0;0;0;0;0;0;0;1;2;0;0;0;0;0;0;0;0;0;0;0;0;0;0;6;92	66247559;170;87;30	10380623;[30	100);100;0LowRisk;2;1;1;45;5	7;10;10;10;30;9;8;17;10;64	30865211;12	92682927;59	39937598;71	23287671;75	34024627;1;264029;0	940881363
616000052;1;0;35;2;616;0;0;1;1;0;1;0;0;1;0;1;1;0;0;0;0Inactive;0;0;0;1;0;0;0;0;1;1;0;1;1;1;1;1;1;0;0;0;1;1;12;1;15;84	64626312;160;78;30	46875;[30	100);92;1HighRisk;1;3;1;36;3;5;6;6;17;7;5;24;6;77	53045236;51	02439024;63	49453978;89	65753425;64	58198315;1;264029;4	426709679
616000132;1;0;55;2;616;0;1;1;1;0;0;0;0;0;0;1;1;1;0;0;2highPA;1;0;0;0;0;0;1;0;1;1;0;1;0;0;0;0;0;0;0;0;1;1;6;1;11;57	26206207;160;59;23	046875;[18.5	25);78;0LowRisk;1;1;1;22;3	6;6;5;5;16;4;4;15;3;67	02488904;38	29268293;100;60	30821918;80	1036941;1;264029;0	875726385
616000234;1;1;19;1;616;0;0;0;1;0;0;0;0;0;0;0;0;1;0;2;2highPA;0;0;0;0;0;0;0;0;1;1;0;1;0;0;0;0;1;0;0;0;0;1;4;0;12;98	8640976;190;80;22	16066482;[18.5	25);84;0LowRisk;1;2;1;36;1	5;7;8;9;24;9;6;30;7;69	33750477;1	902439024;67	00468019;100;93	13026572;1;264039;2	206369409
616000301;1;1;31;1;616;0;0;0;0;0;0;0;0;0;0;0;0;1;0;2;1moderatePA;0;0;0;0;0;0;0;0;1;1;0;1;0;0;0;0;0;0;0;1;0;1;1;0;18;100;172;70;23	66143862;[18.5	25);87;0LowRisk;1;1;1;54;2	1;7;9;9;25;7;4;37;8;82	0567243;35	85365854;71	45085803;100;79	89126521;1;264039;0	895878031
616000311;1;1;34;2;616;0;0;0;0;0;0;0;0;0;1;0;0;0;0;0;2highPA;0;0;0;0;0;0;0;1;1;1;0;1;0;0;0;0;1;0;0;1;0;1;10;1;16;100;178;79;24	93372049;[18.5	25);86;0LowRisk;1;2;1;50;1	9;1;6;8;15;4;4;30;5;68	65975673;71	6097561;57	60530421;66	54109589;93	13026572;1;264039;2	687634093
616000331;1;0;63;5;616;0;0;0;1;0;0;0;0;0;0;0;0;1;0;3;2highPA;1;0;0;0;0;0;0;1;2;1;1;1;0;1;0;0;0;0;0;1;0;1;5;0;14;97	72892761;167;83	8;30	04768905;[30	100);103;1HighRisk;0;1;1;30;3;6;9;9;24;9;5;17;8;64	36714607;85	56097561;85	49141966;61	91780822;53	07841866;1;264039;0	917838657
616000711;1;0;42;4;616;0;0;1;1;0;0;0;0;0;0;0;0;0;0;3;1moderatePA;0;0;0;0;1;1;1;0;1;1;0;1;0;0;0;0;0;1;0;1;0;1;10;0;17;85	72541046;165;102;37	46556474;[30	100);114;1HighRisk;5;5;0;44;3;7;8;8;23;9;7;34;6;52	18343101;24	82926829;58	77535101;100;68	24368114;1;264059;3	473808971
616000791;1;0;44;1;616;0;0;0;0;0;0;0;0;0;0;0;0;0;0;2;2highPA;0;0;0;0;0;0;0;0;1;1;0;1;0;0;0;0;1;0;0;0;1;1;1;1;17;98	8640976;155;45;18	73048907;[18.5	25);66;0LowRisk;2;3;0;23;3;4;5;6;15;6;5;18;4;11	69245487;29	80487805;100;100;73	65521711;1;264059;1	161537535
616000851;1;1;57;2;616;0;1;1;1;0;1;0;0;0;0;0;0;0;0;2;2highPA;0;0;0;0;0;0;0;1;1;1;0;1;0;0;0;0;1;0;0;0;1;1;3;0;14;59	95532227;180;107;33	02469136;[30	100);103;1HighRisk;2;2;1;64;2	684719101;4;5;8;17;5;6;29;7;65	48492105;12	92682927;73	24196765;57	80821918;74	13020829;2;219011;2	126971346
616000981;1;0;46;1;616;0;0;1;1;0;0;0;0;0;0;1;1;0;1;2;2highPA;1;0;0;0;0;0;0;1;1;1;0;1;0;0;0;0;0;0;0;0;0;1;11;1;18;80	50626373;162;72;27	43484225;[25	30);85;0LowRisk;1;1;1;31;1	6;7;8;9;24;8;7;30;5;70	59276163;-3	55E-15;73	32351503;84	48630137;93	13026572;2;261011;6	573933538
616001031;0;1;51;2;616;0;0;1;1;1;0;0;0;0;0;1;1;1;0;2;1moderatePA;0;0;0;0;1;0;0;0;1;1;0;1;0;0;0;0;0;0;0;0;0;0;0;0;11;61	60356903;191	5;78;21	26948851;[18.5	25);85;0LowRisk;1;1;1;47;2	5;4;5;8;17;5;3;19;5;70	69016152;89	51219512;100;41	64383562;99	83797797;2;221091;0	660765843
616001041;1;0;42;2;616;0;0;0;0;0;0;0;0;1;0;1;0;0;0;2;2highPA;0;0;0;0;0;0;0;0;1;1;0;1;0;0;0;0;0;0;0;0;0;1;3;1;20;100;177;69;22	02432251;[18.5	25);79	5;0LowRisk;3;3;0;29;3	1;9;9;9;27;7;5;33;10;65	3146983;79	2195122;75	85803432;65	1369863;45	3661698;2;221091;0	930423114
616001061;0;0;58;1;616;0;1;1;1;1;1;1;0;1;0;1;1;0;0;0;1moderatePA;1;0;1;0;0;0;0;1;1;1;0;1;0;0;0;0;0;0;0;0;0;0;0;1;10;33	64162445;163;72;27	09925101;[25	30);95;1HighRisk;2;2;1;22;3	5;7;9;10;26;5;4;14;7;71	73130226;49	75609756;100;100;100;2;221091;0	286120526
616001071;1;1;35;2;616;0;0;0;1;0;0;0;0;0;0;0;0;1;0;0;2highPA;0;0;0;1;0;0;0;1;1;1;0;1;0;0;0;0;0;0;0;0;1;0;0;0;15;87	42739105;180;89	9;27	74691358;[25	30);102;1HighRisk;1	989247312;5;0;57;2	6;6;7;10;23;5;4;33;8;64	61755583;56	24390244;43	36973479;89	65753425;99	83797797;2;221091;1	424268282
616001141;1;1;42;2;616;0;0;1;1;0;0;0;0;0;0;1;1;1;0;2;2highPA;0;0;0;0;0;0;0;1;1;1;0;1;0;0;0;0;1;0;0;0;0;0;0;1;13;80	02693939;182;102;30	79338244;[30	100);106;1HighRisk;3;3;0;30;2	5;7;7;6;20;7;6;28;5;81	02771506;36	29268293;85	49141966;76	91780822;70	67401167;2;211011;7	735871682
616001231;1;1;56;4;616;0;1;1;0;0;1;0;1;0;1;0;1;1;0;0;0Inactive;0;1;0;0;0;0;0;1;1;1;0;1;1;0;0;0;0;0;0;0;1;0;0;1;17;47	49949646;159;61;24	12879237;[18.5	25);81;0LowRisk;1;1;1;33;3	922894737;4;6;7;17;5;3;16;2;23	17022833;82	58536585;100;69	04109589;14	41996111;2;221091;0	364922933
616001251;1;1;57;4;616;0;0;1;1;0;1;1;0;1;1;1;1;0;1;3;2highPA;0;0;0;0;0;0;0;1;1;1;0;1;0;0;1;1;0;0;0;0;1;1;12;0;11;45	1562233;182;128;38	64267601;[30	100);119;1HighRisk;4;2;0;54;1	9;2;5;8;15;6;6;27;6;69	79110092;16	24390244;57	60530421;71	78082192;67	3843331;2;221091;0	364922933
616001272;1;0;32;2;616;0;1;1;1;0;0;0;0;0;0;1;1;0;0;0;2highPA;0;0;0;0;1;0;1;0;1;1;0;1;0;0;0;0;1;0;0;0;1;1;20;1;12;44	90056992;168;61;21	61281179;[18.5	25);68;0LowRisk;0;0;1;23;2	3;5;5;7;17;8;7;21;7;72	45108759;100;36	31045242;51	98630137;10	85547634;2;221091;1	928705576
616001321;1;0;52;1;616;0;0;1;1;0;0;0;0;0;0;1;1;1;0;0;0Inactive;0;0;0;0;0;0;1;0;1;2;0;0;1;1;1;1;0;0;0;0;0;0;0;1;8;72	7213974;156	5;62	9;25	68159316;[25	30);89;1HighRisk;1;1;1;29;3	2;7;7;8;22;5;3;11;8;35	53515831;62	7804878;67	00468019;89	65753425;80	1036941;2;262011;0	349401668
616001341;1;0;56;2;616;0;0;0;1;0;0;0;0;0;0;1;0;0;0;0;2highPA;0;0;0;0;0;0;0;0;1;2;0;0;0;0;0;0;0;1;0;1;0;0;0;0;11;100;161	5;76	4;29	29195142;[25	30);109;1HighRisk;1;1;1;28;4	2;5;6;7;18;7;4;26;7;71	37856844;-3	55E-15;100;89	65753425;42	44977317;2;262011;0	698803336
616001482;0;0;25;2;616;0;0;0;1;0;0;0;0;0;0;0;0;1;0;0;2highPA;0;0;0;0;0;0;0;0;1;1;0;1;0;0;0;0;1;0;0;0;0;0;0;0;12;98	8640976;158;50;20	02884153;[18.5	25);74;0LowRisk;1;1;1;24;2	6;6;6;8;20;7;5;17;8;56	83080821;65	31707317;55	69422777;78	76712329;7	679844459;2;262011;3	900970132
616001542;0;1;51;1;616;0;0;1;1;0;0;0;0;1;0;1;1;1;1;4;2highPA;1;0;1;1;0;1;0;1;1;1;0;1;0;0;0;0;0;0;0;0;0;1;3;1;11;34	0188179;167;105;37	64925239;[30	100);121;1HighRisk;1;1;1;21;4	5;4;7;8;19;5;4;18;7;69	01267183;87	46341463;61	19344774;62	5;59	52689566;3;224054;1	23158269
616001601;1;0;37;2;616;0;0;0;1;0;0;0;0;0;0;0;0;0;0;0;2highPA;0;0;0;0;0;0;0;0;1;1;0;1;0;0;0;0;1;0;0;0;1;1;4;1;22;100;160;77;30	078125;[30	100);96;1HighRisk;2;2;1;28;2	3;8;9;10;27;5;5;28;10;72	31258817;50	09756098;100;70	4109589;51	62022035;3;208021;5	653600864
616001611;1;1;53;1;616;0;0;1;1;0;0;0;0;1;1;0;1;0;1;2;2highPA;0;0;0;0;0;0;0;1;1;1;0;1;0;0;0;1;0;0;0;0;0;0;0;1;14;89	58731079;173;74	5;24	89224498;[18.5	25);93;0LowRisk;1;1;1;37;3	7;5;9;10;24;9;7;33;7;57	2066597;78	14634146;52	18408736;61	84931507;66	52624757;3;208021;0	575498103
616001661;1;1;57;2;616;0;1;1;1;1;1;1;0;0;0;1;1;0;0;0;2highPA;0;0;1;0;1;0;0;1;1;1;0;1;1;1;0;0;1;0;0;0;0;1;6;1;8;37	91981506;163;90	5;34	062253;[30	100);108;1HighRisk;2;2;1;22;2	988222222;6;7;10;23;5;3;28;9;80	62366947;50	09756098;81	27925117;84	93150685;70	67401167;3;208021;1	150996206
616001751;1;1;46;2;616;0;0;0;1;0;0;0;0;0;1;0;0;0;1;2;2highPA;1;0;0;0;0;0;0;0;1;1;0;1;0;0;0;0;0;0;0;0;1;0;0;1;13;100;176;119;38	41683884;[30	100);119;1HighRisk;2;2;1;51;3;4;7;10;21;5;4;27;7;78	14928271;57	17073171;85	17940718;45	99315068;47	82890473;3;202031;2	823863761
616001771;1;1;27;1;616;0;0;1;0;0;0;0;1;1;1;1;1;1;1;2;2highPA;1;0;0;0;0;1;0;0;1;1;0;1;0;0;0;0;1;0;0;1;0;1;1;1;17;100;186;83;23	99121286;[18.5	25);94;0LowRisk;0;1;1;61;2	1;8;10;10;28;5;5;37;8;59	69381648;72	7804878;75	85803432;48	52739726;100;3;202031;0	70596594
616001841;1;1;55;4;616;0;0;0;1;0;0;0;0;0;0;1;1;0;1;2;1moderatePA;1;0;0;0;0;0;0;0;1;1;0;1;0;0;0;0;0;0;0;0;0;0;0;1;14;98	8640976;155;55;22	89281998;[18.5	25);75;0LowRisk;3;2;0;51;2;6;7;7;20;6;5;30;6;75	07802579;28	87804878;56	74726989;84	48630137;75	18479905;3;206021;0	268286399
616001932;1;0;50;2;616;0;0;0;1;0;0;0;0;0;0;0;0;0;0;0;2highPA;0;0;0;0;0;0;0;0;1;2;0;0;0;0;0;0;0;0;0;0;0;0;0;0;19;86	79117584;165;67;24	6097337;[18.5	25);79;0LowRisk;1;1;1;29;2	8;3;6;8;17;5;4;26;6;81	76887953;-3	55E-15;75	85803432;76	91780822;93	13026572;3;225034;2	74971156
616001991;0;0;61;2;616;0;0;0;0;0;0;0;0;0;0;0;1;1;0;0;2highPA;1;0;0;0;0;0;0;1;1;1;0;1;0;0;0;0;0;0;0;0;0;0;0;0;10;100;163	5;71;26	55967979;[25	30);98;1HighRisk;6;6;0;28;2	9;5;7;9;21;5;3;18;8;74	50176734;24	82926829;100;100;70	67401167;3;208134;1	977126638
616002061;0;1;47;1;616;0;1;1;1;1;1;1;1;1;0;1;1;1;0;0;2highPA;0;0;0;0;0;0;0;0;1;1;0;1;1;0;0;0;0;0;0;0;1;0;0;1;11;60	89764786;173;62	5;20	88275586;[18.5	25);81;0LowRisk;1;1;1;45;8	7;5;6;7;18;6;5;19;5;64	78889476;-3	55E-15;61	19344774;62	67123288;82	46921581;3;214074;1	45784728
616002121;0;1;55;4;616;0;1;1;1;0;0;0;1;1;1;0;1;0;1;0;0Inactive;0;0;0;0;1;0;1;0;1;2;0;0;1;0;0;0;0;0;0;0;0;0;0;1;20;90	39955139;182;102	2;30	85376162;[30	100);112;1HighRisk;1;1;1;50;3	5;6;8;9;23;6;4;15;9;38	16730949;22	7804878;57	60530421;47	19178082;78	2439126;3;214074;0	391704499
616002171;1;1;58;2;616;0;0;0;0;0;0;0;0;0;0;0;0;1;0;0;2highPA;0;0;0;0;0;0;0;0;1;1;0;1;0;0;0;0;0;0;0;0;0;0;0;0;11;100;166;57	2;20	75772971;[18.5	25);74;0LowRisk;1;1;1;47;3	049444444;3;5;4;12;7;5;18;4;80	89747527;31	07317073;100;100;81	37085151;3;201044;1	523583123
616002221;1;1;42;2;616;0;0;1;1;0;0;0;0;0;0;0;0;0;0;2;2highPA;0;0;0;0;0;0;0;0;1;1;0;1;0;0;0;0;0;0;0;0;0;0;0;0;11;95	89922333;173;125;41	76551171;[30	100);117;1HighRisk;1;1;1;58;2	1;1;5;4;10;6;4;20;2;60	54431207;56	34146341;75	85803432;79	69178082;79	87686325;3;201044;9	678681188
616002231;1;0;54;1;616;0;0;1;1;0;1;0;0;0;0;0;1;0;0;0;1moderatePA;0;0;0;0;0;0;0;0;1;1;0;1;0;1;0;0;0;0;0;0;0;1;1;0;17;36	42042542;173;140;46	77737312;[30	100);130;1HighRisk;1;1;1;25;3	2;7;8;10;25;8;4	87;16;4;74	20224198;53	26829268;42	47269891;71	98630137;48	80103694;3;201044;0	659732052
616002242;1;0;23;2;616;0;0;0;0;0;0;0;0;0;0;0;0;0;0;0;2highPA;0;0;0;0;0;0;0;0;1;1;0;1;0;0;0;0;0;0;0;0;0;0;0;0;9;100;156	5;66;26	94729966;[25	30);84;0LowRisk;1;1;1;24;3	6;6;7;8;21;5;2;23;7;80	02982069;18	92682927;100;100;80	41261612;3;212024;1	679799165
616002282;1;0;40;2;616;0;0;0;1;0;0;0;1;1;0;1;1;0;0;0;2highPA;0;0;0;0;0;0;0;0;1;1;0;1;0;0;0;0;0;0;0;0;0;0;0;0;11;98	40545654;154	5;68;28	48734303;[25	30);82;0LowRisk;1;1;1;31;2	7;3;7;7;17;5;2;21;5;92	74557186;29	85365854;57	60530421;100;68	5353208;3;212024;2	239732221
616002321;0;0;60;5;616;0;1;1;1;0;0;0;0;0;0;1;1;1;0;0;2highPA;0;0;0;0;0;0;1;0;1;2;0;0;0;0;0;0;0;0;0;0;0;0;0;1;13;67	97470856;160	5;92;35	71393911;[30	100);93;1HighRisk;1;1;1;24;4	079054054;5;7;8;20;4;4;21;7;47	76124913;30	63414634;71	25585023;76	64383562;57	3549126;3;212024;0	461837777
616002342;0;0;55;2;616;0;1;1;1;0;0;0;1;1;1;1;1;1;0;0;1moderatePA;0;0;0;0;0;0;0;1;1;1;0;1;0;0;0;0;0;0;0;0;1;0;0;0;11;62	95001602;164;69	5;25	84027365;[25	30);98;1HighRisk;3;2;0;27;3	2;5;6;6;17;4;4;15;4;74	79720321;31	07317073;78	66614665;100;100;3;216044;1	8658133
616002391;1;1;45;2;616;0;0;0;1;0;0;0;0;0;0;1;1;0;1;3;2highPA;0;0;0;0;0;0;1;0;1;1;0;1;0;1;0;0;1;0;0;0;0;0;0;1;15;80	08957672;176;82	2;26	53667355;[25	30);95;0LowRisk;1;2;1;50;3	2;5;9;8;22;7;3;30;7;76	27431955;22	7804878;43	87675507;79	69178082;79	55281918;3;216044;13	75873848
616002472;1;0;31;2;616;0;0;0;0;0;0;0;0;0;0;0;1;0;1;2;2highPA;0;0;0;0;0;0;0;0;1;1;0;1;0;0;0;0;0;0;0;0;0;1;3;1;13;91	18495178;158;54;21	63114885;[18.5	25);69;0LowRisk;2;2;1;27;2;5;7;9;21;7;3;30;7;70	91879945;64	34146341;61	15444618;62	29452055;93	13026572;3;221021;2	167692691
616002491;0;1;52;4;616;0;0;0;1;0;0;0;0;0;0;1;0;1;0;0;2highPA;0;0;1;0;0;0;0;1;1;1;0;1;0;0;0;0;0;0;0;0;1;0;0;0;8;97	72820282;168;107;37	91099773;[30	100);103;1HighRisk;2;1;1;40;2	680526316;6;9;9;24;8;4;22;7;45	00583222;12	92682927;28	43213729;72	15753425;93	13026572;3;221021;0	736099078
616002541;1;0;51;2;616;0;0;1;1;0;0;0;0;0;0;1;1;1;0;2;1moderatePA;1;0;0;0;0;0;0;0;1;1;0;1;0;0;0;0;1;0;0;0;0;1;2;1;12;75	35487366;156;79;32	46219592;[30	100);96;1HighRisk;0;2;1;30;2	2;5;8;9;22;4;6;24;9;70	05268589;48	82926829;72	54290172;84	93150685;78	35524489;3;219044;0	996983138
616002622;0;0;28;2;616;1;0;1;1;0;0;0;0;0;0;1;1;0;0;2;2highPA;0;0;0;0;0;0;1;1;1;1;0;1;0;0;0;0;1;0;0;0;0;1;16;1;18;97	43428802;172;85	5;28	90075717;[25	30);94;1HighRisk;1;3;1;34;2	8;4;6;9;19;4;4;31;8;83	52854647;35	46341463;100;45	10273973;55	89760207;4;223092;0	950775084
616002711;1;1;48;1;616;1;0;0;1;0;0;0;0;0;0;0;0;1;0;2;2highPA;0;0;0;0;0;0;0;0;1;2;0;0;0;0;0;0;0;0;0;0;0;0;0;1;12;100;169;58	5;20	4824761;[18.5	25);76;0LowRisk;1;1;1;35;2	9;5;4;4;13;5;3;13;5;69	50880659;28	58675958;62	50860329;46	16438356;76	26710109;4;212035;0	49130471
616002731;1;1;40;2;616;1;0;0;1;0;0;0;0;0;0;0;0;0;0;0;2highPA;0;0;0;0;0;0;0;0;1;1;0;1;0;0;0;0;0;0;0;0;0;0;0;0;8;100;164;55;20	44913742;[18.5	25);80;0LowRisk;1;2;1;60;3	1;3;5;7;15;5;3;19;5;81	4573465;30	05908622;54	36817473;49	24657534;73	71258167;4;212035;2	456523549
616002761;1;0;30;1;616;1;0;0;0;0;0;0;0;0;0;0;0;0;0;0;2highPA;0;0;0;0;0;0;0;0;1;1;0;1;0;0;0;0;0;0;0;0;0;1;1;0;17;100;177;67;21	38593635;[18.5	25);71;0LowRisk;1;1;1;37;2	4;7;10;10;27;7;2;20;9;68	4621039;30	27579737;61	59533338;30	89041096;100;4;212035;0	320951652
616002791;0;1;55;1;616;1;0;0;1;0;0;0;1;0;0;0;0;1;0;2;1moderatePA;0;0;0;1;0;0;0;1;1;1;0;1;0;0;0;0;0;0;0;0;0;0;0;0;11;97	92578125;163;128	7;48	43991117;[30	100);137;1HighRisk;1;3;1;43;2	9;3;5;7;15;6;4;19;5;69	93989361;27	27722432;66	41965679;46	16438356;93	13026572;4;212035;0	343613593
616002811;1;1;48;2;616;1;0;0;1;0;0;0;0;0;0;0;1;1;0;0;1moderatePA;0;0;0;0;0;0;0;0;1;1;0;1;0;0;0;0;0;0;0;0;1;1;1;1;19;92	96526337;176;84;27	1177686;[25	30);97;0LowRisk;1;2;1;33;3;5;8;8;21;8;6;27;7;73	60240326;32	64996704;57	33229329;71	78082192;74	72715489;4;220015;1	46238631
616002883;1;1;26;1;616;1;0;0;0;0;0;0;0;0;0;0;0;1;0;3;2highPA;0;0;0;0;0;0;0;0;1;1;0;1;0;0;0;0;1;0;0;0;0;1;4;0;18;100;177;89;28	40818411;[25	30);99;0LowRisk;1;3;1;56;1	9;7;8;10;25;8;5;30;8;78	56559046;37	17073171;89	7425897;65	37671233;81	46186142;4;220015;0	548394866
616002932;1;1;32;2;616;1;0;0;1;0;0;0;0;0;0;0;0;0;1;2;2highPA;0;0;0;0;0;0;0;0;1;1;0;1;0;0;0;0;0;0;0;0;0;1;3;0;17;100;179;97	5;30	42976187;[30	100);101;0LowRisk;0;1;1;58;3;7;8;9;24;7;6;23;6;62	28726671;32	97317073;64	78301815;57	56849315;69	88194951;4;215035;1	256738235
616002942;0;0;46;1;616;1;1;1;1;0;0;0;0;0;0;1;1;1;0;0;2highPA;0;0;0;0;0;0;1;1;1;1;0;1;0;0;0;0;0;0;0;0;1;1;12;1;12;47	16256332;163;90	5;34	062253;[30	100);104;1HighRisk;1;5;0;30;4	5;6;8;8;22;7;4;21;7;85	79148729;48	97560976;74	33697348;72	15753425;100;4;215035;0	766249657
616002991;1;1;53;4;616;1;0;0;0;0;0;0;0;0;0;0;0;0;0;0;2highPA;0;0;0;0;0;0;0;0;1;1;0;1;0;0;0;0;0;0;0;0;1;1;1;0;11;100;158;58	4;23	39368691;[18.5	25);81;0LowRisk;1;4;0;44;3;4;4;5;13;5;2;17;5;50	04673905;-3	55E-15;67	23868955;60	17123288;75	21144901;4;215035;0	196797561
616003132;0;1;58;1;616;1;1;1;0;1;1;1;1;0;0;0;0;1;0;0;0Inactive;0;0;0;1;0;0;0;0;2;2;1;0;0;0;0;0;0;0;0;0;0;1;12;1;9;13	31256485;165	5488889;78	67752809;28	7076846;[25	30);96	09555556;0LowRisk;1;2;1;31	2516129;4	996229508;3;6;6;15;5;2;42;6;44	33655087;38	29268293;89	7425897;57	60273973;33	37653921;4;222035;0	858493709
616003212;0;0;50;2;616;1;0;0;1;0;0;0;0;0;0;1;1;0;0;0;2highPA;0;0;0;0;0;0;0;1;1;1;0;1;0;0;0;0;0;0;0;0;0;0;0;0;14;100;161;53;20	44674202;[18.5	25);70;0LowRisk;1;1;1;28;2	9;6;8;9;23;6;4;22;10;61	7190093;-3	55E-15;100;100;93	13026572;4;209022;0	208695781
616003241;1;1;52;2;616;1;0;1;1;0;0;0;0;0;0;0;0;0;0;2;2highPA;0;1;0;0;0;0;0;1;1;1;0;1;0;0;0;0;0;0;0;0;0;0;0;0;11;100;170;76;26	29757785;[25	30);90;0LowRisk;1;1;1;41	27731959;3	05372093;4;6;6;16;5;3;21;6;83	42505698;-3	55E-15;100;100;100;4;209022;0	24098069
616003281;0;1;64;2;616;1;1;0;1;0;0;0;0;0;0;1;1;0;1;0;2highPA;0;1;0;1;0;0;0;1;1;1;0;1;0;0;0;0;0;0;0;0;1;0;0;0;10;92	54634094;178	5;110;34	52361337;[30	100);116;1HighRisk;1;1;1;45;2	960526316;4;3;5;12;5;3;18;3;77	08732207;31	07317073;100;84	93150685;93	13026572;4;209022;0	24098069
616003291;0;0;27;1;616;1;0;0;0;0;0;0;0;0;0;1;0;1;0;2;2highPA;0;0;0;0;0;0;0;0;1;1;0;1;0;0;0;0;0;0;0;0;0;0;0;1;11;100;158;51	4;20	58964909;[18.5	25);70;0LowRisk;1;1;1;34;2	773882353;3;8;9;20;5;5;23;8;87	06187869;-3	55E-15;79	52418097;100;68	5353208;4;209022;2	538861472
616003372;0;1;54;1;616;1;0;0;1;0;0;0;0;0;0;0;0;1;0;2;2highPA;0;0;0;0;0;0;0;0;1;1;0;1;0;0;0;0;0;0;0;0;0;0;0;0;11;100;166;82;29	75758456;[25	30);103;1HighRisk;1;1;1;45;2	2;5;6;8;19;5;3;26;6;61	71802308;24	39291681;67	23868955;89	65753425;95	00972132;4;206092;0	185859463
616003391;0;1;61;4;616;1;0;0;1;0;0;0;0;0;0;1;1;1;0;2;2highPA;0;0;0;0;0;1;0;1;1;1;0;1;0;0;0;0;0;0;0;0;0;1;1;0;11;96	62960052;177;82;26	17383255;[25	30);96;0LowRisk;1;2;1;41;2	8;4;6;9;19;7;6;36;5;46	48159115;32	82325426;74	96099844;67	60273973;75	0162022;4;206092;0	371718926
616003431;1;1;35;4;616;1;1;1;1;0;1;1;0;1;1;1;1;0;0;2;2highPA;0;0;0;0;0;0;0;0;1;2;0;0;0;0;0;0;0;0;0;0;1;0;0;1;12;65	17036438;176;94	6;30	53977273;[30	100);94;0LowRisk;0;1;1;50;3	2;6;4;6;16;6;4;16;3;59	83513517;50	19512195;57	60530421;89	65753425;13	73946857;4;218022;0	409079112
616003461;0;0;30;1;616;1;0;0;1;0;0;0;1;1;1;0;0;1;0;3;0Inactive;0;0;0;0;0;0;0;0;1;2;0;0;0;0;0;0;1;0;0;0;0;0;0;1;10;92	85784149;168	5;95;33	45983499;[30	100);109;1HighRisk;0;1;1;39;3	2;4;5;7;16;6;4;7;4;50	23306893;48	82926829;39	50858034;40	78767123;24	5301361;4;218022;0	749043896
616003471;1;1;44;4;616;1;0;1;1;0;0;0;1;1;1;1;1;1;0;0;1moderatePA;0;0;0;0;0;0;1;1;1;1;0;1;0;0;0;0;1;0;0;0;0;0;0;1;13;97	72820282;176;108	6;35	05940083;[30	100);113;1HighRisk;1;1;1;52;2	1;5;5;8;18;6;5;28;5;52	91416329;44	53658537;100;80	58219178;12	28127025;4;218022;0	229323508
616003491;1;1;51;1;616;1;0;0;0;0;0;0;1;1;1;1;1;1;0;0;1moderatePA;0;0;0;0;0;0;0;1;1;1;0;1;0;0;0;0;0;0;0;0;0;0;0;1;11;100;175	5;77	1;25	03226435;[25	30);88;0LowRisk;1;1;1;68;1	6;7;7;5;19;4;4;16;9;47	09527394;12	92682927;20	67082683;49	07534247;100;4;2208032;1	962271335
616003512;1;0;52;2;616;1;0;0;1;0;0;0;0;0;0;0;0;0;1;2;2highPA;0;0;0;0;0;0;0;1;1;2;0;0;0;0;0;0;0;0;0;0;0;0;0;0;14;97	76548767;162;61	1;23	28151196;[18.5	25);90	5;1HighRisk;1;1;1;26;2	5;7;8;9;24;6;4;30;8;85	12848789;39	07317073;30	14820593;23	15068493;100;4;203032;0	477950607
616003531;0;1;59;1;616;1;0;1;1;0;0;0;0;0;0;0;0;0;0;0;2highPA;0;0;0;0;1;0;0;0;1;2;0;0;1;1;0;0;1;0;0;0;0;0;0;1;11;70	89083862;175	5;82	2;26	68809506;[25	30);100;0LowRisk;1;1;1;53;3;4;5;4;13;6;3;18;0;68	94303872;30	63414634;50	89703588;71	95205479;47	6992871;4;203032;0	132075955
616003561;1;1;31;2;616;1;0;0;0;0;0;0;0;0;0;0;0;0;0;2;2highPA;0;0;0;0;0;0;0;0;1;2;0;0;0;0;0;0;1;0;0;0;0;0;0;0;20;100;176;87;28	08626033;[25	30);96;0LowRisk;1;1;1;52;2	4;4;5;4;13;8;4;13;2;60	65592115;55	17073171;8	112324493;47	02054795;100;4;203032;1	843216078
616003581;0;1;60;2;616;1;0;1;1;0;0;0;0;0;0;1;1;0;1;0;2highPA;0;0;0;0;1;0;0;0;1;1;0;1;0;0;0;0;0;0;0;0;0;0;0;0;11;80	02693939;173;92;30	73941662;[30	100);106;1HighRisk;1;1;1;48;2;8;7;5;20;4;4;19;5;74	23247511;54	97560976;57	60530421;30	89041096;100;4;203032;0	481133837
616003631;1;1;26;2;616;0;0;0;1;0;0;0;0;1;0;0;1;1;0;3;2highPA;0;0;0;0;0;0;0;0;1;2;0;0;0;0;0;0;0;0;0;0;0;1;3;1;15;100;183;100;29	86055123;[25	30);102;1HighRisk;1;2;1;5;3;3;4;6;13;5;4;27;7;72	94802057;24	82926829;54	36817473;62	80821918;63	93389501;5;461011;5	861448474
616003711;1;1;61;2;616;0;0;0;0;0;0;0;0;0;0;0;0;0;0;0;1moderatePA;0;0;0;0;0;0;0;0;1;1;0;1;0;0;0;0;0;0;0;0;0;0;0;0;9;100;155;59	7;24	8491155;[18.5	25);76;0LowRisk;1;5;0;34;3	365813953;2;5;6;13;4;0;16;5;89	12771903;18	92682927;100;100;79	55281918;5;463011;0	552640536
616003801;1;0;35;1;616;0;0;0;0;0;0;0;0;0;0;0;0;0;0;0;2highPA;1;0;0;0;0;0;0;0;1;2;0;0;0;0;0;0;1;0;0;0;0;1;6;0;18;100;168;70;24	8015873;[18.5	25);80;0LowRisk;1;2;1;4;3;8;8;10;26;8;6;33;10;60	52299862;35	85365854;81	12324493;84	48630137;100;5;461011;0	625744028
616003812;0;0;19;1;616;0;0;0;0;0;0;0;1;1;1;0;1;1;0;2;1moderatePA;0;0;0;0;0;0;0;0;1;2;0;0;1;1;0;1;0;0;0;0;1;1;2;1;13;84	72005463;172;55;18	59113034;[18.5	25);61;0LowRisk;2;3;0;2;2;7;8;9;24;4;5;26;5;63	13689237;38	7804878;57	60530421;83	86986301;100;5;461011;1	877232083
616003861;1;0;60;1;616;0;0;1;1;1;0;0;0;1;0;1;1;0;0;0;2highPA;0;0;0;0;0;0;0;0;1;2;0;0;0;0;0;0;1;0;0;0;0;1;1;1;8;82	5611496;162;81;30	86419753;[30	100);102;1HighRisk;1	63;2;1;3;3;4;7;6;17;5;2;12;7;38	36739672;50	34146341;100;64	07534247;63	93389501;5;461011;0	338943003
616003892;1;1;49;1;616;0;0;1;1;0;0;0;1;1;1;1;1;0;0;0;2highPA;1;0;0;0;0;0;0;0;1;1;0;1;1;0;0;0;1;0;0;0;0;1;3;1;12;69	62549591;160;81	4;31	796875;[30	100);96;0LowRisk;1;1;1;44;3	737160494;5;6;6;17;6;7;23;5;47	06172494;59	12195122;30	26521061;49	07534247;30	71937784;5;463011;1	835556936
616003901;0;0;57;4;616;0;1;1;1;1;1;1;1;1;0;1;1;1;0;2;2highPA;1;0;0;0;1;1;1;0;2;1;1;1;1;1;1;1;0;0;0;0;1;1;20;1;13;32	19131851;160;67;26	171875;[25	30);74;0LowRisk;1;3;1;25;3	6;7;9;10;26;4;3;23;9;47	24072512;59	12195122;57	60530421;65	37671233;100;5;463011;0	990769866
616003961;1;1;45;4;616;0;0;1;1;0;1;0;0;0;0;0;0;0;1;2;2highPA;0;0;0;0;0;0;0;1;1;1;0;1;0;0;0;0;0;0;0;0;0;0;0;1;14;96	78987885;169;77	4;27	09989146;[25	30);94;0LowRisk;3;3;0;34;2	3;3;5;6;14;6;3;17;4;39	27669325;43	51219512;38	22152886;51	50684932;52	36552171;5;463011;1	749748873
616004041;0;0;51;1;616;0;1;1;1;1;1;1;1;1;1;1;1;0;0;0;2highPA;0;0;0;0;0;0;1;0;1;1;0;1;0;0;0;1;0;0;0;0;0;0;0;1;11;51	45973206;148;44	1;20	13330898;[18.5	25);64;0LowRisk;0;0;1;15;3	764054054;5;6;8;19;5;4;25;5;47	60222166;100;42	47269891;61	43835616;62	60531432;5;463011;0	330288539
616004071;1;0;52;2;616;0;0;0;0;0;0;0;0;0;0;0;0;0;0;0;0Inactive;0;0;0;0;0;0;0;0;1;1;0;1;0;0;0;0;0;0;0;0;0;0;0;0;12;100;167;54;19	36247266;[18.5	25);74;0LowRisk;2;2;1;22;2	5;5;6;5;16;6;6;19;3;59	75023096;64	34146341;57	60530421;56	23287671;47	6992871;5;461011;1	876704847
616004121;1;1;38;4;616;0;0;0;1;0;0;0;0;0;0;0;1;0;0;2;2highPA;0;0;0;0;0;0;1;0;1;2;0;0;0;0;0;0;0;0;0;0;1;1;3;0;15;87	64038086;163;75;28	22838647;[25	30);93;0LowRisk;2;3;0;35;2;3;8;8;19;6;3;31;7;72	8971247;32	97560976;56	74726989;75	30821918;79	03434867;5;461011;1	457364554
616004152;1;0;28;2;616;0;0;1;1;0;0;0;0;0;0;0;1;0;0;3;2highPA;0;0;0;0;0;0;0;0;1;1;0;1;0;0;0;0;0;0;0;0;0;1;10;0;19;100;166;58;21	04804761;[18.5	25);67;0LowRisk;5;2;0;3;3;7;9;10;26;8;6;23;10;61	57240971;28	87804878;57	95631825;76	91780822;60	27219702;5;461011;1	58080825
616004161;1;1;37;2;616;0;0;0;0;0;0;0;0;0;0;0;0;1;0;0;0Inactive;0;0;0;0;0;0;0;0;1;1;0;1;0;0;0;0;0;0;0;0;0;0;0;0;12;100;186;84;24	28026361;[18.5	25);90;0LowRisk;2;2;1;54;2	5;3;5;5;13;5;4;27;3;60	39920806;87	46341463;57	60530421;56	23287671;40	34348671;5;461011;3	239366983
616004221;1;1;57;2;616;0;0;1;1;0;0;0;0;0;0;0;0;0;0;0;0Inactive;0;0;0;0;0;0;0;0;1;1;0;1;0;0;0;0;0;0;0;0;0;0;0;0;11;90	32405853;180;60;18	51851852;[18.5	25);70;0LowRisk;1;1;1;39;2	6;5;5;5;15;4;3;17;2;54	7846598;64	34146341;57	60530421;56	23287671;52	36552171;5;461011;0	566803017
616004231;1;1;59;4;616;0;0;1;1;0;0;0;0;0;0;1;0;0;1;0;2highPA;0;0;1;0;0;0;0;1;1;2;0;0;0;0;0;0;0;0;0;0;1;1;3;0;11;78	13974762;168;94;33	30498866;[30	100);116;1HighRisk;2;1;1;4;3;3;4;5;12;7;3;12;2;45	46444627;31	07317073;80	88923557;72	12328767;90	95917045;5;461011;0	371310285
616004252;1;1;31;2;616;0;0;0;1;0;0;0;0;0;0;0;0;0;0;3;2highPA;0;0;0;0;0;0;0;0;1;2;0;0;0;0;0;0;0;0;0;0;0;0;0;0;16;97	05265808;189;94;26	31505277;[25	30);93;0LowRisk;1;1;1;36;2;6;7;7;20;6;6;27;8;66	44547202;36	68292683;52	18408736;56	98630137;59	68891769;5;461011;2	614518313
616004311;1;0;47;4;616;0;0;1;1;0;0;0;0;1;1;1;1;1;0;3;2highPA;0;0;0;0;0;0;1;1;1;2;0;0;0;0;0;1;0;0;0;0;0;1;5;1;11;88	55081177;151;50;21	92886277;[18.5	25);71;0LowRisk;2;3;0;25;2;7;8;9;24;7;3;38;9;57	45968505;-3	55E-15;78	62714509;75	30821918;29	39079715;5;461011;0	569323514
616004331;1;0;47;1;616;0;0;0;0;0;0;0;0;0;0;0;0;0;0;0;0Inactive;0;0;0;0;0;0;0;0;1;1;0;1;0;0;0;0;0;0;0;0;0;0;0;0;17;100;172;65;21	97133586;[18.5	25);73;0LowRisk;3;2;0;28;0	97;9;10;10;29;9;5;24;10;45	96938737;48	73170732;56	43457317;56	23287671;50	12961763;6;462011;0	565659218
616004341;1;0;31;4;616;0;0;0;0;0;0;0;0;0;0;1;0;0;0;0;2highPA;0;0;0;0;0;0;0;0;1;1;0;1;0;0;0;0;0;0;0;0;0;0;0;1;14;100;164;65;24	1671624;[18.5	25);76;0LowRisk;1;2;1;26;3	7;6;7;9;22;6;5;21;9;63	14753095;-3	55E-15;73	45293812;60	58219178;100;6;462011;0	848488828
616004351;1;1;40;4;616;0;0;0;1;0;0;0;0;0;0;0;0;0;0;2;0Inactive;0;0;0;0;0;0;0;1;1;1;0;1;0;0;0;0;0;0;0;0;0;0;0;0;11;97	43428802;176;96;30	99173554;[30	100);109;1HighRisk;1;1;1;62;3	4;3;4;4;11;4;3;16;4;48	53336383;43	75609756;57	60530421;34	24657534;46	79196371;6;462011;1	948268008
616004381;1;0;40;2;616;0;0;0;0;0;0;0;0;0;0;0;0;1;0;2;2highPA;0;0;0;0;0;0;0;0;1;1;0;1;0;0;0;0;0;0;0;0;0;0;0;0;12;100;170;65;22	49134948;[18.5	25);88;1HighRisk;1;1;1;45;1;4;4;4;12;4;3;9;5;37	89205628;64	34146341;57	60530421;56	23287671;47	6992871;6;462011;1	696977655
616004411;1;1;32;2;616;0;0;0;1;0;0;0;0;0;0;0;1;0;0;2;1moderatePA;0;0;0;0;0;0;0;0;1;1;0;1;0;0;0;0;0;0;0;0;0;0;0;0;15;100;174;72;23	78121284;[18.5	25);87;0LowRisk;0;1;1;50;2	5;7;9;8;24;6;4;20;7;73	93845472;-3	55E-15;57	60530421;76	91780822;70	67401167;6;407011;6	782854654
616004421;0;1;59;4;616;0;1;1;1;1;1;0;1;1;1;1;1;0;0;2;1moderatePA;1;0;0;0;0;0;0;0;3;1;1;1;1;1;1;0;1;0;0;1;0;0;0;1;7;65	61746979;161;73	7;28	43254504;[25	30);101;0LowRisk;2;0;1;29;3	4;3;4;4;11;3;3	010204082;9;3;29	64921372;16	48780488;54	36817473;84	48630137;70	67401167;6;407011;1	113615018
616004442;0;1;55;2;616;0;1;1;1;1;1;1;0;0;0;1;0;1;1;0;1moderatePA;0;0;0;1;0;0;0;1;1;1;0;1;0;0;1;1;0;0;0;0;1;1;12;0;14;69	48456573;176;98	7;31	8633781;[30	100);114;1HighRisk;1;1;1;46;4	449342105;4;5;8;17;5;3;26;5;64	82394276;35	56097561;57	60530421;72	15753425;80	1036941;6;407011;2	227230037
616004461;1;0;47;2;616;0;0;0;1;0;0;0;1;1;1;0;1;0;0;2;2highPA;0;0;0;0;0;0;1;0;1;1;0;1;0;0;0;1;1;0;0;0;0;0;0;1;24;92	59986115;173;86	1;28	76808447;[25	30);84;0LowRisk;1;5;0;30;3	3;3;7;7;17;5;5;26;4;49	55690613;52	48780488;49	2199688;56	91780822;32	01555412;6;407011;3	323245784
616004481;1;1;27;1;616;0;0;0;0;0;0;0;0;0;0;0;1;1;0;0;2highPA;0;0;0;0;0;1;0;0;1;1;0;1;1;1;0;0;0;0;0;0;0;0;0;0;16;98	8640976;176;61	4;19	82179752;[18.5	25);72;0LowRisk;2;2;1;55;2	6;2;6;8;16;6;4;29;4;77	70752341;63	41463415;75	85803432;78	76712329;70	67401167;6;407011;1	695713664
616004531;1;0;55;5;616;0;0;0;1;0;0;0;0;0;0;0;0;0;0;0;2highPA;0;0;0;0;0;0;0;1;1;1;0;1;0;0;0;0;0;0;0;0;0;1;12;1;22;100;163	5;97	6;36	51020771;[30	100);110	5;1HighRisk;2;1;1;28;3	6;8;9;6;23;7;6;23;5;61	07694625;59	12195122;48	08892356;56	23287671;46	88917693;6;464011;0	233871329
616004561;1;1;47;2;616;0;0;0;1;0;0;0;0;0;0;0;0;0;1;2;2highPA;0;0;0;0;0;0;0;0;1;1;0;1;0;0;0;0;0;0;0;0;0;1;4;0;14;100;175;78	4;25	6;[25	30);90;0LowRisk;1;1;1;44;8;7;8;9;24;5;6;12;10;62	02763874;57	56097561;56	74726989;64	07534247;47	82890473;6;464011;4	57895907
616004571;1;1;64;2;616;0;0;1;1;0;0;0;1;1;1;1;1;1;0;0;2highPA;0;0;0;0;1;1;0;0;1;1;0;1;0;0;1;1;1;0;0;0;0;0;0;1;10;60	15887451;158	5;67	6;26	90841784;[25	30);96;0LowRisk;1;1;1;37;4	8;5;8;8;21;4;0;23;9;63	41566132;71	95121951;57	60530421;61	91780822;46	88917693;6;464011;0	54010171
616004572;0;0;60;2;616;0;0;1;1;0;0;0;0;0;0;0;0;1;0;0;0Inactive;1;0;0;0;0;0;0;1;2;2;1;0;0;0;0;0;0;0;0;0;0;0;0;0;12;100;145;46;21	87871581;[18.5	25);60;0LowRisk;2;2;1;24;4	8;4;7;7;18;7;5;17;2;48	81454535;43	75609756;57	60530421;34	24657534;44	68567725;6;464011;0	467742658
616004631;1;1;19;1;616;0;0;0;0;0;0;0;0;0;0;0;0;1;0;2;2highPA;0;0;0;0;0;0;0;0;1;1;0;1;0;0;0;0;1;0;0;0;1;0;0;1;15;100;181;55	9;17	06297122;[0	18.5);72;0LowRisk;1;0;1;41;3	4;6;7;8;21;7;5;29;8;58	13944304;55	02439024;47	58190328;52	5;45	43097861;6;464011;1	216493006
616004801;1;1;29;2;616;0;0;0;0;0;0;0;0;0;0;0;0;0;0;0;0Inactive;0;0;0;0;0;0;0;0;1;1;0;1;0;0;0;0;0;0;0;0;0;0;0;0;18;100;175;79;25	79591837;[25	30);87;0LowRisk;1;1;1;54;2	1;2;4;9;15;6;7;27;8;59	2036736;36	68292683;57	60530421;34	24657534;70	47958522;7;410024;4	616395318
616004841;1;0;26;1;616;0;0;0;0;0;0;0;0;0;0;0;0;0;0;0;0Inactive;0;0;0;0;0;0;0;0;1;1;0;1;0;0;0;0;0;0;0;0;0;0;0;0;12;100;174;54;17	83590963;[0	18.5);66;0LowRisk;1;1;1;38;2	5;3;5;7;15;5;4;19;4;50	13103945;43	75609756;57	60530421;34	24657534;27	41412832;7;410024;1	5241537
616004862;0;0;56;2;616;0;0;1;0;0;0;0;0;0;0;0;0;0;1;0;1moderatePA;0;0;0;0;0;0;0;0;1;1;0;1;0;0;0;0;0;0;0;0;0;0;0;0;11;100;156;77;31	64036818;[30	100);81;0LowRisk;2;2;1;41;3	3;4;5;6;15;5;4;16;6;61	82857073;43	75609756;57	60530421;34	24657534;56	9669475;7;410024;1	43983618
616004871;1;1;52;1;616;0;0;0;1;0;0;0;0;0;0;1;1;0;1;0;0Inactive;0;0;0;0;0;0;0;0;1;1;0;1;0;0;0;0;0;0;0;0;0;1;1;0;11;100;183;97;28	96473469;[25	30);98;0LowRisk;1;2;1;57;2	7;7;8;8;23;7;5;24;7;56	51288504;24	82926829;72	93291732;62	67123288;88	13998704;7;414064;0	292533871
616004891;1;0;27;1;616;0;0;0;0;0;0;0;0;0;0;0;0;0;0;0;2highPA;0;0;0;0;0;0;0;0;2;2;1;0;0;0;0;0;0;0;0;0;0;1;1;0;12;100;159;60;23	7332384;[18.5	25);70;0LowRisk;2;2;1;32;2	2;7;8;9;24;9;8;28;9;66	86929336;60	14634146;63	49453978;59	17808219;30	97861309;7;414064;0	456794609
616004901;1;1;37;2;616;0;0;0;0;0;0;0;0;0;0;0;0;1;0;0;2highPA;0;0;0;0;0;0;0;0;1;1;0;1;0;0;0;0;0;0;0;0;0;0;0;0;11;100;178;105;33	13975508;[30	100);115;1HighRisk;1;2;1;65;2	1;6;8;9;23;9;8;25;7;78	07823305;43	85365854;56	82527301;54	34931507;46	88917693;7;414064;2	796998758
616004921;1;1;56;2;616;0;0;1;0;0;0;0;0;0;0;0;0;1;0;2;1moderatePA;0;0;0;0;0;0;0;0;1;2;0;0;0;0;0;0;0;0;0;0;0;0;0;0;12;100;181;73;22	28259211;[18.5	25);94;0LowRisk;2;2;1;45;3	5;4;5;5;14;5;2;18;5;43	17886573;52	7804878;57	60530421;56	23287671;62	67012314;7;414064;0	585067742
616004931;1;1;21;1;616;0;0;0;0;0;0;0;0;0;0;0;0;0;0;0;0Inactive;0;0;0;0;0;1;0;0;1;1;0;1;0;0;0;0;0;0;0;0;0;0;0;0;21;100;190;83;22	99168975;[18.5	25);84;0LowRisk;2;1;1;41;3	4;4;4;5;13;8;4;25;4;50	44256832;64	34146341;57	60530421;47	26027397;27	41412832;7;414064;0	699249689
616005001;1;1;56;2;616;0;0;0;0;0;0;0;0;0;0;0;0;0;0;0;1moderatePA;0;0;0;0;0;0;0;0;1;1;0;1;0;0;0;0;0;0;0;0;0;0;0;0;12;100;174;90;29	72651605;[25	30);96;0LowRisk;2;1;1;65;3	1;6;5;6;17;4;7;27;6;57	66930248;47	75609756;57	60530421;34	24657534;27	41412832;7;418084;0	231305851
616005002;1;0;55;2;616;0;0;0;0;0;0;0;0;0;0;0;0;0;0;0;1moderatePA;0;0;0;0;0;0;0;0;1;1;0;1;0;0;0;0;0;0;0;0;0;0;0;0;12;100;172;59;19	94321255;[18.5	25);70;0LowRisk;2;1;1;37;3	1;5;6;8;19;7;5;27;5;63	92631391;43	75609756;57	60530421;34	24657534;54	1477641;7;418084;0	20031711
616005101;1;0;26;2;616;0;0;0;0;0;0;0;0;0;0;0;1;0;0;0;2highPA;0;0;0;0;0;0;0;0;1;1;0;1;0;0;0;0;1;0;0;0;1;0;0;0;17;100;157;56	1;22	759544;[18.5	25);70;0LowRisk;1;2;1;30;2;6;9;9;24;9;5;37;7;49	39472005;12	92682927;29	87519501;72	12328767;47	27802981;7;402011;1	934716617
616005142;0;0;35;2;616;0;0;0;1;0;0;0;0;0;0;0;0;0;0;0;2highPA;0;0;0;0;0;0;0;0;1;1;0;1;0;0;0;0;0;0;0;0;0;0;0;1;11;100;158;55;22	03172568;[18.5	25);67;0LowRisk;5;2;0;25;2	1;4;8;7;19;6;4;16;6;76	90870049;-3	55E-15;29	17316693;100;100;7;402011;2	579622155
616005171;1;0;52;2;616;1;0;0;1;0;0;0;0;0;1;0;0;1;0;3;2highPA;0;0;0;0;0;0;0;0;1;1;0;1;0;0;0;0;0;0;0;0;0;0;0;1;13;93	18605804;167;83	6;29	97597619;[25	30);94;1HighRisk;1;2;1;38;2	7;7;8;10;25;4;3;24;10;68	49700073;28	87954972;63	26116979;39	5890411;68	5353208;8;405045;0	443683231
616005242;0;1;55;4;616;1;0;1;1;0;0;0;0;0;1;1;1;1;0;2;1moderatePA;1;0;0;1;0;0;0;1;1;1;0;1;0;0;0;0;0;0;0;0;0;0;0;1;11;87	15286255;187;78	5;22	44845435;[18.5	25);86;0LowRisk;1;1;1;48;2	1;3;5;7;15;5;4;21;2;39	55692289;26	43902439;47	54290172;40	30821918;79	55281918;8;405045;0	256160164
616005252;1;0;25;2;616;1;0;0;1;0;0;0;0;0;0;0;0;0;0;2;2highPA;0;0;0;0;0;0;0;0;1;1;0;1;0;0;0;0;0;0;0;0;0;1;1;0;18;100;178;80;25	2493372;[25	30);82;0LowRisk;2;2;1;3;2;8;9;9;26;8;5;38;9;78	94035082;-3	55E-15;44	53978159;40	2739726;100;8;415092;0	580648507
616005281;0;1;62;2;616;1;0;0;1;0;0;0;0;0;0;0;1;0;1;3;2highPA;1;0;0;0;0;0;1;1;1;2;0;0;0;0;1;1;0;0;0;0;0;1;6;1;14;86	82883453;169;78;27	30996814;[25	30);97;0LowRisk;1;3;1;3;3;2;6;5;13;6;4;15;3;73	35078826;31	64390244;73	29988654;17	02054795;80	45079516;8;415092;0	628158651
616005282;1;0;53;2;616;1;0;0;0;0;0;0;0;0;1;1;1;0;1;4;1moderatePA;0;0;0;0;0;0;0;1;1;2;0;0;0;0;0;0;0;0;0;1;0;1;4;0;15;88	4981842;156;72;29	58579882;[25	30);99;1HighRisk;1;2;1;20;3;3;5;6;14;5;4;17;6;57	52240207;35	41349972;62	60385299;20	95890411;57	25858717;8;415092;0	544002345
616005321;1;1;43;4;616;1;0;0;1;0;0;0;0;0;0;0;0;0;0;2;2highPA;0;0;0;0;0;0;0;0;1;2;0;0;0;0;0;0;0;0;0;0;0;1;2;1;15;100;178;76;23	98687034;[18.5	25);84;0LowRisk;1;3;1;5;3;5;7;7;19;5;4;31;7;51	57843624;24	82926829;71	25585023;54	41780822;79	03434867;8;415092;0	286180227
616005332;0;0;34;2;616;1;0;1;1;0;0;0;0;0;0;0;1;0;0;2;2highPA;0;0;0;0;0;0;0;0;1;1;0;1;0;0;0;0;0;0;0;0;1;1;1;1;18;95	97027588;165;56;20	56932966;[18.5	25);70;0LowRisk;4;2;0;3;3;8;10;9;27;7;5;25;9;71	81851019;35	95121951;57	60530421;52	5;42	06092029;8;415092;0	747804896
616005511;1;1;23;1;616;1;0;0;0;0;0;0;0;0;0;0;0;0;0;0;2highPA;0;0;0;0;0;0;0;0;1;1;0;1;0;0;0;0;0;0;0;0;0;0;0;0;13;100;177;92;29	36576335;[25	30);90;0LowRisk;3;3;0;70;3	5;8;7;7;22;7;6;30;8;84	65345136;46	19512195;78	47113885;100;79	55281918;8;414095;0	467066718
616005571;1;0;57;2;616;1;0;0;0;0;0;0;0;0;0;0;0;0;0;0;0Inactive;0;0;0;0;0;0;0;0;1;1;0;1;0;0;0;0;0;0;0;0;0;0;0;0;11;100;174;54;17	83590963;[0	18.5);69;0LowRisk;2;1;1;40;3	5;3;5;6;14;6;6;22;4;61	50725613;55	31707317;54	36817473;47	05479452;46	88917693;8;410015;1	194030242
616005572;1;1;54;2;616;1;0;1;1;0;0;0;0;0;0;0;0;0;0;0;0Inactive;0;0;0;0;0;0;0;0;1;1;0;1;0;0;0;0;0;0;0;0;0;0;0;0;11;100;172;83;28	05570579;[25	30);96;0LowRisk;1;1;1;58;3	5;4;4;4;12;9;5;22;3;62	77372747;43	75609756;57	60530421;34	24657534;27	41412832;8;410015;1	37874484
616005591;1;0;21;1;616;1;0;0;0;0;0;0;0;0;0;0;0;0;0;0;1moderatePA;0;0;0;0;0;0;0;0;1;1;0;1;0;0;0;0;0;0;0;0;0;0;0;0;15;100;164;49;18	21832243;[0	18.5);61;0LowRisk;2;2;1;24;2	2;7;8;10;25;9;8;28;10;65	31784674;43	75609756;57	60530421;34	24657534;48	80103694;8;410015;2	967683667
616005661;1;0;53;5;616;1;0;1;1;0;0;0;1;1;1;0;0;0;0;2;2highPA;1;0;0;0;0;0;0;0;1;1;0;1;0;0;1;1;0;0;0;0;1;1;8;0;9;73	47773743;151;54	5;23	90246042;[18.5	25);77;0LowRisk;1;1;1;29	54719101;7;4;3;4;11;5;0;24;2;36	18261528;78	14634146;57	60530421;56	23287671;42	15813351;8;401052;0	371037497
616005662;1;1;52;2;616;1;0;1;1;0;0;0;1;1;1;1;1;0;0;3;2highPA;0;0;0;0;0;0;0;1;1;1;0;1;0;0;0;0;0;0;0;0;0;1;4;1;10;79	74507141;174	8;81	6;26	70590515;[25	30);100	5;0LowRisk;1;1;1;43;7;5;7;6;18;5;0;19;8;57	94431221;87	46341463;54	68947329;56	23287671;27	41412832;8;401052;0	428436413
616005672;1;0;28;2;616;1;0;1;0;1;1;1;0;0;0;0;0;1;0;0;2highPA;1;0;0;0;0;0;0;0;1;1;0;1;0;0;0;0;0;0;0;0;1;1;10;0;17;72	92577362;176;84	9;27	40831612;[25	30);109	5;1HighRisk;4;3;0;48	36969697;2	81;8;9;10;27;6;8;23;9;69	15481365;46	19512195;57	60530421;56	23287671;48	05573558;8;401052;2	92042415
616005822;0;1;56;2;616;1;0;1;1;0;0;0;0;1;0;0;0;0;1;0;2highPA;0;0;0;0;0;0;1;0;1;1;0;1;0;0;1;0;0;0;0;0;0;0;0;1;11;88	44832611;168;98	6;34	93480726;[30	100);112;1HighRisk;0;1;1;47;2	3;3;5;6;14;5;4;17;5;71	60475637;50	73170732;35	6474259;40	17123288;72	71548931;8;412042;0	567465448
616005951;1;1;59;2;616;1;0;1;1;1;1;0;0;1;0;0;0;0;1;0;2highPA;0;0;0;1;1;0;0;1;1;1;0;1;0;0;1;0;1;0;0;0;1;0;0;1;9;69	05396271;178;127;40	08332281;[30	100);136;1HighRisk;1;1;1;53;3;5;5;5;15;6;5;25;0;61	30930784;42	43902439;75	85803432;50	75342466;52	36552171;8;407082;0	338239274
616006001;1;1;32;2;616;1;0;0;0;0;0;0;0;0;0;0;0;0;0;2;2highPA;0;0;0;0;0;0;0;0;1;1;0;1;0;0;0;0;0;0;1;0;0;0;0;0;11;100;176;84;27	1177686;[25	30);91;0LowRisk;1;1;1;56;3;3;5;4;12;5;4;25;2;74	4677055;50	73170732;57	60530421;39	7260274;45	69021387;8;407082;1	713196565
616006261;1;1;60;2;616;0;0;0;1;0;0;0;0;1;0;0;0;0;1;3;0Inactive;0;0;0;0;0;0;0;0;1;1;0;1;0;0;0;1;0;0;0;0;0;0;0;1;16;91	78933716;173;67;22	38631428;[18.5	25);88;0LowRisk;1;1;1;50;4;6;6;9;21;5;4;31;8;59	85910417;12	92682927;52	80811232;69	04109589;47	08360337;9;663011;0	673941979
616006302;0;0;42;2;616;0;0;0;0;0;0;0;0;1;1;0;0;0;0;0;2highPA;0;0;0;0;0;0;0;0;1;1;0;1;0;0;0;0;0;0;0;0;0;0;0;0;14;100;166;69;25	03991871;[25	30);77;0LowRisk;1;1;1;36;3;7;9;9;25;5;4;15;9;71	11070939;22	7804878;45	55382215;56	23287671;79	55281918;9;663011;3	381284806
616006311;1;0;47;1;616;0;0;0;0;0;0;0;0;1;1;0;0;0;0;2;2highPA;0;0;0;0;0;0;0;0;1;1;0;1;0;0;0;0;0;0;0;0;0;0;0;1;17;83	28749084;166;80;29	03178981;[25	30);100;1HighRisk;1;1;1;27;3	8;4;6;8;18;6;4;19;8;60	76029889;20	97560976;52	18408736;57	3630137;93	13026572;9;663011;1	121946818
616006321;0;1;54;4;616;0;0;1;0;0;0;0;0;0;0;0;0;1;0;2;1moderatePA;0;0;0;0;0;0;0;0;1;1;0;1;0;0;0;0;0;0;0;0;0;0;0;1;16;98	8640976;181;80;24	41927902;[18.5	25);96;0LowRisk;1;1;1;50;3;6;5;7;18;5;3;20;5;55	60761545;-3	55E-15;89	7425897;75	30821918;80	1036941;9;663011;0	402534342
616006381;1;0;50;1;616;0;0;0;1;0;0;0;0;0;0;0;1;0;0;0;2highPA;0;0;0;0;0;0;0;0;1;1;0;1;0;0;0;0;0;0;0;0;0;1;1;0;14;96	42891693;152;52;22	50692521;[18.5	25);71;0LowRisk;1;1;1;32;4;4;9;8;21;5;3;28;6;57	97239974;44	53658537;100;74	62328767;93	13026572;9;663011;0	348605604
616006421;1;0;34;1;616;0;0;0;1;0;0;0;0;1;1;0;1;0;0;2;2highPA;0;0;0;0;0;0;0;0;1;1;0;1;0;0;0;0;1;0;0;0;0;0;0;0;17;100;170;73;25	25951557;[25	30);89;1HighRisk;1;2;1;37;3	3;5;10;9;24;4;5;32;9;68	28487959;48	97560976;57	60530421;61	43835616;52	36552171;9;663011;0	493557018
616006451;1;1;30;2;616;0;0;0;1;0;0;0;0;0;0;1;1;0;0;3;2highPA;0;0;0;0;0;0;0;0;1;1;0;1;0;0;0;0;0;0;0;0;0;0;0;0;19;100;176;88;28	40909091;[25	30);94;0LowRisk;1;2;1;52;3	1;5;4;5;14;5;5;15;5;74	57378748;43	75609756;46	33385335;75	30821918;100;9;663011;1	511049318
616006471;1;1;50;2;616;0;0;1;1;0;0;0;0;0;1;1;1;0;1;0;2highPA;1;0;0;1;0;0;0;1;1;1;0;1;0;0;0;0;1;0;0;0;1;1;12;0;14;87	04228973;174;109;36	00211389;[30	100);112;1HighRisk;1;1;1;46;3	432987013;3;3;3;9;5;3;16;2;50	04982795;68	7804878;43	91575663;37	0890411;72	09980557;9;663011;2	209015582
616006581;1;0;22;1;616;0;0;0;0;0;0;0;0;0;0;1;1;0;0;0;0Inactive;0;0;0;0;0;0;0;0;1;1;0;1;0;0;0;0;0;0;0;0;0;0;0;1;14;95	1997757;170;54;18	68512111;[18.5	25);65;0LowRisk;1;0;1;19;2	908829787;5;8;8;21;5;5;27;6;64	69838335;52	68292683;85	49141966;46	36986301;77	44653273;10;661011;0	440359621
616006681;0;0;55;4;616;0;0;1;0;0;0;0;1;0;1;1;1;0;1;0;2highPA;0;0;0;0;0;0;0;1;1;2;0;0;1;1;1;1;1;0;0;0;0;1;4;1;14;82	43244171;168;62;21	96712018;[18.5	25);71;0LowRisk;1;1;1;34;4;4;5;5;14;4;4;14;5;44	63484902;24	82926829;75	85803432;89	65753425;69	8963059;10;662011;0	29748197
616006691;1;1;52;2;616;0;0;1;1;0;0;0;1;1;1;0;0;1;0;2;2highPA;0;0;0;0;0;0;0;0;1;2;0;0;0;0;0;0;0;0;0;0;0;1;6;1;14;83	7461319;178;95;29	98358793;[25	30);105;1HighRisk;1;3;1;53;4;3;5;6;14;6;4;22;4;57	81985484;64	34146341;47	54290172;56	23287671;48	31497084;10;662011;0	687003924
616006811;0;1;58;5;616;0;0;0;0;0;0;0;0;0;0;0;0;1;0;0;2highPA;0;0;0;0;0;0;0;0;1;2;0;0;0;0;0;0;0;0;0;0;0;0;0;1;11;100;168;71;25	15589569;[25	30);94;0LowRisk;1;0;1;39;4;1;5;7;13;4;3;21;4;43	50415318;35	85365854;57	60530421;56	23287671;29	03434867;11;616011;0	623668372
616006861;0;1;39;1;616;0;0;1;0;1;1;1;1;0;1;0;0;0;0;0;1moderatePA;0;0;0;0;0;0;0;0;2;2;1;0;0;0;1;1;0;0;0;0;1;1;4;0;13;45	81875992;165	021875;76	97789474;28	26721322;[25	30);95	40526316;0LowRisk;0;1;1;40;4	896119403;3;6;7;16;5;3;25;6;37	2867278;63	46341463;57	60530421;45	10273973;70	47958522;11;616011;0	838655885
616006872;0;1;29;4;616;0;0;0;0;0;0;0;0;0;0;0;0;1;0;2;2highPA;0;0;0;0;0;0;0;0;3;2;1;0;0;0;0;0;0;0;0;0;1;0;0;1;8;100;174;82;27	08415907;[25	30);89;0LowRisk;1;2;1;37;4;3;2;4;9;4;2;9;1;50	80053048;43	75609756;57	60530421;56	23287671;46	88917693;11;616011;0	838655885
616006931;0;1;61;1;616;0;1;1;1;1;1;1;1;1;1;1;1;0;1;0;0Inactive;0;0;0;0;0;0;0;0;1;1;0;1;0;0;0;1;0;0;0;0;1;1;13;0;7;43	3875885;174;71;23	45091822;[18.5	25);92;0LowRisk;7;1;0;33;5;3;5;6;14;4;3;12;3;49	60189776;64	34146341;48	08892356;49	24657534;48	80103694;11;610034;0	6259715
616006941;1;1;26;2;616;0;0;0;1;0;0;0;0;1;0;1;1;1;1;2;2highPA;0;0;0;0;0;1;0;0;1;1;0;1;0;0;0;0;0;0;0;0;1;1;12;0;18;100;184;76;22	44801512;[18.5	25);84;0LowRisk;5;1;0;56;3;5;9;8;22;7;4;32;8;69	34201893;78	14634146;57	60530421;78	76712329;73	65521711;11;610034;3	290208585
616006973;1;1;19;1;616;0;0;0;0;0;0;0;0;0;0;0;0;1;0;2;2highPA;0;0;0;0;0;0;0;0;1;1;0;1;0;0;0;0;0;0;0;0;0;0;0;0;12;100;185;90;26	29656684;[25	30);85;0LowRisk;1;1;1;45;3;8;8;8;24;7;4;30;6;83	37889896;46	19512195;81	27925117;100;69	8963059;11;610034;6	58041717
616006981;1;0;53;1;616;0;0;0;0;0;0;0;0;0;0;0;1;0;1;0;2highPA;1;0;0;0;0;0;0;0;1;1;0;1;0;0;0;0;0;0;0;0;0;0;0;1;13;80	00905609;164;94;34	94943486;[30	100);104;1HighRisk;1;1;1;25;3	5;6;5;6;17;5;4;21;5;67	48897847;-3	55E-15;85	49141966;78	76712329;90	95917045;11;610034;1	84216426
616006991;1;0;60;5;616;0;0;0;0;0;0;0;1;0;1;1;1;1;0;0;2highPA;0;0;0;0;0;0;0;0;1;1;0;1;0;0;0;0;0;0;0;0;0;0;0;0;10;92	56391907;158;65;26	03749399;[25	30);80;0LowRisk;1;2;1;22;5;3;8;7;18;6;4;13;5;30	93754641;52	48780488;30	57722309;64	65753425;66	75307842;11;610034;0	542108213
616007002;1;0;35;2;616;0;0;0;1;1;0;0;0;1;1;0;1;0;1;0;2highPA;1;0;0;0;0;0;0;0;1;2;0;0;0;0;0;0;0;0;0;0;0;0;0;0;11;77	85417175;158;63;25	23634033;[25	30);85;0LowRisk;4;4;0;32;6;6;5;7;18;9;5;19;9;80	03777757;21	2195122;79	52418097;100;56	67530784;11;607011;2	990030637
616007171;1;1;51;2;616;0;0;1;1;0;0;0;0;0;0;1;1;0;1;0;2highPA;1;0;0;0;0;0;1;0;2;2;1;0;0;0;0;1;0;0;1;0;0;0;0;1;12;86	7712326;168;75;26	57312925;[25	30);93;0LowRisk;0;0;1;40;1	9;3;3;3;9;4;3;10;2;67	57318708;28	48780488;80	88923557;37	0890411;55	12627899;11;613044;4	466718031
616007294;1;0;20;1;616;1;0;0;0;0;0;0;0;0;0;0;0;0;0;0;2highPA;0;0;0;0;0;0;0;0;1;1;0;1;0;0;0;0;0;0;0;0;0;0;0;0;13;100;170;56;19	37716263;[18.5	25);64;0LowRisk;2;2;1;41;4;2;8;7;17;6;4;17;8;71	12540861;30	563543;66	06864274;57	39726027;93	13026572;12;605032;2	792433055
616007382;1;0;37;4;616;1;0;1;1;0;0;0;1;1;0;0;0;0;0;0;2highPA;0;0;0;0;0;0;0;0;1;1;0;1;0;0;1;0;1;0;0;0;1;0;0;0;26;90	19887543;147;67;31	00559952;[30	100);82;0LowRisk;1;2;1;30;3;5;6;9;20;5;5;16;5;70	7802115;47	75609756;54	36817473;41	50684932;83	50615684;12;609062;5	395154256
616007614;1;0;21;1;616;1;0;0;0;0;0;0;0;0;0;0;0;0;0;2;2highPA;0;0;0;0;0;0;0;0;1;1;0;1;0;0;0;0;0;0;0;0;0;0;0;1;13;100;161;55;21	21831719;[18.5	25);69;0LowRisk;1;4;0;30;2;8;7;8;23;6;6;11;8;51	18913773;29	00968928;67	17405839;65	83348159;100;12;614085;1	540939569
616007622;1;1;35;2;616;1;0;0;0;0;0;0;0;0;0;0;0;1;0;0;2highPA;0;0;0;0;0;0;0;0;1;1;0;1;0;0;0;0;0;0;0;0;0;0;0;1;11;100;178;97;30	61482136;[30	100);100;0LowRisk;3;4;0;67;2;5;6;8;19;7;5;18;4;65	61237407;32	69992609;30	14820593;56	78082192;73	15851831;12;614085;3	302364103
616007822;0;0;56;2;616;1;0;1;1;0;0;0;1;0;1;0;0;1;0;0;2highPA;0;0;0;0;0;0;1;0;1;1;0;1;0;0;0;0;1;0;0;0;0;0;0;0;11;96	29838562;157;74;30	02150189;[30	100);83;0LowRisk;4;3;0;29;5;3;5;4;12;6;6;21;4;62	7306404;62	7804878;47	54290172;47	02054795;83	3441348;12;603122;0	362927863
616007834;1;0;21;1;616;1;0;0;1;0;0;0;0;0;0;0;0;1;0;2;2highPA;0;0;0;0;0;0;0;0;1;1;0;1;0;0;0;0;0;0;0;0;0;1;1;0;11;97	92578125;157;53;21	50188649;[18.5	25);67;0LowRisk;1;1;1;29;5;3;8;8;19;5;5;24;6;66	11713315;22	7804878;57	60530421;56	23287671;50	12961763;12;603122;0	563293461
616008032;0;0;27;2;616;1;0;0;1;0;0;0;0;0;0;0;0;0;0;0;2highPA;1;0;0;0;0;0;0;0;2;1;1;1;0;0;0;0;0;0;0;0;0;0;0;1;13;100;167;72;25	81663021;[25	30);86;0LowRisk;1;1;1;30;5;5;7;8;20;6;5;12;5;61	50925736;34	89925769;11	31045242;49	62328767;93	13026572;12;607025;1	390848052
616008051;0;1;54;1;616;1;0;1;1;0;1;0;0;0;0;0;1;0;1;2;2highPA;0;0;0;0;0;0;0;0;1;1;0;1;0;1;0;0;0;0;0;0;0;0;0;0;8;94	32221222;164;56;20	82093992;[18.5	25);90;0LowRisk;0;1;1;44;3	2;2;2;2;6;4;3;8;2;63	33304094;45	10123622;57	30752203;50	10273973;49	79715683;12;608065;1	4087746
616008061;0;1;52;1;616;1;0;1;1;0;0;0;0;1;0;1;1;0;0;0;2highPA;0;0;0;0;0;0;0;0;1;1;0;1;0;0;0;0;0;0;0;0;0;0;0;1;11;83	6068573;132;52;29	84389348;[25	30);86;0LowRisk;1;1;1;13;3	3;4;4;4;12;6;6;13;3;78	65633047;28	8902439;76	08981502;67	58272549;83	1559229;12;608065;1	4087746
616008092;0;0;39;2;616;1;0;0;1;0;0;0;0;0;0;0;0;0;0;0;1moderatePA;0;0;0;0;0;0;0;0;1;1;0;1;0;0;0;0;0;0;0;0;1;1;6;0;8;100;170;80;27	6816609;[25	30);108;1HighRisk;1;1;1;39;3;5;6;6;17;6;4;16;4;70	2061369;31	2035061;52	18408736;33	56164384;73	45203272;12;608065;4	659081488
616008201;0;0;44;2;616;1;0;0;1;0;0;0;0;0;0;1;1;0;0;2;1moderatePA;0;0;1;0;0;0;0;0;1;1;0;1;0;0;0;0;0;0;0;0;0;1;1;0;18;91	09615326;153;72;30	757401;[30	100);96;1HighRisk;5;5;0;32;3;2;6;7;15;5;4;46;5;77	01610891;31	77003484;68	99375975;30	89041096;72	35105714;12;620142;3	441116879
616008312;1;1;40;2;616;1;0;0;1;0;0;0;0;0;0;0;1;0;0;3;1moderatePA;0;0;0;1;0;0;0;0;1;1;0;1;0;0;0;0;0;0;0;1;0;1;1;0;12;98	8640976;178;76;23	98687034;[18.5	25);88;0LowRisk;2;1;1;51	35204082;2	783478261;5;8;9;22;6;4;20;5;79	92153119;30	01649928;51	71606864;38	45890411;70	67401167;12;611052;2	678780375
616008321;0;1;56;2;616;1;0;0;0;0;0;0;0;1;1;1;1;1;0;0;2highPA;0;0;0;0;0;0;0;0;2;2;1;0;0;0;1;1;0;0;0;0;0;1;0;0;17;100;172;78;26	36560303;[25	30);98;0LowRisk;1;3;1;50;5;7;7;9;23;5;4;20;10;74	52181002;23	747614;0;30	89041096;100;12;612055;0	992993957
616008342;0;0;52;4;616;1;0;1;1;1;1;0;1;0;0;1;1;0;0;0;2highPA;1;0;0;0;0;0;1;1;1;2;0;0;0;0;0;0;0;0;0;0;0;0;0;1;10;42	06393051;154;102;43	00893911;[30	100);113;1HighRisk;4;4;0;28;4;2;5;8;15;8;6;14;10;70	76117538;36;0;35	20547945;52	07388205;12;612055;0	859959566
616008511;1;1;53;1;616;1;0;1;0;0;0;0;0;0;0;0;0;1;0;3;2highPA;0;0;0;1;0;0;0;1;1;2;0;0;0;0;0;0;0;0;0;0;0;1;10;0;14;98	8640976;178;94;29	66797122;[25	30);98;0LowRisk;1;2;1;55;4;3;5;9;17;6;4;21;7;84	51641787;16	48780488;80	68909599;27	0890411;100;12;616032;0	252950277
616008522;0;0;27;2;616;1;0;1;1;0;0;0;0;0;0;0;0;0;0;0;2highPA;0;0;0;0;0;0;0;0;1;1;0;1;0;0;0;0;0;0;0;0;1;1;5;1;17;91	14936829;168;82;29	05328798;[25	30);84;0LowRisk;2;2;1;43;3;5;7;8;20;5;4;9;5;66	91073795;64	34146341;54	79845;27	0890411;80	1036941;12;616032;0	798437772
616008541;0;1;57;1;616;1;1;1;1;0;0;0;1;1;1;0;0;1;0;2;1moderatePA;0;0;0;0;0;0;0;0;1;2;0;0;0;0;0;0;0;0;0;0;1;1;4;1;8;79	26124573;164;60;22	30814991;[18.5	25);86;0LowRisk;5;1;0;35;6;2;3;4;9;3;0;8;1;58	61812023;43	85365854;50	73371685;27	0890411;9	07323396;12;616032;0	252950277
616008551;1;1;42;2;616;1;0;0;1;0;0;0;0;0;1;1;1;0;0;2;2highPA;0;0;0;0;0;0;0;0;1;1;0;1;0;0;0;0;0;0;0;0;0;0;0;1;8;96	09989929;173;78;26	06167931;[25	30);86;0LowRisk;1;1;1;55;4;2;5;8;15;4;4;25;6;74	43792065;37	53968958;60	04415983;15	89041096;79	55281918;12;616032;3	55571106
616008601;1;0;63;4;616;1;0;0;0;0;0;0;0;0;0;0;0;0;0;2;2highPA;0;0;0;0;0;0;0;0;1;1;0;1;0;0;0;0;0;0;0;0;0;0;0;1;13;100;155;54;22	47658689;[18.5	25);76;0LowRisk;2;2;1;24;3	205238095;5;5;7;17;6;4;16;5;86	77502841;-3	55E-15;100;89	65753425;100;12;601142;0	680489743
616008642;0;0;31;2;616;1;0;0;0;0;0;0;0;0;0;0;0;0;0;0;2highPA;0;0;0;0;0;0;0;0;1;1;0;1;0;0;0;0;0;0;0;0;0;1;2;0;12;100;167;58;20	79672989;[18.5	25);67;0LowRisk;2;3;0;46;2;9;7;9;25;7;7;34;9;93	21934942;-3	55E-15;100;100;100;12;601142;1	408233653
616008662;1;0;40;2;616;1;0;1;1;0;0;0;0;0;0;0;0;0;0;0;2highPA;0;0;0;0;0;0;0;0;1;1;0;1;0;0;0;0;0;0;0;0;0;0;0;0;12;100;164;65;24	1671624;[18.5	25);75;0LowRisk;2;2;1;30;3;3;5;9;17;4;3;16;5;77	14173407;-3	55E-15;97	2698908;100;100;12;601142;2	640438099
616008671;1;0;56;2;616;1;0;0;1;0;0;0;0;0;0;1;1;0;0;0;1moderatePA;0;0;0;1;0;0;0;0;1;2;0;0;0;0;1;1;0;0;0;0;0;0;0;0;18;76	71717834;164;85;31	60321237;[30	100);106;1HighRisk;2;3;0;33;3	512183908;4;6;9;19;4;3;23;7;81	61761429;-3	55E-15;100;89	65753425;93	13026572;12;601142;0	334844159
616008681;0;1;55;1;616;1;1;1;1;0;0;0;0;0;0;1;0;0;1;0;0Inactive;0;0;0;1;1;0;0;1;1;2;0;0;1;1;1;1;0;0;0;0;1;1;12;1;11;69	71399689;172;87;29	40778799;[25	30);110;1HighRisk;1;2;1;46;3	138125;3;5;6;14;6;2;17;3;95	53284425;-3	55E-15;100;89	65753425;79	87686325;12;601142;0	386644024
616008701;1;0;61;1;616;0;0;0;1;0;0;0;0;0;0;0;0;1;1;0;1moderatePA;1;0;0;0;0;1;1;0;1;1;0;1;0;0;0;0;0;0;0;0;0;1;8;0;16;87	50437927;158;57;22	83287935;[18.5	25);74;0LowRisk;3;2;0;23;3;2;5;6;13;7;3;20;6;64	96446135;12	92682927;75	85803432;75	03424658;80	1036941;13;862011;0	28378507
616008721;1;0;52;2;616;0;0;0;1;0;0;0;0;0;0;1;1;0;0;0;2highPA;0;0;0;0;0;0;0;1;1;1;0;1;1;1;0;1;0;0;0;0;1;1;12;1;11;73	22796631;159;62;24	52434635;[18.5	25);77;0LowRisk;1;2;1;28;4;4;4;5;13;5;3;20;2;89	68771208;23	07317073;100;100;56	4808814;13;862011;0	56757014
616008741;1;1;60;2;616;0;1;1;1;0;1;0;0;0;0;0;0;0;1;0;2highPA;1;0;0;1;0;0;0;1;1;1;0;1;0;0;1;1;0;0;0;0;1;0;0;0;8;34	2901535;183;139;41	5061662;[30	100);136;1HighRisk;3;2;0;50;4;6;4;6;16;7;5;14;3;94	7264984;29	80487805;57	60530421;100;80	1036941;13;862011;0	655372347
616008861;1;0;29;1;616;0;0;0;0;0;0;0;0;0;0;1;1;1;0;0;2highPA;0;0;0;0;0;0;0;0;1;1;0;1;0;0;0;0;0;0;0;0;1;0;0;0;12;100;163;55;20	70081674;[18.5	25);63;0LowRisk;0;1;1;29;3;5;8;7;20;6;3;30;7;67	40750633;71	07317073;61	19344774;71	78082192;70	67401167;13;861011;8	10314877
616008871;0;0;58;2;616;0;0;0;1;0;0;0;0;0;0;0;0;0;0;0;1moderatePA;0;0;0;0;0;0;0;1;1	268041237;2	371134021;1;0;0;0;0;0;0;0;0;0;1;1;8;0;11;95	12963867;156;72;29	58579882;[25	30);78;0LowRisk;2;2;1;33;3;5;6;7;18;5;3;10;7;76	78134479;66	73170732;52	18408736;62	29452055;100;13;861011;2	216765236
616008891;0;1;53;5;616;0;1;1;1;0;0;0;0;1;0;1;1;1;0;0;2highPA;0;0;0;0;1;0;1;0;1;1;0;1;1;1;1;1;0;0;0;1;0;0;0;1;11;61	42949677;175;75;24	48979592;[18.5	25);90;0LowRisk;1;1;1;59;4;3;5;7;15;5;4;27;4;24	12436849;24	82926829;52	18408736;100;26	05314323;13;862011;0	246088434
616008931;1;1;59;5;616;0;0;0;0;0;0;0;0;0;0;0;0;1;0;2;2highPA;0;0;1;0;0;0;1;1;1;1;0;1;0;0;0;0;0;0;0;0;0;0;0;1;13;97	72820282;173;87;29	06879615;[25	30);104;1HighRisk;1;1;1;38;5;5;7;6;18;6;5;15;5;45	67060609;-3	55E-15;52	18408736;100;36	22812703;13;862011;0	246088434
616009011;1;1;51;1;616;0;0;0;0;0;0;0;1;1;1;1;1;1;0;0;2highPA;0;0;0;0;0;0;0;1;1;2;0;0;0;0;0;0;0;0;0;0;0;0;0;1;14;100;183;102;30	45776225;[30	100);105;1HighRisk;0;0;1;0;5;0;0;0;0;0;0;0;0;59	16641975;29	80487805;75	85803432;89	65753425;24	85418017;14;805054;2	416221078
616009021;1;1;36;1;616;0;0;0;0;0;0;0;0;0;0;0;0;1;0;2;2highPA;0;0;0;0;0;0;0;0;1;1;0;1;0;0;0;0;0;0;0;0;0;0;0;0;8;100;175;76;24	81632653;[18.5	25);86;0LowRisk;0;1;1;47;2;6;8;9;23;6;6;23;8;49	36645449;18	92682927;67	00468019;89	65753425;90	95917045;14;805054;14	19794068
616009051;1;0;54;5;616;0;0;0;1;0;0;0;0;0;0;1;1;0;0;0;2highPA;0;0;0;0;0;0;0;0;1;1;0;1;0;0;0;0;0;0;0;0;1;0;0;0;19;63	96076202;161;80;30	86300683;[30	100);90;1HighRisk;2;2;1;39;3;5;9;8;22;5;3;10;5;94	5296093;18	92682927;100;50	75342466;100;14;805054;0	697504221
616009091;0;0;53;2;616;0;0;1;1;0;0;0;0;0;0;0;0;0;1;0;2highPA;0;0;0;0;0;0;0;1;1;2;0;0;0;0;1;1;0;0;0;1;0;1;3;1;11;94	22415924;160;68;26	5625;[25	30);74;0LowRisk;1;1;1;28;3;1;5;4;10;4;3;11;3;45	16930315;29	80487805;57	60530421;59	52054795;100;14;804011;1	353281756
616009151;1;1;28;2;616;0;0;0;0;0;0;0;0;0;0;0;0;0;1;2;2highPA;0;0;0;0;0;0;0;0;1;1;0;1;0;0;0;0;0;0;0;0;0;0;0;1;18;100;172;90;30	42184965;[30	100);98;0LowRisk;1;1;1;58;3;4;7;7;18;5;6;31;7;55	90680956;12	92682927;47	54290172;53	76712329;52	36552171;14;804011;5	791721234
616009171;0;0;59;2;616;0;0;0;0;0;0;0;0;0;0;1;1;0;0;2;2highPA;0;0;0;0;0;0;0;1;2;2;1;0;0;0;0;0;0;0;0;0;0;0;0;1;12;100;160;52;20	3125;[18.5	25);65;0LowRisk;0;1;1;25;3;7;6;9;22;5;3;20;6;68	1094535;-3	55E-15;81	27925117;59	52054795;100;14;804011;1	353281756
616009251;0;0;58;5;616;0;1;1;1;1;0;0;0;1;0;1;1;1;0;0;1moderatePA;1;0;0;0;1;0;1;0;1;1;0;1;1;1;0;0;1;0;0;0;0;0;0;1;11;52	7806282;156;50;20	54569362;[18.5	25);71;0LowRisk;1;1;1;24;4;5;8;8;21;6;3;17;6;62	51011596;62	04878049;71	25585023;84	93150685;52	36552171;14;811021;0	570319923
616009261;1;0;36;2;616;0;0;0;1;0;0;0;0;1;0;1;1;1;0;2;2highPA;0;0;0;0;0;0;0;0;1;1;0;1;0;0;0;0;0;0;0;0;0;0;0;0;5;100;172;60;20	2812331;[18.5	25);71;0LowRisk;1;2;1;27;2;5;6;7;18;6;3;23;8;68	59890277;71	95121951;43	91575663;80	58219178;45	69021387;14;811021;1	191257717
616009272;1;0;44;4;616;0;0;0;1;0;0;0;0;1;0;1;1;1;1;3;2highPA;1;0;0;0;0;0;0;0;1;1;0;1;1;1;0;0;0;0;0;1;0;0;0;1;11;100;155;65;27	05515088;[25	30);85;0LowRisk;2;2;1;28;3;5;6;7;18;6;4;22;6;65	73198218;66	3902439;52	18408736;84	93150685;37	75113415;14;811021;0	595628858
616009311;1;1;50;2;616;0;0;0;1;0;0;0;0;0;0;1;1;0;1;3;2highPA;1;0;0;0;0;0;1;1;1;1;0;1;0;0;0;0;0;0;1;0;0;0;0;0;18;100;185;91;26	58875091;[25	30);92;0LowRisk;1;3;1;56;3;4;5;6;15;7;5;20;2;75	48371959;49	46341463;50	89703588;84	93150685;100;14;809044;1	239123009
616009341;0;0;56;1;616;0;1;0;0;0;0;0;1;1;1;0;0;0;0;0;1moderatePA;0;0;0;0;0;0;1;1;1;1;0;1;0;0;0;0;0;0;0;0;1;1;12;1;8;84	68756104;166;67;24	31412397;[18.5	25);82;0LowRisk;2;1;1;24;3;3;4;7;14;5;3;22;6;84	4648827;18	92682927;75	85803432;72	12328767;100;14;809044;0	536556984
616009361;0;1;61;2;616;0;0;1;1;0;0;0;1;1;1;1;1;0;1;2;1moderatePA;1;0;0;0;0;0;0;1;1;1;0;1;0;0;0;0;0;0;0;0;0;0;0;0;7;82	29873657;169;85;29	76086271;[25	30);101;0LowRisk;0;1;1;30;3;3;5;6;14;6;2;14;4;82	09949606;42	29268293;100;62	46575342;60	40181465;14;809044;0	619561504
616009451;1;0;51;1;616;0;0;0;0;0;0;0;0;0;0;0;0;1;0;0;2highPA;0;0;0;0;0;0;0;1;1;1;0;1;0;0;0;0;0;0;0;0;1;0;0;1;13;100;177;94;30	00414951;[30	100);86;0LowRisk;3;3;0;38;3;4;6;6;16;5;3;10;4;71	86722466;36	29268293;49	49297972;89	65753425;100;14;801011;0	214909339
616009471;0;0;53;2;616;1;0;1;1;0;0;0;1;1;1;1;1;1;0;0;1moderatePA;0;0;1;1;0;0;0;0;1;2;0;0;1;0;0;0;0;0;0;0;0;0;0;1;11;49	29505157;165;74;27	18089991;[25	30);96;1HighRisk;1;1;1;39;3;4;6;5;15;5;3;19;5;48	45058025;45	53201219;34	36037441;37	7739726;36	87621517;15;810032;0	399264756
616009491;1;0;41;1;616;1;0;1;1;0;0;0;0;0;0;0;1;1;0;2;2highPA;0;0;0;0;1;0;1;0;1;1;0;1;1;0;0;0;0;0;0;0;0;0;0;1;17;94	3950882;170;89;30	79584775;[30	100);93;1HighRisk;1;2;1;34;4;6;5;7;18;7;7;33;8;83	44435094;34	54294804;64	01716069;38	18493151;80	1036941;15;810032;0	419484516
616009521;0;1;56;2;616;1;0;1;1;0;0;0;0;1;1;1;1;0;0;3;2highPA;0;1;1;0;0;0;0;1;1;2;0;0;0;0;0;0;0;0;0;0;1;1;42;1;8;50	8150177;174;96;31	70828379;[30	100);103;1HighRisk;1;1;1;43;3;4;6;7;17;5;3;25;6;76	44222195;-3	55E-15;40	09360374;42	73972603;100;15;810032;0	461030385
616009531;0;0;55;2;616;1;1;1;1;0;0;0;0;0;0;1;1;0;0;0;1moderatePA;1;0;1;0;0;1;1;1;1;1;0;1;1;0;0;0;1;0;0;0;0;1;36;1;8;63	28699112;162;84;32	00731596;[30	100);85;0LowRisk;2;2;1;22;4;1;2;4;7;5;2;19;2;79	14952063;40	87804878;33	46333853;47	26027397;80	1036941;15;810032;0	399264756
616009541;1;1;52;2;616;1;0;1;1;0;0;0;0;0;0;0;0;1;0;0;2highPA;0;0;0;0;0;0;0;1;1;1;0;1;0;0;0;0;0;0;0;0;1;0;0;1;15;92	92797852;167;91;32	62935207;[30	100);103;1HighRisk;2;1;1;53;2;6;5;5;16;6;5;34;5;76	76708042;38	46793135;57	60530421;39	5890411;9	915748542;15;810032;1	402496771
616009571;1;1;38;2;616;1;0;0;0;0;0;0;0;0;0;0;0;1;0;0;2highPA;0;0;0;0;0;0;0;0;1;1;0;1;0;0;0;0;0;0;0;1;0;0;0;1;11;100;182;79;23	8497766;[18.5	25);85;0LowRisk;0;1;1;58;2;7;8;9;24;4;3;33;8;71	52522283;29	80487805;67	43369735;59	52054795;100;15;807055;2	317710842
616009601;1;0;40;2;616;1;0;1;1;0;0;0;0;0;0;1;1;1;0;3;2highPA;1;0;0;0;0;0;0;0;1;1;0;1;0;0;0;0;0;0;0;1;0;0;0;1;11;77	75659943;168;88;31	17913832;[30	100);97;1HighRisk;0;1;1;33;3;2;4;7;13;6;4;16;6;76	33925882;31	6097561;61	50546022;53	76712329;93	13026572;15;807055;0	991359891
616009621;1;0;58;2;616;1;0;0;0;0;0;0;0;0;0;1;1;0;1;0;1moderatePA;0;1;0;0;0;0;0;0;1;1;0;1;0;0;0;0;0;0;0;0;1;0;0;0;13;100;164;71;26	39797739;[25	30);88;1HighRisk;2;2;1;40;2;3;3;5;11;5;4;24;3;74	85883366;32	58536585;57	60530421;45	10273973;100;15;807055;0	327302751
616009651;1;0;44;2;616;1;0;1;1;0;0;0;0;0;0;0;0;0;0;0;2highPA;0;0;0;0;0;0;0;0;1;1;0;1;0;0;0;0;0;0;0;0;0;0;0;0;17;97	72820282;166;60;21	77384236;[18.5	25);72;0LowRisk;3;3;0;25;3;6;7;10;23;7;4;32;8;94	34431477;-3	55E-15;32	21528861;59	31506849;90	95917045;15;807055;0	793087913
616009661;1;1;28;2;616;1;0;0;0;0;0;0;0;0;0;0;0;1;0;2;2highPA;0;0;0;0;0;0;0;0;1;1;0;1;0;0;0;0;0;0;0;0;0;0;0;0;19;100;183;70;20	90238586;[18.5	25);76;0LowRisk;1;1;1;60;3;4;4;6;14;7;6;20;5;85	86548497;23	07317073;68	09672387;56	26712329;100;15;807055;1	765874928
616009681;0;0;53;2;616;1;0;0;1;0;0;0;0;0;0;0;0;1;0;0;0Inactive;0;0;0;0;0;0;0;1;1;1;0;1;0;0;0;0;1;0;0;0;0;0;0;1;12;100;162;59;22	48132907;[18.5	25);82;0LowRisk;1;1;1;36;3;4;7;10;21;4;4;21;7;71	91074198;24	82926829;42	47269891;84	93150685;100;15;801022;0	102100973
616009721;0;0;30;2;616;1;0;0;0;0;0;0;0;0;0;0;0;0;0;0;2highPA;0;0;0;0;0;0;0;0;1;1;0;1;0;0;0;0;0;0;0;0;1;0;0;0;12;100;168;77;27	28174603;[25	30);88;1HighRisk;2;1;1;33;3;3;6;9;18;5;3;20;9;62	96091378;12	92682927;70	90483619;50	75342466;73	39598185;15;801022;0	189832514
616009741;1;0;29;2;616;1;0;0;0;0;0;0;0;0;0;0;0;1;0;2;1moderatePA;0;0;0;0;0;0;0;0;1;1;0;1;0;0;0;0;0;0;0;0;1;0;0;0;18;100;164;81;30	11600238;[30	100);88;1HighRisk;1;1;1;33;2;5;8;8;21;7;6;24;9;73	18922977;-3	55E-15;57	60530421;56	23287671;100;15;801022;0	47192008
616009751;1;1;58;2;616;1;0;0;0;0;0;0;0;0;0;0;0;0;1;2;0Inactive;1;0;0;0;0;0;0;1;1;2;0;0;0;0;0;0;1;0;0;0;0;0;0;1;17;95	65397644;171;95;32	48862898;[30	100);96;0LowRisk;1;1;1;42;3;5;8;10;23;9;7;24;8;89	21448164;12	92682927;46	33385335;44	17808219;100;15;801022;0	376614517
616009801;1;0;52;2;616;1;0;0;1;0;0;0;1;1;1;0;0;0;1;0;1moderatePA;0;0;0;0;1;0;0;1;1;1;0;1;0;0;0;0;0;0;0;0;1;0;0;1;13;95	85154724;164;99;36	80844735;[30	100);107;1HighRisk;0;0;1;36;3;3;7;7;17;5;4;9;7;65	39499914;31	07317073;43	91575663;56	23287671;87	55670771;15;803065;0	769074417
616009822;0;0;23;1;616;1;0;0;0;0;0;0;0;0;0;1;1;0;0;0;2highPA;0;0;0;0;0;0;0;0;1;1;0;1;0;0;0;0;0;0;0;0;0;0;0;0;13;100;167;60;21	51385851;[18.5	25);67;0LowRisk;1;1;1;32;2;5;8;10;23;6;6;11;10;55	99389703;33	95121951;58	61934477;78	76712329;76	89565781;15;803065;0	493701007
616009861;1;1;58;1;616;1;0;1;0;0;0;0;0;1;0;1;1;0;1;3;2highPA;0;0;0;0;0;0;0;0;1;1;0;1;0;0;0;0;0;0;0;0;0;0;0;1;11;94	97842407;178;81;25	56495392;[25	30);84;0LowRisk;1;1;1;44;3;3;6;4;13;6;3;21;3;51	15699524;43	46341463;52	18408736;75	30821918;60	40181465;15;803065;0	359039173
616009891;1;0;57;4;616;0;0;1;1;0;0;0;0;0;0;1;1;0;1;0;0Inactive;1;0;0;0;0;0;1;1;1;1;0;1;0;0;0;0;0;0;0;0;0;1;7;1;13;76	89685059;148;72;32	87070855;[30	100);98;1HighRisk;0;1;1;21;2	794831461;7;10;10;27;6;4;20;7;55	20273219;12	92682927;100;100;56	67530784;16;1061029;0	303761502
616009941;0;1;58;1;616;0;0;0;0;1;1;1;1;1;1;1;1;1;1;2;2highPA;0;0;0;0;0;0;0;1;3;3;1;0;0;0;1;1;0;0;0;0;0;0;0;1;14;84	61761475;176;57;18	40134298;[0	18.5);84;0LowRisk;0;1;1;38;4	376329114;4;5;6;15;6;4;22;1;79	57083079;33	95121951;55	64533849;68	15068493;52	07388205;16;1061029;0	350752929
616009962;0;1;61;2;616;0;1;1;1;0;0;0;1;1;1;1;1;1;0;3;1moderatePA;0;0;0;0;0;0;1;1;3;2;1;0;1;1;1;1;1;0;0;0;1;0;0;1;17;81	97380066;183;105;31	35357879;[30	100);112;1HighRisk;1;2;1;34;4	502539683;5;7;6;18;4;3;14;3;45	03151506;35	85365854;57	60530421;100;68	5353208;16;1061029;0	701505857
616009991;1;0;44;2;616;0;0;0;0;0;0;0;0;0;0;0;0;0;0;0;2highPA;0;0;0;0;0;0;0;0;1;1;0;1;0;0;0;0;0;0;0;0;0;0;0;1;11;100;162;73;27	81588173;[25	30);83;0LowRisk;1;1;1;27;4;5;9;8;22;7;3;14;4;70	59895247;24	82926829;100;68	15068493;73	65521711;16;1061029;2	773069784
616010111;1;0;36;1;616;0;0;0;1;0;0;0;0;1;0;0;1;0;0;0;1moderatePA;0;0;0;0;0;0;0;0;1;1;0;1;0;0;0;0;1;0;0;0;1;1;10;1;17;96	81091309;163;49	3;18	55545937;[18.5	25);63;0LowRisk;1;1;1;35;3;8;9;9;26;7;5;29;8;58	77114149;58	14634146;61	89547582;69	04109589;73	169151;16;1061029;1	298967514
616010141;0;0;54;2;616;0;0;0;1;0;0;0;0;0;0;1;1;0;0;0;2highPA;0;0;0;0;0;0;0;0;1;2;0;0;1;0;0;0;1;0;0;0;0;1;6;1;19;97	26955414;155;75;31	21748179;[30	100);76;0LowRisk;1;4;0;28;3;8;10;10;28;7;5;33;10;52	89520068;35	85365854;61	19344774;60	17123288;68	0492547;16;1061029;1	23437703
616010261;1;0;27;1;616;0;0;0;1;0;0;0;0;1;0;0;0;0;1;0;1moderatePA;0;0;0;0;0;0;0;0;1;1;0;1;1;0;0;0;0;0;0;0;0;1;5;1;17;97	92578125;163;61;22	95908766;[18.5	25);70;0LowRisk;1;3;1;25;3;7;8;9;24;6;5;20;8;55	42583125;28	48780488;81	27925117;72	12328767;80	1036941;16;1061039;1	91660446
616010281;1;0;53;1;616;0;0;1;1;0;0;0;0;0;0;1;1;0;1;2;2highPA;1;0;0;0;0;0;0;1;1;1;0;1;0;0;0;0;0;0;0;0;1;1;2;0;13;92	96082306;163;69;25	97011555;[25	30);85;0LowRisk;1;1;1;27;3;5;7;7;19;5;4;11;8;59	56894513;48	43902439;57	60530421;65	37671233;67	69280622;16;1061039;0	511352169
616010442;1;1;58;2;616;0;0;0;1;0;0;0;0;0;0;0;0;0;1;2;2highPA;0;0;0;0;0;0;0;0;1;1;0;1;0;0;0;0;0;0;0;0;0;0;0;0;11;100;173;88	9;29	70363193;[25	30);98;0LowRisk;3;2;0;55;4;3;5;5;13;6;4;17;2;67	75549236;35	85365854;81	27925117;100;67	69280622;16;1061039;1	167735092
616010451;1;1;60;4;616;0;0;1;0;0;0;0;0;0;0;0;0;0;1;2;2highPA;0;0;1;0;0;0;0;1;1;1;0;1;0;0;0;0;0;0;0;0;1;0;0;1;13;98	8640976;173;96;32	07591299;[30	100);104;1HighRisk;0;2;1;42;4;7;8;10;25;5;4;19;7;58	19423245;12	92682927;100;100;93	13026572;16;1061049;0	66903767
616010472;0;0;28;2;616;0;0;1;1;0;0;0;0;0;0;0;0;1;0;0;2highPA;0;0;0;0;0;0;0;0;1;1;0;1;0;0;0;0;0;0;0;0;0;1;13;1;11;86	82402039;168;93;32	95068027;[30	100);90;1HighRisk;2;3;0;35	3;4;2;4;10;16;6;5;11;8;75	85706973;12	92682927;85	49141966;89	65753425;80	85593926;16;1061049;1	97815625
616010641;1;0;62;5;616;0;0;1;1;0;0;0;0;0;0;1;1;0;1;2;1moderatePA;0;0;0;0;0;0;0;0;1;1;0;1;0;0;0;0;0;0;0;0;0;1;3;0;18;92	80054474;155;57;23	72528616;[18.5	25);72;0LowRisk;3;2;0;23;4;3;6;10;19;7;4;24;8;68	43573565;47	80487805;85	49141966;72	12328767;87	62151653;16;1061049;0	393067592
616010661;1;0;29;4;616;0;0;1;1;0;0;0;0;0;0;0;0;1;0;0;0Inactive;0;0;0;0;0;0;0;0;1;1;0;1;0;0;0;0;0;0;1;0;1;1;5;0;17;100;165;53	6;19	68778696;[18.5	25);66;0LowRisk;2;1;1;28;3;4;9;10;23;7;4;25;10;51	09201017;-3	55E-15;100;100;100;16;1061049;1	328137866
616010671;0;0;55;5;616;0;1;1;1;1;1;1;1;1;1;1;1;1;1;0;2highPA;0;0;0;1;0;0;0;1;2;1;1;1;1;1;1;1;1;1;0;1;1;1;8;1;13;24	78630829;157;55;22	31327843;[18.5	25);82;0LowRisk;5;1;0;10;4	511014493;4;5;8;17;5;3;16;5;30	79928241;45	67479675;60	13916747;54	57825108;47	47245625;16;1061049;0	393067592
616010731;0;1;51;5;616;0;1;1;1;1;1;1;0;1;1;1;1;1;0;0;1moderatePA;1;0;0;0;0;0;0;0;1;1;0;1;1;0;0;0;1;0;0;0;0;1;8;1;11;51	21772385;182;121	3;36	61997343;[30	100);117;1HighRisk;1;1;1;40;3;4;6;8;18;5;4;29;8;53	88238796;35	85365854;42	47269891;78	76712329;70	67401167;16;1061049;0	45387453
616010831;1;0;35;1;616;0;0;0;0;0;0;0;1;0;1;1;0;1;0;2;0Inactive;0;0;0;0;0;0;0;0;1;1;0;1;0;0;0;0;0;0;0;0;1;0;0;0;17;89	90670776;158;64;25	63691716;[25	30);72;0LowRisk;1;2;1;23;3;6;7;9;22;7;5;40;7;38	27050414;59	6097561;41	30265211;71	78082192;74	61403244;16;1061059;1	529149223
616010842;1;0;54;2;616;0;0;0;0;0;0;0;0;0;0;0;0;0;0;2;2highPA;0;0;0;0;0;0;0;1;1;1;0;1;0;0;0;0;0;0;0;0;0;0;0;0;11;100;154;66;27	82931354;[25	30);79;0LowRisk;3;3;0;40;3;3;8;6;17;6;6;15;3;80	3037705;31	07317073;100;65	37671233;80	1036941;16;1061059;3	136373443
616010991;0;0;31;4;616;0;1;0;1;0;0;0;1;1;0;0;0;0;0;2;2highPA;0;0;0;0;0;0;0;0;1;1;0;1;0;0;0;0;0;0;0;0;1;0;0;1;16;85	82346344;165;62;22	77318641;[18.5	25);72;0LowRisk;3;1;1;36;3;3;8;9;20;4;4;23;8;44	03856458;48	97560976;61	19344774;84	48630137;93	13026572;17;1020031;4	32379335
616011122;1;0;54;2;616;0;0;1;0;0;0;0;0;0;0;1;1;0;0;2;2highPA;0;0;0;0;0;1;1;0;3;3;1;0;1;1;0;0;0;0;0;0;0;1;3;0;15;86	31664276;155;59;24	55775234;[18.5	25);73;0LowRisk;1;1;1;31;3;3;8;10;21;7;2;18;7;73	69322364;57	56097561;62	28549142;68	15068493;83	3441348;17;1008021;0	780263429
616011141;1;1;46;4;616;0;0;0;0;0;0;0;0;0;0;1;0;0;1;3;2highPA;0;0;0;0;0;0;0;0;1;2;0;0;1;0;0;0;0;0;0;0;0;0;0;0;21;96	17094421;173;67;22	38631428;[18.5	25);78;0LowRisk;0;1;1;41;2	5;5;8;10;23;4;4;30;8;46	28311526;57	56097561;43	91575663;70	71917808;68	24368114;17;1016011;0	732862072
616011192;1;0;28;2;616;0;0;1;1;0;0;0;0;1;0;1;1;0;1;0;0Inactive;0;0;0;0;0;0;0;0;1;1;0;1;0;1;0;0;0;0;0;0;1;0;0;1;18;65	4154892;167;60;21	51385851;[18.5	25);77;0LowRisk;1;1;1;27;4	204487179;4;7;9;20;5;3;26;6;71	45314747;57	56097561;49	2199688;49	07534247;45	65780946;17;1016011;0	957504734
616011251;1;1;62;2;616;0;0;1;0;0;0;0;0;0;0;0;0;0;1;0;1moderatePA;0;0;1;1;0;0;0;0;1;2;0;0;0;1;0;0;0;0;0;1;1;0;0;1;10;100;175;95;31	02040816;[30	100);99;0LowRisk;0;0;1;43;2	8;4;5;8;17;5;4;22;5;63	95632103;24	92682927;71	45085803;84	48630137;83	3441348;17;1062011;2	699578524
616011322;1;0;36;2;616;0;0;1;0;0;0;0;0;0;0;1;1;1;0;0;2highPA;0;0;0;0;0;0;0;0;1;1;0;1;0;0;0;0;0;0;0;0;0;0;0;0;18;90	49279785;164;78;29	00059488;[25	30);91;1HighRisk;0;1;1;30;2	7;6;7;10;23;6;5;29;7;65	60285159;50	19512195;43	91575663;44	65753425;50	12961763;17;1062011;1	880695602
616011352;1;0;58;1;616;0;0;1;1;0;0;0;0;0;0;1;1;0;1;0;2highPA;1;0;0;0;0;0;0;0;2;2;1;0;0;0;1;1;0;0;0;0;0;0;0;0;11;86	439888;150;76;33	77777778;[30	100);99;1HighRisk;1;1;1;25;3;0;0;0;0;0;0;10;4;72	76465621;36	68292683;100;100;93	13026572;18;1063011;1	150288633
616011382;1;0;28;2;616;0;0;1;1;0;0;0;1;1;0;1;1;0;0;0;2highPA;0;0;0;0;0;0;0;0;1;2;0;0;0;0;0;0;1;0;0;0;1;1;10;1;17;72	86736298;165;58;21	30394858;[18.5	25);97;1HighRisk;1;1;1;36;2	733846154;6;6;8;20;6;5;17;7;65	31719149;-3	55E-15;100;100;93	13026572;18;1063011;3	878592878
616011451;1;1;59;2;616;0;0;0;0;0;0;0;0;0;0;0;0;1;1;2;2highPA;0;0;0;0;0;0;0;0;1;1;0;1;0;0;0;0;0;0;0;0;0;0;0;1;17;100;173;97;32	41003709;[30	100);108;1HighRisk;5;5;0;45;3;6;7;7;20;5;4;26;2;76	65406508;30	63414634;100;100;100;18;1012011;0	864434038
616011671;1;0;55;1;616;0;0;1;1;0;0;0;0;0;0;0;0;0;0;0;1moderatePA;0;0;0;0;0;0;0;1;3;2;1;0;0;0;0;0;0;0;0;0;0;1;30;0;12;87	04859161;159;65;25	71100827;[25	30);89;1HighRisk;3;2;0;25;3;6;5;6;17;4;4;17;5;60	27601271;-3	55E-15;100;100;93	13026572;18;1005011;0	556510967
616011681;1;1;44;1;616;0;0;0;0;0;0;0;0;0;0;0;0;1;0;0;1moderatePA;0;0;0;0;0;0;0;0;3;2;1;0;0;0;0;0;0;0;0;0;0;0;0;0;20;100;161;85;32	79194476;[30	100);102;1HighRisk;1;2;1;39;3	5;3;5;5;13;5;2;21;7;49	35424051;-3	55E-15;100;100;93	13026572;18;1005011;0	917833837
616011691;1;0;28;1;616;0;0;0;1;0;0;0;0;0;0;0;0;0;1;2;2highPA;0;0;0;0;0;0;0;0;3;1;1;1;0;0;0;0;0;0;0;0;0;0;0;0;19;91	14936829;165;50;18	36547291;[0	18.5);75;0LowRisk;1;2;1;24;4	4;6;9;9;24;6;4;14;6;94	64412253;-3	55E-15;100;100;69	8963059;18;1005011;0	599587752
616011761;1;0;42;1;616;0;0;1;1;0;0;0;0;0;0;0;1;0;0;2;2highPA;1;0;0;0;0;0;1;0;1;1;0;1;0;0;0;0;0;0;0;0;0;1;2;1;18;98	62682343;161;69;26	61934339;[25	30);74;0LowRisk;1;1;1;28;4;5;7;8;20;5;3;25;7;64	06330539;58	53658537;57	60530421;56	50684932;80	1036941;18;1002011;0	414827856
616011951;1;0;55;5;616;0;0;1;1;1;1;0;0;1;0;1;1;1;0;2;2highPA;1;0;0;0;0;0;0;0;1;2;0;0;1;1;0;0;0;0;0;0;1;1;2;1;11;41	47096634;164;76;28	25698989;[25	30);90;1HighRisk;1;2;1;19;4;2;5;8;15;7;3;31;7;58	46473499;59	31707317;100;56	26712329;90	95917045;18;1008011;1	96057792
616012021;1;0;55;4;616;1;0;1;0;0;0;0;0;0;0;1;1;1;0;2;2highPA;0;0;0;0;0;0;0;0;1;1;0;1;0;0;0;0;0;0;0;0;0;0;0;1;11;92	85784149;161;55;21	21831719;[18.5	25);74;0LowRisk;1;1;1;30;3	5;7;6;8;21;5;3;13;7;48	88830982;33	01929378;69	25248841;48	21917808;93	13026572;19;1005072;0	908794356
616012051;1;0;62;2;616;1;0;1;1;1;1;1;1;1;1;1;1;0;0;0;2highPA;1;0;1;1;0;0;0;0;2;1;1;1;0;0;0;0;0;0;0;0;0;1;1;0;10;35	17668533;160;79;30	859375;[30	100);89;1HighRisk;1;2;1;25;4	662352941;4;4;4;12;3;3;10;3;64	94045099;31	07317073;63	24842649;40	17123288;93	13026572;19;1005072;1	817588713
616012061;1;1;43;5;616;1;0;1;1;0;0;0;0;0;0;1;1;0;0;2;2highPA;0;0;1;0;0;0;0;1;1;1;0;1;0;0;0;0;0;0;0;1;0;0;0;1;11;98	8640976;176;107;34	5428719;[30	100);115;1HighRisk;0;1;1;57;2	889625;4;4;5;13;6;4;22;6;49	15624996;-3	55E-15;66	29994366;31	02739726;100;19;1005072;11	26130715
616012211;1;1;40;1;616;1;0;0;0;0;0;0;1;1;1;0;0;0;0;0;2highPA;0;0;0;0;0;0;0;0;1;1;0;1;0;0;0;0;0;0;0;0;0;0;0;1;17;100;176;63;20	33832645;[18.5	25);78;0LowRisk;5;5;0;51;2;5;7;5;17;5;4;14;4;65	83202339;43	41463415;43	91575663;34	24657534;62	5081011;19;1017102;0	44472882
616012221;1;1;49;2;616;1;0;1;0;0;0;0;1;1;1;1;0;0;0;2;2highPA;0;0;0;0;0;0;0;1;1;1;0;1;0;0;0;0;0;0;0;0;0;1;10;0;8;98	8640976;174;86;28	40533756;[25	30);105;1HighRisk;3;2;0;55;3;4;5;5;14;4;3;15;2;72	87089486;30	63414634;52	18408736;38	18493151;100;19;1017102;1	780379406
616012461;1;0;34;1;616;1;0;0;1;0;0;0;0;0;0;1;1;1;0;2;0Inactive;0;0;0;0;0;0;0;0;1;1;0;1;0;0;0;0;1;0;0;0;0;0;0;1;14;100;169;52;18	20664543;[0	18.5);70;0LowRisk;1;3;1;30;3;6;8;7;21;5;4;19;4;69	52836036;39	07317073;57	80031201;100;72	58587168;19;1001072;0	599312195
616012501;1;1;53;5;616;1;0;0;0;0;0;0;0;0;0;0;0;1;0;0;2highPA;0;0;0;0;0;0;0;0;1;2;0;0;0;1;0;0;0;0;0;0;0;0;0;0;11;100;166;75	5;27	39875163;[25	30);97;0LowRisk;0;1;1;46;2	3;4;6;7;17;7;4;27;5;81	64635667;31	07317073;100;100;93	13026572;19;1011062;0	228721414
616012511;1;0;51;2;616;1;1;1;1;0;0;0;0;0;0;1;1;0;0;0;2highPA;1;0;0;0;0;0;0;0;3;2;1;0;0;0;0;0;0;0;0;0;0;0;0;1;11;35	14384079;161	5;83;31	82240796;[30	100);96;1HighRisk;0;2;1;36;3	7;3;3;4;10;3;0;10;2;67	20013493;-3	55E-15;97	2698908;70	85616438;66	16422958;19;1011062;0	396157834
616012571;1;0;40;4;616;1;0;1;0;0;0;0;0;1;1;1;1;0;0;2;0Inactive;0;0;0;0;0;0;1;0;1;1;0;1;0;0;0;0;0;0;0;0;0;0;0;1;19;92	46932983;163;54;20	32443826;[18.5	25);76;0LowRisk;2;1;1;30;2;5;6;9;20;5;3;18;7;63	90892227;22	7804878;57	60530421;50	75342466;100;19;1003032;0	815258695
616012581;1;1;60;4;616;1;0;0;0;0;0;0;0;0;0;0;0;0;0;2;0Inactive;1;0;0;0;0;0;0;0;1;1;0;1;0;1;0;0;0;0;0;0;1;0;0;0;17;98	8640976;180;86;26	54320988;[25	30);93;0LowRisk;1;1;1;45;3;6;6;5;17;5;4;27;4;52	59738992;35	85365854;57	60530421;50	75342466;100;19;1003032;0	374489638
616012701;1;1;41;2;616;1;0;0;0;0;0;0;0;0;0;0;0;1;0;2;2highPA;0;0;0;0;0;0;0;0;2;2;1;0;0;0;0;0;0;0;0;0;0;1;10;1;11;100;170;93;32	1799308;[30	100);92;0LowRisk;4;1;0;45;3;4;5;6;15;5;2;18;5;71	59070289;52	7804878;55	73322933;55	99315068;60	6610499;19;1020062;16	8850978
616012742;0;0;55;2;616;1;0;1;1;1;1;1;0;0;0;1;1;1;0;0;1moderatePA;1;0;0;0;0;0;0;1;1;2;0;0;0;0;0;0;0;0;0;0;1;1;12;1;8;59	61679077;161;68;26	2335558;[25	30);123;1HighRisk;1;1;1;27;4	594;3;7;10;20;6;3;12;6;59	74167268;53	26829268;42	47269891;40	92465753;48	86584576;19;1020062;4	23669111
616012872;0;0;38;2;616;1;0;0;0;0;0;0;0;0;0;0;0;0;0;0;2highPA;0;0;0;0;0;0;0;0;1;1;0;1;0;0;0;0;0;0;0;0;0;0;0;1;11;100;157;93;37	72972534;[30	100);110;1HighRisk;1;1;1;26;2	3;3;8;9;20;4;4;31;6;72	75131017;60;65	63962559;71	57534247;93	13026572;19;1010062;1	485052884
616012951;1;0;55;2;616;1;0;0;0;0;0;0;0;0;0;0;0;0;0;0;1moderatePA;0;0;0;0;0;0;0;0;1;1;0;1;0;0;0;0;0;0;0;0;0;1;3;0;14;100;158;71;28	44095498;[25	30);87;0LowRisk;1;1;1;20;4	4;7;9;9;25;6;5;11;9;87	53270917;43	12195122;100;100;93	13026572;19;1013032;0	999980911
616012961;1;1;43;2;616;1;0;0;0;0;0;0;0;0;0;0;0;0;0;2;2highPA;0;0;0;0;0;0;0;1;1;1;0;1;0;0;0;0;0;0;0;0;0;1;4;0;12;100;176;88;28	40909091;[25	30);93;0LowRisk;1;1;1;57;3;5;7;8;20;5;4;19;8;69	89254413;31	07317073;100;100;83	50615684;19;1013032;2	894780317
616012971;1;1;61;1;616;1;0;0;1;0;0;0;0;1;0;0;0;0;0;0;1moderatePA;0;0;0;0;0;0;0;0;2;2;1;0;0;0;0;0;0;0;0;0;0;0;0;1;12;85	92610168;168	0887755;78	73608247;27	86739514;[25	30);93	95684211;0LowRisk;1;1;1;51;3	9656;3;4;5;12;4;3;23;7;48	00755193;59	26829268;100;100;61	98963059;19;1013032;1	154676384
616012984;1;0;20;1;616;1;0;1;1;0;0;0;0;0;0;1;1;0;0;0;2highPA;0;0;0;0;0;0;0;0;2;1;1;1;0;0;0;0;0;0;0;0;0;1;3;1;14;100;167;63;22	58955144;[18.5	25);78;0LowRisk;2;1;1;31;3	9;9;7;10;26;8;4;21;9;79	07061881;31	07317073;100;100;76	02073882;19;1013032;1	891055605
616013572;1;0;53;2;616;0;0;1;1;0;1;0;0;0;0;1;1;0;1;2;2highPA;1;0;0;1;0;0;0;1;1;1;0;1;0;1;0;0;0;0;0;0;1;1;6;0;12;51	82488251;155;71	3;29	67741935;[25	30);95;1HighRisk;5;2;0;26;3	5;4;9;10;23;7;6;27;8;78	73235399;-3	55E-15;69	34477379;83	86986301;60	72585872;20;1261011;0	610553651
616013591;1;1;43;2;616;0;0;0;1;0;0;0;0;0;0;0;1;0;0;2;1moderatePA;0;0;0;0;0;0;0;0;1;1;0;1;0;0;0;0;0;0;0;0;0;0;0;0;16;98	8640976;152;59	9;25	92624654;[25	30);77;0LowRisk;2;2;1;29;4;10;9;10;29;7;5;34;10;77	30105237;30	15795587;72	93291732;37	0890411;81	07582631;20;1261011;7	449308521
616013972;0;0;53;2;616;0;0;1;1;1;1;1;1;1;1;1;1;0;1;0;1moderatePA;1;0;1;0;0;0;0;1;1;1;0;1;0;1;0;0;0;0;0;0;1;1;12;1;14;46	79327011;165;100;36	73094582;[30	100);119;1HighRisk;1;1;1;32;5;4;5;8;17;5;4;12;7;42	09174088;64	34146341;57	60530421;89	65753425;58	23488566;20;1261011;1	272040774
616014111;1;0;55;1;616;0;0;0;1;0;0;0;1;0;0;0;0;0;0;0;0Inactive;0;0;0;0;0;0;0;0;2;2;1;0;0;0;0;0;0;0;0;0;0;0;0;0;16;100;160;77;30	078125;[30	100);95;1HighRisk;2;1;1;32;7;5;6;3;14;6;0;15;6;74	87687965;68	04878049;78	66614665;89	65753425;90	95917045;21;1262011;0	323856118
616014201;1;1;52;1;616;0;0;0;0;0;0;0;0;0;0;0;0;1;0;0;2highPA;0;0;0;0;0;0;0;1;1;2	454545455;0;0;0;1;0;0;0;0;0;0;0;0;0;0;18;98	8640976;184;108	7;32	106569;[30	100);113;1HighRisk;3;2;0;59;2	300434783;6;8;9;23;8;6;28;7;50	83544538;-3	55E-15;100;100;54	34219054;21;1263011;0	531649286
616014211;1;0;23;1;616;0;0;0;0;0;0;0;0;0;0;0;0;1;1;3;2highPA;0;0;0;0;0;0;0;0;1;1;0;1;0;0;0;0;0;0;0;0;1;0;0;0;12;100;162;46	7;17	79454351;[0	18.5);70;0LowRisk;3;4;0;28;1	8;7;10;9;26;7;4;38;8;63	42509536;47	80487805;80	88923557;75	30821918;93	13026572;21;1263011;1	616620587
616014251;1;1;51;4;616;0;0;0;0;0;0;0;0;0;0;0;0;1;0;2;1moderatePA;0;0;0;0;0;0;0;0;2;1;1;1;0;0;0;0;0;0;0;0;1;0;0;0;14;100;178;78;24	61810377;[18.5	25);96;0LowRisk;1;1;1;44;3;5;5;5;15;5;6;42;4;71	96221167;46	19512195;89	7425897;100;98	83344135;21;1262011;0	258781222
616014291;1;0;64;2;616;0;0;0;1;0;0;0;1;1;1;1;1;0;0;0;1moderatePA;0;0;0;0;0;0;0;0;1;2;0;0;0;0;0;0;0;0;0;0;1;1;4;1;12;91	62869263;163;88;33	12130679;[30	100);105;1HighRisk;5;1;0;34;4;3;5;5;13;5;4;19;6;53	22359995;30	97560976;57	60530421;56	23287671;31	91834089;21;1262011;0	224111522
616014301;1;1;50;2;616;0;0;0;0;0;0;0;1;1;0;0;0;0;0;0;2highPA;0;0;0;0;0;0;0;0;2;1;1;1;0;0;0;0;0;0;0;0;1;0;0;1;12;100;180;74;22	83950617;[18.5	25);93;0LowRisk;1;1;1;55;4;1;2;5;8;5;3;18;1;84	63684824;54	87804878;100;100;100;21;1262011;0	776343667
616014331;0;1;49;2;616;0;1;1;0;0;0;0;0;0;0;1;1;0;1;0;1moderatePA;0;0;0;1;0;0;0;0;1;1;0;1;0;0;0;0;0;0;0;0;1;1;10;0;18;65	94018555;176;67;21	62964876;[18.5	25);77;0LowRisk;0;1;1;47;3	5;5;8;8;21;7;4;21;4;48	3340714;23	07317073;64	63687495;89	65753425;73	65521711;22;1212011;0	742026316
616014372;0;0;31;2;616;0;0;1;1;0;0;0;0;0;0;1;1;0;0;2;2highPA;0;0;0;0;0;0;0;0;1;1;0;1;0;0;0;0;1;0;0;0;1;0;0;0;14;100;155;66;27	47138398;[25	30);89;1HighRisk;1;2;1;30;2	3;6;8;8;22;6;6;29;7;46	74868618;48	97560976;0;84	93150685;73	65521711;22;1212011;1	454217112
616014431;1;1;64;2;616;0;0;1;1;0;0;0;0;0;0;0;0;1;0;2;2highPA;0;0;0;1;0;0;0;0;1;1;0;1;0;0;0;0;0;0;0;1;0;1;4;0;14;96	42891693;174;69	9;23	08759413;[18.5	25);85;0LowRisk;0;2;1;45;3	6;6;7;7;20;5;5;32;7;37	16897906;43	46341463;55	69422777;89	65753425;73	65521711;22;1218014;0	183661872
616014461;1;0;31;2;616;0;0;0;0;0;0;0;0;0;0;0;0;1;0;2;2highPA;0;0;0;0;0;0;0;0;1;1;0;1;0;0;0;0;1;0;0;0;0;1;3;0;11;100;165;61;22	40587695;[18.5	25);71;0LowRisk;1;3;1;35;3;5;8;9;22;9;4;28;7;74	47718857;-3	55E-15;57	60530421;84	48630137;93	13026572;22;1218014;1	83395092
616014491;1;1;59;2;616;0;0;1;1;0;0;0;0;0;0;1;1;0;1;2;2highPA;0;0;0;0;0;0;0;0;1;1;0;1;0;0;0;0;0;0;0;0;1;1;20;1;20;75	92617035;181;84	7;25	85391166;[25	30);91;0LowRisk;0;3;1;53;3	8;6;7;9;22;9;7;31;6;54	3855676;-3	55E-15;30	69422777;84	48630137;56	67530784;22;1218014;0	367323745
616014521;0;1;51;4;616;0;1;1;1;0;0;0;1;1;1;1;1;1;0;2;2highPA;1;0;0;0;1;0;0;0;1;1;0;1;0;0;0;0;1;0;0;0;1;1;12;0;11;70	91202545;172;63;21	29529475;[18.5	25);83;0LowRisk;1;1;1;40;3	5;4;5;5;14;5;4;26;6;39	74293867;60	14634146;52	18408736;89	65753425;49	64355152;22;1203034;0	231984033
616014621;1;1;40;2;616;0;0;0;1;0;0;0;1;1;1;0;0;0;0;2;2highPA;0;0;0;0;0;0;0;0;1;1;0;1;0;0;0;0;0;0;0;0;0;0;0;1;13;100;171;74;25	30693205;[25	30);87;0LowRisk;1;3;1;55;3;4;6;8;18;7;5;21;7;74	98504148;59	12195122;57	60530421;56	23287671;54	56902139;22;1201011;9	199392021
616014691;1;1;56;5;616;0;0;0;0;0;0;0;1;1;0;0;0;1;0;2;2highPA;0;0;0;0;0;0;0;1;1;2;0;0;0;0;0;0;0;0;0;0;0;0;0;0;8;96	29838562;166;68;24	67702134;[18.5	25);95;0LowRisk;1;1;1;30;3;3;3;5;11;5;4;10;3;88	45198266;35	85365854;66	34165367;100;100;22;1210114;0	519957073
616014841;0;1;36;2;616;0;1;1;1;0;0;0;0;0;0;0;0;0;0;0;1moderatePA;0;0;0;0;1;0;0;1;1;1;0;1;0;0;0;0;0;0;0;0;1;1;4;0;12;94	3950882;171	5;122	5;41	64931279;[30	100);124;1HighRisk;1;1;1;62;3;5;6;7;18;4;4;25;6;61	35588068;-3	55E-15;30	26521061;36	54109589;52	36552171;22;1215011;9	468700118
616014901;1;0;62;1;616;0;0;1;1;0;0;0;1;1;1;1;1;0;0;0;1moderatePA;0;0;0;0;0;0;0;0;2;2;1;0;1;1;0;0;0;0;0;0;0;0;0;1;11;42	2101593;160;74;28	90625;[25	30);95;1HighRisk;2;1;1;26;12;3;4;4;11;5;3;17;3;65	29050692;65	56097561;57	60530421;49	07534247;26	79844459;22;1207011;1	48981666
616015081;1;1;57;1;616;0;1;1;1;1;1;1;1;1;1;0;1;1;0;0;1moderatePA;0;0;1;0;0;0;0;1;1;2;0;0;0;0;0;0;0;0;0;0;0;0;0;1;8;21	31817436;167	5;64	5;22	98952996;[18.5	25);86;0LowRisk;1;1;1;44;8;5;5;7;17;6;4;19;3;59	70597195;43	85365854;54	36817473;42	67123288;48	05573558;22;1205011;0	724517638
616015082;1;0;58;2;616;0;1;1;1;1;1;1;1;1;1;1;1;0;0;0;0Inactive;1;0;0;1;0;0;1;0;2;2;1;0;0;0;0;0;0;0;0;0;1;1;1;0;14;20	20555687;161;47;18	13201651;[0	18.5);65;0LowRisk;4;4;0;24;8;5;6;6;17;4;4;35;4;69	56639695;53	46341463;57	60530421;53	76712329;49	57874271;22;1205011;0	627451828
616015102;1;0;41;2;616;0;0;0;0;0;0;0;0;0;0;0;0;0;1;0;2highPA;0;0;0;0;0;0;0;0;1;1;0;1;1;0;0;0;0;0;0;0;0;0;0;0;14;95	03505707;165;59;21	67125803;[18.5	25);71;0LowRisk;1;2;1;35;4;3;6;6;15;7;4;30;7;92	38467066;64	34146341;57	60530421;53	76712329;47	82890473;22;1205011;4	103606962
616015112;1;0;51;2;616;0;0;0;1;0;0;0;0;0;0;1;1;0;1;0;2highPA;0;0;0;0;0;0;0;0;1;2;0;0;0;0;0;0;0;0;0;0;1;0;0;0;11;96	29838562;159;54;21	35991456;[18.5	25);72;0LowRisk;2;2;1;35;5;3;4;5;12;5;2;27;5;93	5692951;51	2195122;57	60530421;56	23287671;48	80103694;22;1205011;0	627451828
616015192;0;1;21;1;616;1;0;0;0;0;0;0;0;0;0;0;0;1;1;3;2highPA;0;0;0;0;0;0;0;0;1;1;0;1;0;0;0;0;0;0;0;0;0;0;0;0;13;100;191;73;20	01041638;[18.5	25);80;0LowRisk;1;1;1;56;2;6;7;10;23;7;4;33;7;56	63062816;-3	55E-15;57	60530421;51	64383562;46	88917693;23;1201082;3	89569663
616015211;0;0;49;1;616;1;0;0;1;0;0;0;0;0;0;0;0;1;0;0;1moderatePA;0;0;0;0;0;0;0;0;1;1;0;1;0;0;0;0;0;0;0;0;0;0;0;1;13;100;170;63;21	79930796;[18.5	25);77;0LowRisk;1;1;1;38;4;5;6;8;19;8;3;15;6;74	31685442;24	82926829;70	16380655;41	64383562;65	58651977;23;1201082;1	9152231
616015221;0;1;57;1;616;1;0;0;0;0;0;0;0;0;0;0;0;1;0;2;0Inactive;0;0;1;1;0;0;0;1;1;2;0;0;0;0;0;0;0;0;0;0;0;1;12;0;8;100;170;84;29	06574394;[25	30);99;0LowRisk;1;1;1;45;4;2;3;3;8;5;3;12;3;95	56348985;29	2588789;57	60530421;44	79452055;76	24756967;23;1201082;0	51653916
616015242;0;1;48;2;616;1;0;1;1;0;1;0;0;0;0;1;1;0;1;2;2highPA;0;0;0;0;0;0;0;0;1;1;0;1;1;1;1;1;1;0;0;0;0;1;9;0;11;69	41875458;164;108;40	15466984;[30	100);130;1HighRisk;1;2;1;44;6;3;3;4;10;7;3;14;1;71	87151226;37	32998565;100;80	58219178;80	1036941;23;1211092;4	231502336
616015271;1;1;27;2;616;1;0;0;0;0;0;0;0;0;0;0;0;0;0;2;2highPA;0;0;0;0;0;0;0;0;1;1;0;1;0;0;0;0;0;0;0;0;0;0;0;1;13;100;185;99;28	92622352;[25	30);100;0LowRisk;1;1;1;51	39494949;2;7;7;7;21;5;2;18;8;77	85015467;41	80487805;100;56	33561644;100;23;1211092;1	348791369
616015341;1;1;42;2;616;1;0;0;1;0;0;0;0;0;0;0;0;0;1;2;2highPA;0;0;0;0;0;0;0;0;1;1;0;1;0;0;0;0;1;0;0;1;1;1;5;0;12;100;180;91;28	08641975;[25	30);98;0LowRisk;1;3;1;54;2;4;7;10;21;7;6;28;8;79	93507554;70	73170732;43	91575663;44	17808219;100;23;1212055;2	639920654
616015441;1;0;52;1;616;1;0;0;1;0;0;0;0;0;0;0;0;1;0;0;0Inactive;0;0;0;0;0;0;1;0;1;2;0;0;0;0;0;0;0;0;0;1;0;0;0;1;11;91	79280853;158;65;26	03749399;[25	30);85;0LowRisk;1;5;0;34;6;5;6;8;19;5;4;19;6;75	26763989;39	07317073;57	60530421;84	93150685;27	41412832;23;1210052;0	278922014
616015471;1;0;56;1;616;1;0;0;1;0;0;0;0;0;0;0;0;0;0;0;0Inactive;0;0;0;0;0;0;0;1;1;1;0;1;1;1;0;0;0;0;0;0;0;0;0;0;13;66	66123962;161;63;24	30461788;[18.5	25);84;0LowRisk;1;2;1;36;6;4;6;9;19;4;4;29;6;77	55108615;31	57973734;99	57098284;80	58219178;37	68632534;23;1210052;0	278922014
616015492;1;0;57;2;616;1;0;1;1;0;0;0;0;1;1;1;1;0;0;0;0Inactive;0;0;0;0;0;0;1;0;3;1;1;1;0;0;0;0;0;0;0;0;0;0;0;0;12;69	37944794;154;65;27	40765728;[25	30);83;0LowRisk;2;1;1;28;7;4;7;9;20;5;4;31;6;63	70679914;43	85365854;57	60530421;50	75342466;69	63421143;23;1210052;0	557844028
616015515;1;0;22;1;616;1;0;0;0;0;0;0;0;0;0;0;0;0;0;0;1moderatePA;0;0;0;0;0;0;0;0;1;1;0;1;0;0;0;0;0;0;0;0;0;0;0;0;15;100;171;62;21	20310523;[18.5	25);71;0LowRisk;2;1;1;30;4;5;7;9;21;6;4;30;8;69	24421016;58	09756098;57	60530421;84	93150685;76	24756967;23;1210052;1	380701422
616015522;1;0;36;2;616;1;0;0;1;0;0;0;0;0;0;0;0;0;0;0;0Inactive;0;0;0;0;0;0;0;0;1;1;0;1;0;0;0;0;0;0;0;0;1;0;0;0;12;100;154;76;32	0458762;[30	100);91;1HighRisk;2;1;1;29;4;5;6;6;17;5;4;20;3;77	15302244;33	13968958;61	29192668;0;79	83869806;23;1210052;1	84093523
616015662;1;0;38;2;616;1;0;0;0;0;0;0;0;0;0;0;0;0;0;0;0Inactive;0;0;0;0;0;0;0;0;1;1;0;1;0;0;0;0;0;0;0;0;0;0;0;0;22;100;164;75;27	88518739;[25	30);89;1HighRisk;1;1;1;36;2	9;3;5;8;16;6;4;30;6;90	21173427;29	2714914;33	77535101;65	05057956;80	51945912;23;1210165;0	939628429
616015672;1;0;41;2;616;1;0;1;1;0;0;0;1;1;1;1;1;0;0;0;0Inactive;1;0;1;0;1;0;0;0;1;2;0;0;0;1;0;0;0;0;0;1;0;0;0;0;11;82	37617493;160;81;31	640625;[30	100);88;1HighRisk;5;5;0;35;1	2;3;6;8;17;4;3;19;7;71	86967651;19	85365854;57	60530421;100;85	22359041;23;1210165;0	939628429
616015681;1;1;54;4;616;1;0;0;0;0;0;0;0;0;0;1;1;0;1;2;0Inactive;0;0;0;0;0;0;0;1;2;2;1;0;0;0;0;0;0;0;0;0;0;0;0;0;11;84	37297058;161;73;28	16249373;[25	30);91;0LowRisk;3;2;0;48;4	12;3;3;4;10;5;4;9;5;55	39257644;36	9113434;42	47269891;100;79	617628;23;1210165;0	46345956
616015692;1;0;27;2;616;1;0;0;1;0;0;0;0;0;0;0;0;0;0;0;2highPA;0;0;0;0;0;0;0;0;1;2;0;0;0;0;0;0;0;0;0;0;1;1;9;0;12;100;164;101;37	55205235;[30	100);112;1HighRisk;1;2;1;39	25684211;4	35;1;5;5;11;5;3;6;4;75	45153957;28	09756098;76	32475299;66	01883562;66	59105638;23;1210165;0	704721322
616015722;1;0;52;2;616;1;0;1;1;0;0;0;0;0;1;0;0;0;1;2;2highPA;0;0;0;0;0;0;1;0;1;1;0;1;0;0;0;0;0;0;0;0;0;1;2;1;11;100;158;63;25	23634033;[25	30);81;0LowRisk;1;3;1;31;3;4;7;8;19;5;2;40;7;70	69799149;31	59249531;32	21528861;56	33561644;100;23;1213062;0	448477464
616015731;1;0;33;2;616;1;0;0;0;0;0;0;0;0;0;0;0;0;0;0;1moderatePA;0;0;0;0;0;0;0;0;1;1;0;1;0;0;0;0;0;0;0;0;0;1;1;0;17;100;166	5;60	8;21	93184175;[18.5	25);73;0LowRisk;2;4;0;30;3;5;7;9;21;6;4;19;4;81	71578284;62	53658537;40	09360374;45	99315068;79	55281918;23;1213062;1	92923684
616015763;1;0;27;1;616;1;0;0;1;0;0;0;0;1;0;0;0;0;0;2;1moderatePA;0;0;0;0;0;0;0;0;1;1;0;1;0;0;0;0;0;0;0;0;1;1;5;1;17;98	8640976;168;54;19	13265306;[18.5	25);60;0LowRisk;1;1;1;28;3;7;6;6;19;5;4;40;6;62	93708204;31	29360914;57	60530421;71	43835616;100;23;1213062;0	818863954
616015781;1;1;56;2;616;1;0;0;0;0;0;0;0;0;0;1;1;0;0;0;1moderatePA;0;0;0;0;0;0;0;1;1;1;0;1;0;0;1;0;0;0;0;0;0;0;0;1;11;96	29838562;163;91;34	25044224;[30	100);99;0LowRisk;1;1;1;52;4;1;4;5;10;5;4;4;3;54	65633204;-3	55E-15;57	60530421;100;72	58587168;23;1213062;0	472704195
616015791;1;1;31;2;616;1;0;0;0;0;0;0;0;0;0;0;0;0;0;3;2highPA;0;0;0;0;1;0;0;0;1;1;0;1;0;0;0;0;0;0;0;0;0;0;0;0;18;100;187;92;26	30901656;[25	30);95;0LowRisk;1;5;0;66;3;4;7;6;17;5;4;19;5;81	80420337;30	6047444;52	18408736;29	76027397;100;23;1213062;1	213912233
616015803;1;1;22;1;616;1;0;0;0;0;0;0;0;0;0;0;0;0;0;0;2highPA;0;0;0;0;0;0;0;0;1;1;0;1;0;0;0;0;0;0;0;0;0;0;0;0;14;100;184;61;18	01748582;[0	18.5);72;0LowRisk;1;3;1;40;3;6;7;7;20;8;4;27;5;81	9708897;33	95121951;100;89	65753425;90	95917045;23;1205102;3	117925255
616015831;1;0;61;1;616;1;0;1;1;1;1;1;1;1;1;1;1;0;0;0;2highPA;1;1;1;0;0;0;0;1;2;3;1;0;0;1;0;0;0;0;0;0;0;0;0;0;8;51	79298782;157;80;32	45567772;[30	100);97;1HighRisk;1;1;1;22;8;2;2;3;7;3;2;8;3;56	54240482;38	88850174;57	60530421;54	65004281;28	7103046;23;1205102;0	205939418
616015861;1;1;62;2;616;1;0;1;1;0;0;0;0;1;1;1;1;1;1;0;1moderatePA;0;0;1;0;0;0;0;1;2;2;1;0;0;1;0;0;0;0;0;0;0;0;0;1;10;76	9751358;171;91;31	12068671;[30	100);108;1HighRisk;2;3;0;39;4;4;4;5;13;5;3;17;5;72	89552751;43	46341463;57	60530421;89	65753425;52	36552171;23;1205102;0	475595844
616015872;1;0;47;2;616;1;0;0;1;0;0;0;0;0;0;1;1;0;1;2;2highPA;0;0;1;0;0;0;0;1;1;1;0;1;0;1;0;0;0;0;0;0;0;0;0;0;13;100;162;55;20	95717116;[18.5	25);75;0LowRisk;2;2;1;35;3;3;7;8;18;6;5;32;5;75	85092674;45	75609756;57	60530421;56	23287671;81	91646238;23;1205102;1	52762111
616015881;1;0;55;2;616;1;0;0;0;0;0;0;0;0;0;0;0;0;0;0;2highPA;0;0;0;0;0;0;0;1;1;2;0;0;0;1;1;1;0;0;0;0;0;0;0;1;16;100;146;71;33	308313;[30	100);88;1HighRisk;4;4;0;40;8;4;6;8;18;5;3;21;3;94	5877255;44	53658537;57	60530421;56	23287671;100;23;1205102;0	411878836
616015891;1;1;41;2;616;1;0;0;0;0;0;0;0;0;0;0;0;0;0;2;2highPA;0;0;0;0;0;0;0;0;1;1;0;1;0;0;0;0;0;0;0;0;0;1;1;0;10;100;178;64;20	19946976;[18.5	25);76;0LowRisk;1;2;1;57;2	3;4;5;8;17;5;6;29;5;74	82320414;16	24390244;57	60530421;78	15068493;100;23;1218015;1	26225387
616015901;1;1;45;2;616;1;0;1;1;0;0;0;0;0;0;0;0;0;1;3;2highPA;0;0;0;0;0;0;0;0;2;1;1;1;0;0;0;0;0;0;0;1;0;1;2;1;11;95	65397644;162;74	3;28	31123304;[25	30);90;0LowRisk;1;2;1;43;2	9;4;7;8;19;4;4;18;5;56	67755441;16	24390244;100;62	29452055;68	5353208;23;1218015;2	10375645
616015911;1;0;51;2;616;1;0;0;0;0;0;0;0;0;0;0;0;0;0;0;2highPA;0;0;0;0;0;0;0;1;1;1;0;1;0;0;0;0;1;0;0;0;1;1;6;1;13;100;170;77;26	64359862;[25	30);95;1HighRisk;2;5;0;32;3;5;7;8;20;7;5;23;6;77	48613771;46	19512195;68	40873635;42	9109589;100;23;1218015;0	860591891
616015912;1;1;54;2;616;1;0;0;0;0;0;0;0;0;0;0;0;1;0;4;2highPA;0;0;0;0;0;0;0;0;1;1;0;1;0;0;1;1;0;0;0;0;0;0;0;0;13;100;174;68;22	46003435;[18.5	25);87;0LowRisk;0;2;1;44;3;7;8;9;24;4;4;38;7;78	61019291;29	02439024;100;39	5890411;100;23;1218015;0	993724102
616015973;0;1;22;1;616;1;0;0;0;0;0;0;0;0;0;0;0;0;0;2;1moderatePA;0;0;0;0;0;0;0;0;1;1;0;1;0;0;0;0;1;0;0;0;0;0;0;0;15;100;188;69;19	52240833;[18.5	25);75;0LowRisk;3;2;0;26;2	5;6;10;7;23;7;5;19;8;71	18260657;32	3356759;57	60530421;38	18493151;100;23;1218015;1	916703525
616016062;0;0;37;2;616;1;0;0;1;0;0;0;0;0;0;0;0;0;0;2;1moderatePA;0;0;0;0;0;0;0;0;1;1;0;1;0;0;0;0;0;0;0;0;0;1;1;1;15;100;165;71;26	07897153;[25	30);76;0LowRisk;1;2;1;26;3;4;7;8;19;4;3;24;5;74	49697455;58	14634146;57	60530421;50	75342466;71	62697507;23;1219055;8	573512783
616016081;0;1;56;2;616;1;0;1;1;1;1;1;0;0;0;1;1;0;1;0;0Inactive;1;0;0;1;0;0;1;1;1;1;0;1;0;0;1;1;0;0;0;0;0;1;1;0;10;40	48981094;176;93;30	0232438;[30	100);110;1HighRisk;1;1;1;26;9;2;4;3;9;5;3;12;2;52	40027852;30	43902439;54	36817473;38	45890411;74	9837978;23;1206072;0	347650852
616016132;0;0;25;2;616;1;0;0;0;0;0;0;0;0;0;0;0;0;0;0;1moderatePA;0;0;0;0;0;0;0;0;1;1;0;1;0;0;0;0;0;0;0;0;0;0;0;1;18;100;163;48;18	06616734;[0	18.5);60;0LowRisk;2;3;0;36;3;5;9;9;23;7;4;24;9;76	50532084;42	68292683;57	60530421;42	73972603;67	69280622;23;1206072;1	80050225
616016201;1;1;31;2;616;1;0;0;0;0;0;0;0;0;0;0;0;1;0;2;2highPA;0;0;0;0;0;0;0;0;1;1;0;1;0;0;0;0;0;0;0;0;0;0;0;0;13;100;170;88	5;30	62283737;[30	100);96;0LowRisk;2;1;1;53;2	2;5;6;5;16;7;4;24;4;53	72160143;71	95121951;30	14820593;37	9109589;23	94685677;23;1204075;5	346315891
616016231;0;0;48;4;616;1;1;1;1;0;0;0;1;1;1;1;1;1;0;0;2highPA;0;0;1;0;0;0;0;1;1;2;0;0;0;0;0;0;0;0;0;0;0;0;0;1;11;85	19663239;160;75	4;29	453125;[25	30);103;1HighRisk;3;2;0;30;2	9;7;7;8;22;4;4;21;7;64	32820658;35	95934959;0;30	89041096;48	96305898;23;1204075;2	95533241
616016281;1;0;37;2;616;1;0;0;1;0;0;0;0;0;0;0;0;1;0;0;2highPA;0;0;0;0;0;0;0;0;1;1;0;1;0;0;0;0;0;0;0;0;0;0;0;0;19;97	72820282;166;86	1;31	24546378;[30	100);98;1HighRisk;3;4;0;38;4;5;6;7;18;5;2;30;7;73	08273474;-3	55E-15;100;62	29452055;100;23;1209075;2	599866622
616016373;0;1;45;4;616;1;0;0;0;0;0;0;0;0;0;1;0;1;0;2;2highPA;0;0;0;0;0;0;0;1;1;1;0;1;0;0;0;0;1;0;0;0;1;0;0;1;11;100;174;73;24	11150746;[18.5	25);90;0LowRisk;1;3;1;53;2	5;5;7;7;19;5;4;23;7;51	14702405;29	02439024;52	18408736;53	76712329;56	51328581;23;1203015;0	252898382
616016471;1;0;63;2;616;1;0;1;1;0;0;0;1;1;1;0;0;0;0;0;2highPA;0;0;1;0;0;0;0;0;1;2;0;0;0;0;0;0;0;0;0;0;0;0;0;1;5;96	29838562;160;54;21	09375;[18.5	25);66;0LowRisk;2;2;1;25;5;2;4;3;9;4;3;11;3;77	13727608;48	43902439;57	60530421;30	89041096;9	948152949;23;1207072;1	165464395
616016472;1;1;55;2;616;1;0;1;1;0;0;0;1;1;1;1;1;1;0;0;2highPA;0;0;1;0;0;0;0;0;1;2;0;0;1;1;0;0;0;0;1;0;1;0;0;1;11;73	77238464;165;73;26	81359045;[25	30);93;0LowRisk;3;2;0;30	31075269;5;5;5;4;14;5;3;16;7;67	92436215;48	97560976;57	60530421;36	54109589;9	07323396;23;1207072;1	345759903
616016493;1;0;37;1;616;1;0;0;1;0;0;0;0;0;0;1;1;0;0;0;1moderatePA;0;0;0;0;0;0;0;0;1;1;0;1;0;0;0;0;0;0;0;0;1;0;0;0;14;96	29838562;172;62;20	9572742;[18.5	25);74;0LowRisk;4;2;0;40;3;5;4;6;15;5;4;25;5;71	80121088;32	58536585;57	60530421;31	33561644;100;23;1207072;0	932307614
616016512;1;0;28;2;616;1;0;0;0;0;0;0;0;0;0;0;0;1;0;0;2highPA;0;0;0;0;0;0;0;0;1;1;0;1;0;0;0;0;0;0;0;0;1;0;0;0;11;100;164;59;21	93634741;[18.5	25);72;0LowRisk;2;2;1;31;3;6;7;8;21;4;4;21;8;74	64973715;18	92682927;60	54063591;8	082191781;47	6992871;23;1207072;1	864615229
616016522;1;0;51;2;616;1;1;1;1;0;0;0;0;1;1;1;1;0;0;0;2highPA;1;0;1;0;0;0;1;0;1;3;0;0;1;1;0;0;0;0;0;0;1;1;1;1;11;48	86410141;166;92;33	38655828;[30	100);99;1HighRisk;4;3;0;14;5;4;2;7;13;6;4;22;5;69	57870329;39	07317073;30	14820593;43	28767123;50	12961763;23;1207072;1	165464395
616016551;1;0;39;1;616;1;1;1;1;0;0;0;0;1;0;1;1;0;1;2;2highPA;0;0;0;0;0;0;0;0;1;1;0;1;0;0;0;0;0;0;0;0;0;1;8;1;16;78	68505859;172;62	5;21	12628448;[18.5	25);78;0LowRisk;1;2;1;37;2;6;7;7;20;5;4;23;8;79	71402254;28	26829268;57	60530421;33	04794521;100;23;1218095;0	839158827
616016562;0;0;28;2;616;1;1;1;1;0;0;0;0;0;0;1;1;1;1;0;2highPA;1;0;0;0;0;0;0;0;1;1;0;1;0;0;0;0;0;0;0;0;1;0;0;1;11;77	46856689;154;40;16	86625063;[0	18.5);60;0LowRisk;2;4;0;25;3;6;6;7;19;6;4;32;8;72	37626826;33	95121951;57	60530421;50	75342466;100;23;1218095;1	936138163
616016572;0;1;61;2;616;1;0;0;1;0;0;1;1;0;0;0;0;0;0;2;2highPA;0;0;0;0;0;0;0;1;1;1;0;1;1;0;0;1;1;0;0;0;0;1;10;1;13;81	2869339;178;90	2;28	4686277;[25	30);98;0LowRisk;1;4;0;55;3	2;4;8;7;19;7;4;22;8;75	75427841;31	54076655;85	17940718;39	5890411;77	91983346;23;1218095;1	223927851
616016701;0;1;48;1;616;1;1;1;1;1;1;1;1;0;0;1;1;0;1;0;1moderatePA;1;0;1;0;1;0;1;1;2;1;1;1;1;1;0;0;1;1;0;1;1;1;12;1;10;34	92085266;163	342268;79	53298969;29	80918793;[25	30);97	90425532;0LowRisk;1;1;1;25;4	887083333;3;4;5;12;5;2;12;5;73	17333075;20	97560976;77	5351014;56	23287671;100;23;1215052;3	77215492
616016831;0;1;46;1;616;1;1;1;1;1;1;1;1;1;1;1;1;0;1;0;2highPA;1;0;0;0;0;0;0;0;1;2;0;0;0;0;0;0;0;1;0;1;1;0;0;1;11;37	07955551;176;75	2;24	2768595;[18.5	25);98;0LowRisk;1;2;1;29;4	2;3;6;6;15;4;3;20;6;76	92972829;52	48780488;48	08892356;46	16438356;42	80622165;23;1216055;0	415012729
616016841;0;1;55;2;616;1;1;1;1;1;1;1;1;1;1;1;1;1;1;2;2highPA;0;0;0;0;0;0;0;0;1	474747475;1	683673469;1;0;0;0;0;0;0;0;0;0;0;1;5;1;8;48	04859161;190;102;28	25484765;[25	30);95;0LowRisk;2;1;1;43;4	572424242;3;4;4;11;4;3;12;2;70	8748398;57	56097561;24	10296412;20	95890411;50	12961763;23;1216055;0	365394204
616016842;1;0;53;2;616;1;0;1;1;0;1;1;0;0;0;0;0;0;1;0;2highPA;1;0;0;0;0;0;0;1;1;1;0;1;0;0;0;0;0;0;0;0;0;0;0;1;8;66	98575592;167;76;27	25088745;[25	30);95;1HighRisk;5;2;0;20;4	4095;4;5;6;15;4;3;17;7;62	36428668;43	41463415;20	00780031;37	05479452;25	79390797;23;1216055;0	316441242
616016911;1;1;42;2;616;1;0;1;1;0;0;0;0;0;0;0;0;1;0;2;1moderatePA;0;0;0;0;0;0;0;1;1;1;0;1;0;0;0;0;0;0;0;1;1;1;15;0;16;73	56282806;188;88;24	89814396;[18.5	25);87;0LowRisk;1;2;1;51;19;5;5;8;18;7;4;18;6;65	53066766;30	43902439;30	14820593;30	89041096;57	42377061;23;1206152;2	115751168
616016934;0;1;54;1;616;1;0;0;0;0;0;0;1;1;1;0;0;1;0;2;0Inactive;0;0;0;0;0;0;0;0;1;1;0;1;0;0;0;0;0;0;0;0;0;0;0;1;9;98	8640976;167;71;25	4580659;[25	30);85;0LowRisk;0;0;1;56;5;3;5;5;13;6;4;17;3;79	87020339;-3	55E-15;57	60530421;78	35616438;76	2367682;23;1206152;0	705264548
616016943;1;1;22;1;616;1;0;0;0;0;0;0;0;0;0;0;0;1;0;0;2highPA;0;0;0;0;0;0;0;0;1;1;0;1;0;0;0;0;0;0;0;0;0;0;0;0;13;100;194;110;29	22733553;[25	30);98;0LowRisk;1;1;1;50;3;4;5;6;15;7;5;20;5;39	71998234;12	92682927;53	86115445;29	76027397;74	05819499;23;1206152;1	123992808
616016952;1;0;58;2;616;1;0;0;0;0;0;0;0;0;0;0;0;0;0;2;0Inactive;0;0;0;0;0;0;0;0;1;1;0;1;0;0;0;0;0;0;0;0;0;0;0;1;17;100;157;56;22	7189744;[18.5	25);74;0LowRisk;1;1;1;32;3;6;6;10;22;7;4;28;7;80	99408768;57	07317073;57	60530421;30	89041096;100;23;1206152;0	3969693
616017031;0;1;53;2;616;0;0;0;1;0;0;0;0;0;0;0;0;1;0;2;2highPA;1;0;0;0;0;0;0;0;1;1;0;1;0;0;0;0;0;0;0;0;0;0;0;1;14;95	69126892;183;106;31	6521843;[30	100);112;1HighRisk;1;1;1;5;4;3;5;6;14;4;2;17;5;69	0972437;24	82926829;100;100;87	13545042;24;1465028;1	806208962
616017221;1;1;51;2;616;0;0;0;0;0;0;0;0;0;0;1;1;1;0;2;2highPA;0;0;0;0;0;0;0;1;1;1;0;1;0;0;0;0;0;0;0;0;0;0;0;0;18;100;186;104;30	06127876;[30	100);104;1HighRisk;0;1;1;62;1;7;9;7;23;9;7;36;9;59	86934584;26	86350021;100;72	12328767;81	0225905;24;1465038;2	34879551
616017301;0;0;36;2;616;0;0;1;1;0;0;0;0;0;0;0;0;0;0;0;2highPA;0;0;0;0;0;0;0;0;1;1;0;1;0;0;0;0;0;0;0;0;0;0;0;1;18;84	74085236;162;58;22	10028959;[18.5	25);88;1HighRisk;2;1;1;22;3;3;6;6;15;6;5;20;5;66	60484113;55	17073171;77	5351014;60	17123288;76	36017498;24;1465048;1	872273868
616017311;1;1;31;2;616;0;0;0;0;0;0;0;0;0;0;0;0;0;0;0;1moderatePA;0;0;0;0;0;0;0;0;1;1;0;1;0;0;0;0;0;0;0;0;0;0;0;0;19;100;171;78;26	67487432;[25	30);87;0LowRisk;0;1;1;44;1	3;5;7;9;21;5;5;23;9;46	04377045;49	95121951;41	69266771;69	04109589;67	85873913;24;1465048;5	732059413
616017341;1;0;60;5;616;0;0;1;1;0;0;0;0;1;0;1;1;0;0;0;2highPA;1;0;0;0;1;0;1;1;1;1;0;1;1;0;0;0;1;0;0;0;0;1;3;1;13;86	08142853;150;52;23	11111111;[18.5	25);68;0LowRisk;1;1;1;23;3;3;8;6;17;4;4;22;6;50	90940895;56	34146341;28	35413417;51	40410959;26	02073882;24;1465048;1	718758003
616017401;0;1;60;2;616;0;1;1;1;1;1;1;1;1;1;0;0;1;0;0;0Inactive;0;0;0;1;0;0;0;1;2;2;1;0;0;0;0;0;0;0;0;0;1;1;0;0;8;32	65330887;173;76;25	39343112;[25	30);97;0LowRisk;2;1;1;30;5	126865672;2;3;3;8;3;0;50;3;71	80452697;-3	55E-15;100;100;49	0926766;24;1465058;0	988326773
616017411;1;0;34;2;616;0;0;0;1;0;0;0;1;1;1;0;1;0;1;0;1moderatePA;0;0;0;0;1;1;0;0;1;1;0;1;0;0;0;0;0;0;0;0;0;1;30;1;17;100;165;57;20	93663912;[18.5	25);69;0LowRisk;1;2;1;35;7;5;6;3;14;7;0;10;3;79	98805479;39	07317073;57	60530421;100;48	6066105;24;1465058;4	144668256
616017481;0;0;54;1;616;0;0;1;1;0;0;0;1;1;1;1;1;1;0;3;2highPA;0;0;0;0;0;0;1;1;2;1;1;1;0;0;0;0;0;0;0;0;0;0;0;1;12;85	05491638;162;73;27	81588173;[25	30);91;1HighRisk;2;2;1;30;8;5;5;3;13;5;0;14;4;68	22857319;35	56097561;57	60530421;49	62328767;75	11341542;24;1465058;0	427958829
616017721;1;1;50;4;616;0;0;0;0;0;0;0;0;0;0;0;0;1;0;2;2highPA;0;0;0;0;0;0;0;0;1;1;0;1;0;0;0;0;0;0;0;0;0;0;0;0;13;100;185;92;26	88093499;[25	30);90;0LowRisk;3;1;1;54;3	090263158;4;5;7;16;5;6;20;5;37	65077984;26	41312858;100;89	65753425;79	45560596;24;1463011;0	173186462
616017751;1;1;33;2;616;0;0;0;0;0;0;0;0;1;1;1;0;0;1;0;2highPA;0;0;0;0;0;0;0;0;1;1;0;1;0;0;0;1;0;0;0;0;0;0;0;0;17;100;177;82;26	17383255;[25	30);83;0LowRisk;1;2;1;53;3;6;8;8;22;9;4;23;5;72	48969243;71	07317073;81	27925117;72	12328767;87	13545042;24;1463011;1	201890081
616018072;1;0;53;2;616;0;0;1;1;0;0;0;0;0;0;1;1;1;0;2;2highPA;0;0;1;0;0;0;0;0;1;2;0;0;1;1;0;1;0;0;0;0;0;0;0;0;11;51	2915802;161	5;65	9;25	26622511;[25	30);93;1HighRisk;1;0;1;28;3	1;5;7;6;18;6;4;22;6;85	12780664;42	29268293;24	64898596;80	58219178;73	39598185;24;1463011;0	49383351
616018761;1;1;56;4;616;0;0;0;0;0;0;0;0;0;0;0;0;1;0;3;2highPA;0;0;0;0;0;0;0;0;1;1;0;1;0;0;0;0;0;0;0;0;0;0;0;0;12;100;180;88;27	16049383;[25	30);102;1HighRisk;0;1;1;52;6;1;3;2;6;0;0;10;1;66	00011172;-3	55E-15;100;100;93	13026572;24;1465138;0	746278457
616018831;1;0;42;2;616;0;0;0;1;0;0;0;0;0;0;0;0;0;1;3;2highPA;0;0;0;0;0;0;0;0;1;1;0;1;0;0;0;0;0;0;0;0;0;0;0;0;17;94	52604675;160;55;21	484375;[18.5	25);71;0LowRisk;1;1;1;28;6;6;6;7;19;6;0;12;6;64	99929086;-3	55E-15;57	60530421;100;68	5353208;24;1465138;5	67198399
616018841;1;0;57;2;616;0;0;0;0;0;0;0;0;0;0;1;0;0;1;2;2highPA;0;0;0;0;0;0;0;0;1;1;0;1;0;0;0;0;0;0;0;0;0;0;0;0;12;100;155;70;29	13631634;[25	30);87;0LowRisk;3;3;0;30;5;6;5;4;15;5;0;18;4;75	17845111;-3	55E-15;100;100;76	24756967;24;1465138;0	71077041
616018851;1;1;58;2;616;0;0;0;1;0;0;0;0;0;0;0;0;0;0;2;2highPA;1;0;0;0;0;0;0;0;1;1;0;1;0;0;0;0;1;0;0;0;0;0;0;0;13;100;181;77;23	50355606;[18.5	25);84;0LowRisk;1;1;1;45;5;5;6;5;16;0;0;15;5;83	37995085;-3	55E-15;100;100;76	24756967;24;1465138;0	820725473
616019071;1;0;56;4;616;0;0;0;0;0;0;0;0;0;0;0;0;1;0;0;1moderatePA;0;0;0;0;0;0;0;1;1;1;0;1;0;0;1;0;0;0;0;0;0;0;0;0;11;100;179;93;29	02531132;[25	30);95;1HighRisk;1;1;1;47;3	388311688;3;4;5;12;6;4;30;4;18	31319419;-3	55E-15;52	18408736;100;66	39662994;24;1465158;3	272599272
616019232;1;0;62;2;616;0;0;0;1;0;0;0;0;0;0;1;1;1;0;0;1moderatePA;1;0;0;0;0;0;1;1;1;1;0;1;0;0;0;0;0;0;0;0;0;0;0;0;11;79	45222473;156;64;26	29848784;[25	30);90;1HighRisk;1;2;1;29;3	277142857;5;5;7;17;7;3;13;4;59	60907111;79	2195122;70	61199397;95	51369863;93	13026572;24;1463011;0	134442185
616019242;1;0;37;2;616;0;0;0;1;0;0;0;0;0;0;0;0;0;1;2;2highPA;0;0;0;0;0;0;0;0;1;1;0;1;0;0;0;0;0;0;0;0;1;0;0;0;15;100;175;83	4;27	23265306;[25	30);84;0LowRisk;2;2;1;44;2	5;7;7;8;22;5;4;25;6;71	22741618;39	07317073;89	7425897;89	65753425;93	13026572;24;1463011;2	19126762
616019252;1;0;54;2;616;0;0;0;1;0;0;0;0;0;0;1;1;1;0;2;0Inactive;1;0;0;0;0;0;0;1;1;2;0;0;0;0;0;0;0;0;0;0;0;0;0;0;14;45	49059296;162	3;89	6;34	01503875;[30	100);93;1HighRisk;1;1;1;33;3	5;4;6;8;18;6;4;17;7;71	25250619;-3	55E-15;80	88923557;56	23287671;49	87038237;24;1463011;0	134442185
616019281;1;0;52;2;616;0;0;0;1;0;0;0;0;0;0;1;1;1;0;0;2highPA;0;0;0;0;1;0;0;1;1;1;0;1;0;0;0;0;0;0;0;0;1;1;2;1;13;94	3950882;157;70;28	398718;[25	30);90;1HighRisk;1	838383838;1	646464646;1;28;2	753636364;3;9;8;20;5;4;16;9;61	44460378;77	07317073;75	3900156;80	61643836;76	02471831;24;1463011;0	134442185
616019291;1;1;61;2;616;0;1;1;1;1;0;0;0;0;0;1;0;0;0;2;0Inactive;0;0;1;0;0;0;0;0;2;2;1;0;1;0;0;0;0;0;0;0;0;0;0;1;13;58	70952606;173;80;26	7299275;[25	30);100;0LowRisk;2;2;1;42;4	719866667;4;6;6;16;7;4;15;4;76	7609629;71	07317073;37	67550702;72	15753425;63	0382732;24;1463011;0	15524018
616019312;0;0;57;2;616;0;0;1;1;1;1;0;1;1;0;1;1;0;1;0;2highPA;0;0;0;0;0;0;0;0;2;1;1;1;0;0;0;0;0;0;0;0;1;1;8;1;12;45	92601395;168	2;89	2;31	5291942;[30	100);103;1HighRisk;1;1;1;17;2	8;4;4;6;14;7;6;23;4;56	66939094;58	48780488;57	60530421;49	07534247;73	65521711;24;1463011;0	134442185
616019321;1;0;53;4;616;0;0;0;0;0;0;0;0;0;0;0;0;0;0;0;0Inactive;0;0;0;0;0;0;0;1;3;3;1;0;0;0;0;0;0;0;0;0;0;0;0;1;17;100;165;64;23	50780533;[18.5	25);72;0LowRisk;2;1;1;2;4;10;8;10;28;8;6;23;10;74	58943243;43	75609756;100;100;85	45265604;24;1465178;3	466627595
616019402;0;0;30;2;616;0;0;0;0;0;0;0;0;0;0;0;0;0;0;0;2highPA;0;0;0;0;0;0;0;0;2;2;1;0;0;0;0;0;0;0;0;0;0;0;0;0;17;100;169;80;28	01022373;[25	30);89;1HighRisk;1;2;1;3;4;6;10;10;26;9;6;25;10;75	56006465;57	56097561;100;100;100;24;1465178;3	860492603
616019621;1;0;28;2;616;0;0;0;0;0;0;0;0;0;0;0;0;0;0;0;2highPA;0;0;0;0;0;0;0;0;1;1;0;1;0;0;0;0;0;0;0;0;1;0;0;0;17;100;167;75	1;26	92817957;[25	30);89;1HighRisk;1;1;1;29;3;6;7;8;21;7;4;20;8;81	4922618;22	7804878;100;100;100;25;1462011;0	577200007
616019641;1;0;38;2;616;0;0;0;0;0;0;0;0;0;0;1;1;0;0;0;2highPA;0;0;0;0;0;0;0;0;1;1;0;1;0;0;0;0;0;0;0;0;0;0;0;1;12;100;160;80	5;31	4453125;[30	100);99;1HighRisk;1;3;1;36;3	2;5;6;9;20;6;2;16;5;41	29137773;31	07317073;100;100;73	39598185;25;1462011;0	577200007
616019891;0;0;49;1;616;0;0;0;1;0;0;0;0;0;0;1;1;1;0;0;2highPA;1;0;0;0;0;0;0;0;2;2;1;0;0;0;0;0;0;0;0;0;0;0;0;1;13;96	33123779;161;58;22	37567995;[18.5	25);78;0LowRisk;1;1;1;3;3;4;6;7;17;6;5;15;8;57	96172249;57	56097561;100;78	76712329;87	13545042;25;1421021;1	556764343
616019911;1;0;58;2;616;0;0;0;0;0;0;0;0;0;0;1;0;0;0;0;2highPA;0;0;0;0;0;0;0;0;1;1;0;1;0;0;0;0;0;0;0;0;0;0;0;0;14;100;163;60;22	58270917;[18.5	25);78;0LowRisk;1;1;1;3;3;3;5;8;16;8;4;17;9;72	24240931;64	34146341;100;75	06849315;100;25;1421021;1	25699058
616019951;1;0;54;1;616;0;0;1;1;0;0;0;0;1;1;1;1;1;0;0;2highPA;1;0;0;1;0;0;0;1;1;3;0;0;0;0;0;0;1;0;0;0;0;1;6;1;12;92	59676361;160;95;37	109375;[30	100);108;1HighRisk;1;1;1;32	72790698;4	224848485;3;0;0;3;5;0;5;2;61	88493395;35	85365854;100;100;65	35968892;25;1461011;0	620205743
616020002;0;1;54;2;616;0;1;1;1;0;1;0;0;0;0;1;1;1;0;2;0Inactive;0;0;0;0;0;0;0;1;1;4;0;0;0;0;0;1;0;0;0;0;1;0;0;1;10;51	93115234;162	8020408;68	14742268;25	71163807;[25	30);84	03195876;0LowRisk;3;1;1;32;2	851744186;10;10;10;30;5;0;17;7;66	28088109;52	09756098;57	60530421;100;73	65521711;25;1461011;1	432301191
616020051;0;1;43;1;616;0;0;0;1;0;0;0;0;0;0;1;0;0;1;2;0Inactive;0;0;0;0;0;0;0;0;1	121212121;1	929292929;1;0;0;0;0;0;1;0;0;0;0;1;10;1;14;97	76548767;188;114;32	25441376;[30	100);115;1HighRisk;1;1;1;43;5;4;6;6;16;5;3;34;6;38	06249757;28	79089431;81	27925117;75;73	39598185;26;1418044;2	677477572
616020081;1;1;29;2;616;0;0;0;0;0;0;0;0;0;0;0;0;0;0;0;2highPA;0;0;0;0;0;0;0;0;1;2;0;0;0;0;0;0;0;0;0;0;0;0;0;1;16;100;170;58;20	06920415;[18.5	25);78;0LowRisk;1;1;1;45;3;8;9;10;27;6;3;33;8;64	65561452;-3	55E-15;69	22776911;89	65753425;80	1036941;26;1418044;5	354955144
616020111;1;0;57;5;616;0;0;1;1;0;0;0;1;1;1;1;1;1;0;0;2highPA;0;0;0;0;0;0;1;1;2;2;1;0;0;1;1;0;0;0;0;0;0;0;0;1;11;77	49851227;156;69;28	3530572;[25	30);95;1HighRisk;0;0;1;25;5;7;8;7;22;5;2;17;7;55	90212433;76	48780488;71	09984399;64	65753425;62	99416721;26;1418044;1	299099911
616020122;1;1;56;2;616;0;0;1;1;0;0;0;1;0;0;1;1;0;1;2;0Inactive;0;1;0;0;0;0;0;1;1;2;0;0;0;1;1;0;0;0;0;0;0;0;0;1;11;69	52181244;169;90;31	5115017;[30	100);101;0LowRisk;1;3;1;22;4;6;5;8;19;4;6;42;7;82	08758396;52	48780488;100;66	54109589;93	13026572;26;1418044;3	137244
616020481;0;1;61;4;616;0;1;1;1;1;1;1;1;0;0;1;1;1;0;0;2highPA;1;0;0;1;0;0;0;1;1;1;0;1;0;1;0;0;0;0;0;0;0;1;12;0;10;38	55335999;171;106;36	25047023;[30	100);106;1HighRisk;3;2;0;20;2	939047619;10;10;10;30;7;4;12;10;70	26813182;70	87804878;100;56	33561644;93	13026572;26;1415084;0	794008764
616020502;0;0;40;2;616;0;0;0;1;0;0;0;0;0;0;0;0;0;0;0;2highPA;0;0;0;0;0;0;0;0;1;1;0;1;0;0;0;0;0;0;0;0;0;0;0;0;13;100;172;83;28	05570579;[25	30);90;1HighRisk;2;2;1;29;7;3;4;8;15;5;3;17;7;74	96302303;88	43902439;57	60530421;50	75342466;79	55281918;26;1415084;3	379747027
616021111;1;0;37;2;616;0;0;0;0;0;0;0;0;0;0;0;0;0;0;0;2highPA;0;0;0;0;0;0;0;0;1;1;0;1;0;0;0;0;0;0;0;0;0;0;0;1;14;100;169;58;20	30741221;[18.5	25);80;0LowRisk;1;1;1;27;2;7;4;4;15;4;4;26;3;68	71431985;59	41463415;34	08736349;62	39726027;48	31497084;26;1402011;3	1112695
616021152;1;0;26;2;616;0;0;0;0;0;0;0;0;0;0;1;1;0;0;2;1moderatePA;0;0;0;0;0;0;0;0;1;1;0;1;0;0;0;0;0;0;0;0;0;0;0;0;15;100;168;57;20	19557823;[18.5	25);70;0LowRisk;2;1;1;25;2;7;6;5;18;5;3;32;3;73	36777411;64	34146341;30	14820593;53	76712329;65	7485418;26;1402011;2	7417967
616021161;0;0;53;1;616;0;0;0;1;0;0;0;0;0;0;0;0;1;1;0;1moderatePA;0;0;0;0;0;0;0;0;1;1;0;1;0;0;0;0;0;0;0;0;1;0;0;0;12;78	31632996;162;46;17	52781588;[0	18.5);64;0LowRisk;1;1;1;21;2;8;10;10;28;7;7;19;10;39	79268208;64	34146341;49	2199688;53	76712329;46	17627997;26;1402011;0	563549603
616021192;1;0;39;2;616;0;0;0;0;0;0;0;0;0;0;0;0;0;0;3;0Inactive;0;0;0;0;0;0;0;0;1;1;0;1;0;0;0;0;0;0;0;0;1;0;0;0;17;100;160;54;21	09375;[18.5	25);74;0LowRisk;1;1;1;31;2;3;6;4;13;7;4;21;0;70	02728494;64	34146341;41	61466459;75	30821918;65	7485418;26;1402011;4	14835934
616021202;0;0;57;2;616;0;0;1;1;0;0;0;0;0;0;1;1;0;0;2;2highPA;1;0;0;0;0;0;0;0;1;1;0;1;0;0;0;0;0;0;0;0;1;0;0;0;14;47	15367889;164;78;29	00059488;[25	30);94;1HighRisk;3;1;1;22;4	952368421;8;6;5;19;4;3;25;4;77	84345197;65	31707317;43	87675507;71	78082192;64	41996111;26;1402011;1	127099205
616021411;1;1;40;1;616;1;0;0;0;0;0;0;0;0;0;0;0;0;0;0;2highPA;0;0;0;0;0;0;0;0;1;1;0;1;0;0;0;0;1;0;0;0;0;0;0;0;12;100;182;90;27	17063157;[25	30);98;0LowRisk;1;1;1;67;1	6;6;8;9;23;6;6;32;6;37	89560228;-3	55E-15;100;100;100;27;1433072;0	595377613
616021481;0;0;56;2;616;1;0;0;1;0;0;0;0;0;0;1;1;0;1;0;2highPA;0;0;0;0;0;0;0;1;1;1;0;1;0;0;0;0;0;0;0;0;0;0;0;1;12;96	29838562;164;76;28	25698989;[25	30);85;0LowRisk;1;3;1;41;2	7;4;7;9;20;9;6;24;6;60	76116603;-3	55E-15;57	60530421;56	23287671;46	92158134;27;1419072;0	412164947
616021542;0;0;33;2;616;1;0;0;0;0;0;0;0;0;0;0;0;0;0;2;2highPA;0;0;0;0;0;0;0;0;1;1;0;1;0;0;0;0;0;0;0;0;1;0;0;0;18;100;176;72;23	24380165;[18.5	25);75;0LowRisk;1;3;1;32;3;2;6;7;15;5;4;30;8;72	23014444;64	34146341;100;64	07534247;70	47958522;27;1419072;1	99174664
616021622;1;0;43;2;616;1;0;0;0;0;0;0;0;0;0;0;0;0;0;2;2highPA;0;0;0;0;0;0;0;0;1;1;0;1;0;0;0;0;0;0;0;0;0;0;0;1;16;100;165	5;84;30	66784714;[30	100);85;0LowRisk;2;3;0;38;2	7;6;7;9;22;8;6;65;4;75	62210097;-3	55E-15;57	60530421;56	23287671;46	88917693;27;1405052;0	83475057
616021671;1;1;28;1;616;1;0;0;0;0;0;0;0;0;0;0;0;1;1;2;2highPA;0;0;0;0;0;0;1;0;1;1;0;1;0;0;1;1;0;1;0;1;0;0;0;1;22;100;179;78;24	34380949;[18.5	25);80;0LowRisk;1;2;1;70;1	8;8;8;9;25;7;7;40;6;40	08360245;39	51219512;57	60530421;56	23287671;52	36552171;27;1405052;0	797928759
616021701;0;0;57;2;616;1;1;1;1;1;0;0;0;0;0;1;1;1;0;0;1moderatePA;0;0;0;0;0;0;1;0;1;2;0;0;0;0;0;0;0;0;0;0;0;0;0;1;13;55	69171906;161	5;85	4;32	74257397;[30	100);114;1HighRisk;2;1;1;19;6	4;3;4;5;12;0;0;9;5;65	31444249;59	41463415;57	60530421;47	29452055;80	1036941;27;1420072;0	29175721
616021711;0;0;63;2;616;1;0;1;1;0;0;0;0;0;0;1;1;1;0;0;2highPA;0;0;0;0;0;1;1;0;1;3;0;0;0;0;1;1;0;0;0;0;0;0;0;1;7;58	52769852;149;77	5;34	90833746;[30	100);102;1HighRisk;0;1;1;28;8	5;3;4;6;13;5;2;13;5;65	69498296;22	7804878;57	60530421;100;52	36552171;27;1420072;0	29175721
616021731;0;0;30;4;616;1;0;0;0;0;0;0;0;0;0;1;1;1;0;0;1moderatePA;0;0;0;0;0;0;0;0;1;1;0;1;0;0;0;0;0;0;0;0;0;0;0;1;11;100;159	5;47;18	47466122;[0	18.5);65;0LowRisk;1;2;1;30;2	1;5;7;7;19;5;4;15;8;73	89035159;79	2195122;57	60530421;100;52	36552171;27;1420072;1	65768375
616021741;1;0;35;2;616;1;0;0;0;0;0;0;0;0;0;0;0;1;0;0;2highPA;0;0;0;0;0;0;0;0;1;1;0;1;0;0;0;0;0;0;0;1;0;0;0;1;14;100;161;66	2;25	53913815;[25	30);87;0LowRisk;2;2;1;30;2	3;3;8;10;21;6;8;26;8;84	10920701;79	2195122;89	7425897;50	75342466;100;27;1420072;1	4210245
616021772;0;0;55;1;616;1;0;1;0;0;0;0;0;0;0;0;0;1;0;2;1moderatePA;0;0;0;0;0;0;0;1;1;1;0;1;0;0;0;0;0;0;0;0;1;1;1;1;8;97	49092102;154;63;26	56434475;[25	30);78;0LowRisk;4;4;0;32;3;4;7;7;18;6;0;19;4;68	808701;-3	55E-15;57	60530421;54	89726027;52	36552171;27;1420072;0	29175721
616021781;1;0;57;2;616;1;0;1;1;1;1;0;0;0;0;1;1;0;0;0;2highPA;1;0;0;0;0;0;0;0;1;1;0;1;1;1;1;0;1;0;0;0;0;0;0;1;10;71	36888885;157;78;31	64428577;[30	100);89;1HighRisk;1;1;1;26;4;3;4;5;12;4;4;11;2;83	20312111;43	46341463;100;78	15068493;45	52819183;27;1432042;1	134277934
616021841;0;1;53;2;616;1;1;1;1;0;0;0;0;0;0;1;1;1;0;0;1moderatePA;0;0;0;0;0;0;0;1;1;1;0;1;0;0;0;0;0;0;0;0;0;0;0;0;11;98	8640976;175;91;29	71428571;[25	30);104;1HighRisk;6;5;0;50;3	1;2;4;6;12;5;3;20;3;68	97585519;49	6097561;57	60530421;89	65753425;100;27;1432042;0	822787695
616021961;1;0;39;2;616;1;0;0;0;0;0;0;0;0;0;0;0;0;0;0;1moderatePA;0;0;0;0;0;0;0;0;1;1;0;1;0;0;0;0;0;0;0;0;0;0;0;0;15;100;160;76;29	6875;[25	30);89;1HighRisk;1;1;1;29;2;6;6;6;18;4;3;23;3;71	91843694;28	64418938;30	14820593;42	73972603;76	24756967;27;1414045;3	699661063
616021991;1;0;60;1;616;1;0;0;1;0;0;0;0;0;0;1;1;0;0;0;2highPA;0;0;0;0;0;0;0;1;1;1;0;1;0;0;1;1;0;0;0;0;0;0;0;0;16;91	14936829;158;65;26	03749399;[25	30);104;1HighRisk;2;2;1;28;5;10;10;10;30;8;0;5;10;47	69857711;48	97560976;57	60530421;89	65753425;80	1036941;27;1412122;0	230402765
616022001;1;0;36;4;616;1;0;0;1;0;0;0;0;0;0;0;0;1;0;2;2highPA;0;0;0;0;0;0;0;0;1;1;0;1;0;0;0;0;0;0;0;0;0;0;0;0;17;100;170;54;18	68512111;[18.5	25);70;0LowRisk;0;1;1;39;4;7;7;8;22;8;6;11;7;60	31214868;54	97560976;57	60530421;56	23287671;46	88917693;27;1412122;0	865272912
616022042;1;0;34;2;616;1;0;0;1;0;0;0;0;0;0;0;0;0;0;2;0Inactive;0;0;0;0;0;0;0;0;1;1;0;1;0;0;0;0;0;0;0;0;0;0;0;0;16;100;167;70;25	0995016;[25	30);80;0LowRisk;1;2;1;40;3	43;7;7;8;22;6;0;14;6;71	62610751;64	34146341;57	60530421;100;76	24756967;27;1412122;1	183453593
616022181;1;1;56;1;616;1;0;0;0;0;0;0;0;0;0;0;0;1;0;0;0Inactive;0;0;0;0;0;0;0;0;1;1;0;1;0;0;0;0;0;0;0;0;0;0;0;0;11;94	86856842;169;63;22	05805119;[18.5	25);82;0LowRisk;2;2;1;40;3	931518987;2;5;2;9;0;0;15;6;55	80874248;44	10373572;57	60530421;10	10273973;56	4808814;27;1429055;0	223310207
616022201;1;1;54;2;616;1;1;0;0;0;0;0;0;0;0;0;0;1;0;0;2highPA;0;0;0;1;0;0;0;1;2;1;1;1;0;0;0;0;0;0;0;0;0;0;0;0;12;100;180;82;25	30864198;[25	30);98;0LowRisk;3;2;0;47;2	947261905;5;4;6;15;6;4;23;3;74	52869418;30	98197243;55	81123245;29	76027397;79	03434867;27;1429055;0	446620414
616022202;0;0;51;2;616;1;1;1;1;0;0;0;0;0;0;0;0;1;0;0;2highPA;0;0;0;1;0;0;0;1;1;2;0;0;0;0;0;0;0;0;0;0;0;0;0;0;8;96	29838562;174;113;37	32329238;[30	100);124;1HighRisk;2;1;1;36;2	941641791;5;4;6;15;4;3;18;4;72	04622225;34	65170732;57	60530421;22	73972603;83	51013633;27;1429055;0	386785332
616022301;1;0;46;2;616;1;0;0;0;0;0;0;0;0;0;0;0;0;1;0;0Inactive;0;0;0;0;0;0;0;0;1;1;0;1;0;0;0;0;0;0;0;0;0;1;1;1;20;100;167;60;21	51385851;[18.5	25);71;0LowRisk;1;1;1;32;7;10;10;10;30;5;0;9;2;44	72453445;59	31707317;89	7425897;53	76712329;33	92741413;27;1415092;0	344741144
616022311;1;1;52;1;616;1;0;1;1;0;1;0;0;1;0;1;1;0;1;0;2highPA;1;0;1;0;1;1;0;1;1;1;0;1;1;1;1;1;0;0;0;0;1;1;1;1;8;58	73932648;170;92;31	83391003;[30	100);96;0LowRisk;1;1;1;49;8;4;5;7;16;5;0;24;4;70	08341506;-3	55E-15;89	7425897;58	42465753;76	24756967;27;1415092;0	285555729
616022331;1;1;27;1;616;1;0;1;1;0;0;0;0;0;0;1;0;1;0;2;2highPA;1;0;0;0;0;0;0;0;1;2;0;0;1;0;1;1;0;0;0;0;0;1;2;0;15;75	15657806;182;99;29	88769472;[25	30);100;0LowRisk;1;1;1;60;2	456555556;4;6;8;18;7;5;26;6;55	70473891;48	43902439;80	88923557;80	58219178;100;27;1415092;0	386995448
616022351;1;0;54;5;616;1;0;0;1;0;0;0;0;1;1;0;0;1;0;2;2highPA;1;0;0;0;0;0;0;0;2;2;1;0;1;0;0;0;0;0;0;0;0;0;0;1;13;90	16158295;150;87;38	66666667;[30	100);113;1HighRisk;1;2;1;27;7;5;5;7;17;6;0;19;5;49	5627747;37	29189614;56	47425897;30	1369863;100;27;1415092;0	138487422
616022371;1;1;50;1;616;1;0;0;0;0;0;0;0;0;0;0;0;1;0;4;2highPA;0;0;0;0;0;0;0;0;1;1;0;1;0;0;0;0;0;0;0;0;0;0;0;0;11;100;172;68;22	98539751;[18.5	25);82;0LowRisk;1;1;1;35;5;6;6;6;18;5;3;2;6;28	12680115;64	34146341;57	60530421;56	23287671;48	80103694;27;1426032;0	279956597
616022391;1;1;51;4;616;1;0;0;0;0;0;0;0;0;0;0;0;0;0;3;1moderatePA;0;0;0;1;0;0;0;1;1;2;0;0;0;0;0;0;0;0;0;0;0;1;24;0;10;100;165;100;36	73094582;[30	100);105;1HighRisk;2;1;1;42;4;10;10;10;30;7;0;7;10;62	51720416;16	48780488;100;56	23287671;79	33697288;27;1426032;0	317284144
616022402;1;0;27;2;616;1;0;0;0;0;0;0;0;0;0;0;0;0;0;2;1moderatePA;0;0;0;0;0;0;0;0;1;1;0;1;0;0;0;0;0;0;0;0;1;0;0;0;18;100;167;63;22	58955144;[18.5	25);65;0LowRisk;1	84;1;1;33;3	348902439;7;6;8;21;5;0;12;7;64	4356867;64	34146341;57	60530421;56	23287671;46	88917693;27;1426032;0	912925623
616022441;0;0;59;2;616;1;0;1;1;0;0;0;0;0;0;1;1;0;0;0;2highPA;0;0;0;0;0;0;0;0;1;2;0;0;0;0;1;1;0;0;0;0;0;0;0;0;13;89	66860962;167;70;25	0995016;[25	30);85;0LowRisk;1;2;1;32;4;4;3;4;11;0;0;6;5;52	54376275;64	34146341;57	60530421;56	23287671;48	05573558;27;1426032;0	473551216
616022461;0;1;58;1;616;1;0;1;0;0;0;0;0;0;0;0;0;1;0;4;1moderatePA;0;0;0;0;0;0;0;0;2;2;1;0;0;0;0;0;0;0;0;0;0;0;0;1;11;90	18398285;174;73;24	11150746;[18.5	25);82;0LowRisk;1;1;1;35;6;4;3;4;11;4;4;7;3;59	90931312;43	75609756;30	14820593;34	24657534;30	71937784;27;1417045;0	439316507
616022551;1;0;54;1;616;1;0;0;1;0;0;0;0;0;0;0;1;1;0;2;0Inactive;0;0;0;0;0;0;0;0;1;1;0;1;0;0;0;0;0;0;0;0;0;1;3;0;13;97	56481934;161;54;20	83252961;[18.5	25);72;0LowRisk;1;1;1;33;3	313;5;7;6;18;5;3;10;5;93	25883155;33	4485684;52	18408736;55	10273973;79	87686325;27;1425062;0	17664212
616022561;1;1;64;2;616;1;0;0;1;0;0;0;0;0;0;0;0;0;0;2;2highPA;0;0;0;0;0;0;0;1;1;2;0;0;0;0;1;1;0;0;0;0;0;0;0;1;16;95	53098297;178;74;23	35563691;[18.5	25);91;0LowRisk;1;4;0;42;2	535217391;6;8;8;22;8;6;45;7;65	80793993;29	51838947;89	7425897;79	82876712;66	46143876;27;1425062;0	407936756
616022581;1;1;57;2;616;1;0;0;1;0;0;0;0;1;0;0;0;0;0;2;1moderatePA;0;0;0;0;0;1;0;0;1;1;0;1;0;0;0;1;0;0;0;0;0;0;0;0;11;85	04852295;168;76;26	92743764;[25	30);95;0LowRisk;1;3;1;36;3	305421687;3;6;9;18;7;3;20;6;59	50462569;62	53658537;78	66614665;63	76712329;73	64539759;27;1425062;0	489524107
616022591;1;0;36;2;616;1;0;0;0;0;0;0;0;0;0;0;0;0;0;0;2highPA;0;0;0;0;0;0;0;0;1;1;0;1;0;0;0;0;0;0;0;0;0;0;0;0;21;100;158;63	3;25	35651338;[25	30);79;0LowRisk;2;1;1;34;2	938021978;7;7;10;24;6;0;45;8;74	87305239;27	14667558;66	84867395;80	58219178;78	38996389;27;1425062;1	111253506
616022601;1;0;54;1;616;1;0;1;0;0;0;0;0;0;0;0;0;1;0;0;0Inactive;0;0;0;0;0;0;0;1;1;1;0;1;0;0;0;0;0;0;0;0;0;0;0;1;19;100;163;70;26	34649403;[25	30);83;0LowRisk;0;2;1;31;2	935913978;5;7;8;20;6;0;25;9;40	42177505;62	09756098;46	76287051;55	10273973;47	95852236;27;1425062;0	22080265
616022621;1;1;58;1;616;1;0;0;0;0;0;0;0;0;0;1;0;1;0;2;0Inactive;0;0;0;0;0;0;0;0;1;1;0;1;0;0;0;0;0;0;0;0;0;1;1;0;14;100;165;63;23	14049587;[18.5	25);89;0LowRisk;1;1;1;40;2	915897436;4;5;7;16;6;4;20;7;63	60892193;56	34146341;61	09193683;68	28767123;60	98509397;27;1425062;0	815873512
616022651;0;0;29;2;616;1;0;0;0;0;0;0;0;0;0;1;0;0;0;0;2highPA;0;0;0;0;0;1;0;0;1;1;0;1;0;0;0;0;0;0;0;0;0;0;0;0;18;100;160	0149425;64	73448276;25	28218486;[25	30);83	11395349;0LowRisk;1;3;1;30;3	280140845;6;5;7;18;0;0;11;7;87	83031898;24	92682927;71	25585023;100;85	22359041;27;1408052;0	99035324
616022692;1;0;33;2;616;1;0;0;1;0;0;0;0;0;0;0;0;1;0;0;1moderatePA;0;0;0;0;0;1;0;0;1;1;0;1;0;0;0;0;0;0;0;0;0;0;0;0;14;100;164;52;19	33372992;[18.5	25);62;0LowRisk;0;1;1;30;4;6;6;7;19;0;0;14;7;76	39094074;100;100;100;76	24756967;27;1408052;2	140191938
616022722;1;1;54;2;616;1;0;1;1;0;0;1;0;0;0;0;0;0;0;0;2highPA;0;0;0;1;0;0;0;1;1;1;0;1;0;0;1;1;0;0;0;0;0;0;0;0;14;55	88097;176;105;33	89721074;[30	100);112;1HighRisk;1;1;1;44;5;10;10;10;30;9;8;5;10;59	82627577;64	34146341;100;100;76	24756967;27;1408052;1	70833985
616022841;0;1;53;1;616;1;0;1;1;0;0;0;0;0;0;0;0;1;0;2;1moderatePA;0;0;0;1;0;0;1;1;1;1;0;1;0;0;0;0;0;0;0;0;0;0;0;1;8;87	75925446;165;74;27	18089991;[25	30);95;0LowRisk;1;1;1;50;3	032857143;3;5;8;16;6;0;6;3;50	70366297;-3	55E-15;85	17940718;100;70	4738668;27;1407012;0	951852431
616022861;1;1;22;1;616;1;0;0;0;0;0;0;0;0;0;0;0;0;0;2;2highPA;0;0;0;0;0;0;0;0;1;1;0;1;0;0;0;0;0;0;0;0;0;0;0;0;15;100;179;77;24	03170937;[18.5	25);85;0LowRisk;0;2;1;50;2	711609195;7;5;9;21;7;4;50;8;55	55606189;31	35048446;56	74726989;53	76712329;72	87751134;27;1407012;9	674886208
616022881;1;0;40;2;616;1;0;1;1;0;0;0;0;0;0;0;1;0;0;2;2highPA;1;0;0;0;0;0;0;0;1;1;0;1;0;0;0;0;0;0;0;0;0;0;0;0;18;92	54324341;164;77;28	62879239;[25	30);95;1HighRisk;3;5;0;26;2	902717391;6;8;9;23;5;3;30;9;61	53202606;27	71501926;18	99375975;80	61643836;74	79809562;27;1407012;8	427005754
616022891;1;0;57;1;616;1;0;0;1;0;0;0;0;0;0;1;1;0;0;2;0Inactive;0;0;0;0;0;1;1;0;1;1;0;1;1;0;0;0;0;0;0;0;1;1;3;1;12;88	12775421;157;76;30	83289383;[30	100);85;0LowRisk;1;1;1;30;3	476363636;3;5;8;16;6;0;18;4;71	76093103;27	8286429;79	52418097;100;81	50788507;27;1407012;0	824329894
616022911;1;0;51;5;616;1;0;0;1;0;0;0;1;1;1;0;0;0;0;0;2highPA;0;0;0;0;0;0;0;1;1;1;0;1;1;1;0;1;0;0;0;0;0;1;12;0;3;67	27468872;167;102;36	57355947;[30	100);108;1HighRisk;5;4;0;45;3;1;5;6;12;5;3;18;8;70	06787596;47	56097561;54	13416537;80	58219178;61	22789883;27;1407012;0	824329894
616023052;1;0;51;2;616;1;0;0;0;0;0;0;0;0;0;1;0;0;1;0;1moderatePA;0;0;0;0;0;0;0;1;2;2;1;0;0;0;0;0;0;0;0;0;0;0;0;0;17;97	56481934;152;52;22	50692521;[18.5	25);74;0LowRisk;1;1;1;25;5;8;10;9;27;7;6;33;8;49	64845313;16	24390244;65	40561622;39	5890411;100;27;1418045;1	192107847
616023101;1;0;61;4;616;1;0;0;1;0;0;0;0;0;0;1;0;1;0;0;2highPA;0;0;0;0;0;0;0;1;1;1;0;1;0;0;0;0;0;0;0;0;0;1;1;1;17;96	13438416;164;66;24	5389649;[18.5	25);70;0LowRisk;1;1;1;23;4;7;9;9;25;8;4;20;9;57	44343257;70	87804878;71	97528973;100;93	13026572;27;1418045;0	711921272
616023122;1;1;52;2;616;1;0;0;0;0;0;0;0;0;0;0;0;1;0;0;2highPA;0;0;0;1;0;0;0;0;1;2;0;0;0;0;0;0;0;0;0;0;0;0;0;0;14;97	76548767;170;72;24	91349481;[18.5	25);86;0LowRisk;1	68;1;1;40;1	8;5;5;5;15;5;2;16;3;76	13905194;55	26829268;81	27925117;100;87	62151653;27;1423082;0	619810885
616023131;1;1;24;1;616;1;0;0;0;0;0;0;0;0;0;0;0;0;0;2;2highPA;0;0;0;0;0;0;0;0;1;1;0;1;0;0;0;0;0;0;0;0;0;0;0;1;13;98	8640976;187;68;19	44579485;[18.5	25);78;0LowRisk;2;2;1;60;2	866666667;7;8;7;22;5;4;17;8;71	78988698;56	97560976;100;79	82876712;100;27;1423082;0	466770826
616023191;1;1;41;2;616;1;0;0;0;0;0;0;0;0;0;1;1;1;0;0;0Inactive;0;0;0;0;0;0;0;1;1;1;0;1;0;0;0;0;0;0;0;0;0;1;2;0;14;98	8640976;176;91;29	37758264;[25	30);105;1HighRisk;1;2;1;46;2	701208791;5;7;9;21;8;5;20;9;74	47036059;24	84529617;100;100;82	72845107;27;1423082;2	86663295
616023261;1;0;39;2;616;1;0;0;1;0;0;0;0;0;0;1;0;1;0;2;2highPA;0;0;0;0;0;0;0;0;1;1;0;1;0;0;1;0;0;0;0;0;0;0;0;1;12;75	37493896;162	5;75	6;28	6295858;[25	30);95;1HighRisk;1;3;1;29;2	9;5;8;10;23;8;6;26;6;77	45793647;31	07317073;100;49	8630137;70	67401167;27;1427042;1	598225229
616023311;1;1;45;2;616;1;0;1;1;0;0;0;0;0;0;0;0;1;0;0;0Inactive;0;0;0;0;0;0;0;1;1;2	42;0;0;0;0;0;0;1;0;0;0;1;1;99;1;13;52	71749878;186;85;24	56931437;[18.5	25);94;0LowRisk;0;1;1;49;2	495698925;5;7;8;20;5;4;25;9;69	40191066;25	55284553;100;22	0890411;64	03110823;27;1402035;1	842835468
616023322;0;0;33;2;616;1;0;0;1;0;0;0;0;0;0;1;1;0;0;0;1moderatePA;0;0;0;0;0;0;0;0;1;1;0;1;0;0;0;0;0;0;0;0;1;0;0;0;8;86	09587097;175;75;24	48979592;[18.5	25);84;0LowRisk;1;1	34;1;39;2;5;2;2;9;5;4;22;1;73	4586499;44	87871701;11	31045242;17	02054795;43	32469216;27;1402035;1	203857965
616023331;1;0;53;5;616;1;0;0;1;0;0;0;0;0;0;0;0;1;0;0;1moderatePA;1;0;0;0;0;0;1;0;2;3;1;0;0;0;0;0;0;0;0;0;0;0;0;0;11;97	05265808;163;55;20	70081674;[18.5	25);68;0LowRisk;4;4;0;29;3	564137931;6;7;7;20;4;3;14;8;59	5542328;29	98754541;47	54290172;63	70911378;76	24756967;27;1402035;0	299756325
616023382;1;0;53;2;616;1;0;1;1;0;0;0;0;0;0;1;1;0;0;0;2highPA;0;0;0;0;0;0;1;0;1;1;0;1;0;0;0;0;0;0;0;0;0;0;0;1;8;75	60359192;170;76;26	29757785;[25	30);97;1HighRisk;1;1;1;32;3	693636364;5;7;4;16;4;3;23;4;50	81511391;50	29268293;22	23088924;10	10273973;41	80168503;27;1402035;0	59951265
616023921;1;1;25;1;616;0;0;0;0;0;0;0;0;0;0;0;0;0;0;0;1moderatePA;0;0;0;0;0;0;0;0;1;1;0;1;0;0;0;0;0;0;0;0;1;1;2;1;15;100;165	5;69	2;25	26446454;[25	30);80;0LowRisk;1;1;1;52;2	6;5;3;5;13;5;5;11;5;54	0816924;47	75609756;57	60530421;64	07534247;80	1036941;29;1606024;1	68863741
616023991;1;1;59;5;616;0;0;0;1;0;0;0;0;0;0;1;1;1;0;2;2highPA;0;0;1;0;0;0;0;0;3;3;1;0;0;0;0;0;0;0;0;0;0;0;0;0;10;96	62960052;175;95	5;31	18367347;[30	100);112;1HighRisk;5;1;0;53;3	2;4;4;4;12;6;5;13;4;71	13865855;24	82926829;43	91575663;46	64383562;80	1036941;29;1606024;0	36301593
616024082;0;0;62;2;616;0;0;1;0;0;0;0;0;0;0;0;0;0;0;0;1moderatePA;0;0;0;0;0;0;0;0;1;2;0;0;0;0;0;0;0;0;0;0;0;0;0;0;8;100;152;72;31	1634349;[30	100);95;1HighRisk;1;1;1;28;3	8;5;3;3;11;4;2;10;2;89	67985652;61	51219512;57	60530421;68	80136986;99	83797797;29;1610024;0	627324727
616024111;1;1;57;4;616;0;0;0;1;1;1;1;0;0;0;1;1;1;0;0;0Inactive;0;0;0;0;0;0;0;0;4;2;1;0;1;1;1;1;0;0;0;0;0;0;0;1;7;70	60251617;185;66	3;19	37180424;[18.5	25);80;0LowRisk;0;0;1;30;4	442459016;1;3;2;6;5;2;17;2;29	54317947;54	29268293;74	4149766;62	19178082;17	20674012;29;1610024;0	362185437
616024161;1;0;57;4;616;0;1;1;1;1;0;0;0;0;0;1;1;1;0;0;1moderatePA;1;0;0;0;1;1;1;0;1;1;0;1;1;1;0;0;1;0;0;0;1;0;0;1;16;59	69493103;158;47	2;18	90722641;[18.5	25);69;0LowRisk;2;2;1;22;3	922823529;5;4;5;14;9;5;27;4;50	95361415;20	97560976;43	91575663;8	082191781;35	80686973;29;1610024;0	313662363
616024181;0;0;64;4;616;1;1;1;0;0;0;0;1;0;0;1;1;0;1;0;0Inactive;0;0;0;1;0;0;0;1;1;2;0;0;0;1;0;0;0;0;0;0;1;0;0;0;7;62	10112;152;68	2;29	51869806;[25	30);95;1HighRisk;1;1;1;18;4	24;5;7;7;19;6;5;20;8;32	92421506;22	7804878;50	7800312;68	86986301;76	24756967;30;1601045;0	111794988
616024202;0;0;61;2;616;1;0;1;1;1;1;1;1;1;1;1;1;1;0;0;2highPA;0;0;0;0;0;0;0;0;1;2;0;0;0;0;0;1;0;0;0;0;0;0;0;0;12;76	08804321;161	5;50	1;19	20846553;[18.5	25);71;0LowRisk;1;2;1;30;3;6;7;9;22;7;4;18;9;70	13571058;31	07317073;78	62714509;48	90410959;48	86584576;30;1601045;0	223589976
616024242;0;0;33;2;616;1;0;0;1;0;0;0;0;0;0;0;0;0;1;2;1moderatePA;0;0;0;0;0;0;0;1;1;1;0;1;0;0;0;0;0;0;0;0;1;0;0;1;14;97	76548767;161;65;25	07619305;[25	30);88;1HighRisk;2;2;1;33;2	3;7;9;10;26;7;5;34;8;76	15820567;35	80487805;57	60530421;56	23287671;100;30;1601045;0	725175192
616024441;1;1;52;1;616;1;0;1;1;0;0;0;0;0;0;1;0;1;1;2;2highPA;0;0;0;0;0;0;0;1;1;2;0;0;0;0;0;0;0;0;0;0;0;0;0;0;15;59	15233994;183;78	8;23	53011437;[18.5	25);88;0LowRisk;4;5;0;43;12;5;8;10;23;7;4;23;7;48	85710816;12	92682927;57	60530421;56	23287671;48	80103694;30;1606032;0	558114747
616024662;1;0;51;2;616;1;0;0;0;0;0;0;0;0;0;0;0;0;0;2;2highPA;0;0;0;0;0;0;0;0;1;2;0;0;0;0;1;0;0;0;0;0;1;0;0;0;12;100;146;78	4;36	77988366;[30	100);94;1HighRisk;1;1;1;23;2	3;4;8;9;21;5;5;16;9;78	20125628;22	7804878;57	60530421;83	59589041;79	55281918;30;1608015;0	224408987
616024711;0;0;31;1;616;1;0;0;0;0;0;0;0;0;0;0;0;1;0;0;2highPA;0;0;0;0;0;0;0;1;1;2;0;0;0;0;0;0;0;0;0;0;0;0;0;0;11;100;174;72;23	78121284;[18.5	25);86;0LowRisk;5;1;0;42;2;7;8;9;24;6;3;15;10;41	62260274;24	82926829;56	74726989;40	78767123;38	91769281;30;1608015;1	831034615
616024811;1;1;30;2;616;0;0;0;0;0;0;0;0;0;0;0;0;1;0;2;2highPA;0;0;0;0;0;0;0;0;1;1;0;1;0;0;0;0;0;0;0;0;0;0;0;0;11;100;173;102	9;34	38136924;[30	100);104;1HighRisk;2;2;1;59;2	1;4;6;8;18;4;5;30;7;48	08652851;-3	55E-15;100;100;54	34219054;31;1811011;11	2212436
616024841;1;0;50;1;616;0;0;1;1;0;0;0;0;1;0;1;1;0;0;0;2highPA;0;0;0;0;0;0;0;0;1;2;0;0;0;0;1;1;0;0;0;0;0;0;0;1;20;79	97657013;166;70;25	40281608;[25	30);85;0LowRisk;1;1;1;36;2	2;5;6;7;18;7;5;32;6;63	92110296;50	09756098;52	18408736;70	58219178;76	89565781;31;1811011;0	557709937
616024871;1;1;60;1;616;0;1;1;1;0;0;0;1;1;1;1;1;0;0;0;2highPA;1;0;0;0;0;0;0;0;1;1;0;1;0;0;1;1;0;0;0;0;1;1;5;1;13;95	16249084;168;75	5;26	75028345;[25	30);92;0LowRisk;3;2;0;32;3	1;4;6;7;17;4;3;19;7;49	16130364;31	07317073;46	76287051;100;47	6992871;31;1863011;0	230812437
616024901;1;0;58;4;616;0;0;1;1;0;0;0;0;0;0;1;1;1;0;0;2highPA;1;0;0;0;0;0;0;1;1;1;0;1;0;0;0;0;0;0;0;0;0;0;0;0;13;94	15711975;154;67	8;28	58829482;[25	30);86;0LowRisk;3;3;0;30;3;2;5;7;14;5;4;19;7;46	08959709;-3	55E-15;100;100;52	07388205;31;1863011;0	1998898
616025091;1;1;20;1;616;0;0;0;1;0;0;0;0;0;0;0;0;1;0;2;2highPA;0;0;0;0;0;0;0;0;1;1;0;1;0;0;0;0;0;0;1;0;0;1;1;0;13;100;181;56;17	09349531;[0	18.5);67;0LowRisk;1;1;1;31	67395833;3;7;8;9;24;7;5;27;6;62	45070813;52	7804878;42	47269891;100;78	38626053;31;1818011;2	721903912
616025111;0;0;44;1;616;0;0;0;0;0;0;0;0;0;0;0;0;1;0;0;2highPA;0;0;0;0;0;1;0;0;1;2;0;0;0;0;0;0;0;0;0;0;0;0;0;1;8;100;164;64	5;23	98126115;[18.5	25);81;0LowRisk;1;1;1;35;3	553414634;7;7;8;22;6;2;21;5;66	91764986;-3	55E-15;81	27925117;100;27	41412832;31;1863011;0	660328349
616025141;1;0;40;2;616;0;0;0;0;0;0;0;0;0;0;0;0;0;0;0;2highPA;0;0;0;0;0;0;0;0;1;1;0;1;0;0;0;0;0;0;0;0;1;0;0;0;17;100;169;55	6;19	46710549;[18.5	25);67;0LowRisk;3;2;0;27;2	2;6;7;8;21;6;5;29;7;68	88854029;-3	55E-15;100;100;88	64525576;31;1863011;1	320656699
616025181;1;0;50;1;616;0;0;1;1;0;0;0;1;1;1;1;1;1;0;0;2highPA;0;0;1;0;0;0;0;1;1;2;0;0;0;0;0;0;0;0;1;0;1;1;13;1;12;87	15213013;168;79;27	99036281;[25	30);96;1HighRisk;2;2;1;29;4;5;7;8;20;5;4;24;9;60	74487609;-3	55E-15;100;100;100;31;1863011;0	412291412
616025202;0;0;54;2;616;0;0;1;1;1;1;1;0;1;0;1;1;1;0;0;2highPA;0;0;0;0;0;0;0;0;1;1;0;1;0;0;0;0;0;0;0;0;0;1;6;1;13;31	97734261;160	5;70	2;27	25128832;[25	30);59;0LowRisk;3;3;0;24;2	3;7;7;9;23;8;6;35;8;54	22416239;12	92682927;100;100;100;32;1861011;1	78780356
616025321;1;0;63;5;616;0;0;1;1;1;1;1;1;1;0;1;1;0;0;2;2highPA;1;0;0;0;0;0;0;0;1;1;0;1;0;0;1;1;0;0;0;0;1;0;0;1;13;46	40351486;164;67;24	9107674;[18.5	25);87;0LowRisk;0;3;1;25;4;6;5;7;18;6;3;17;5;67	51655027;44	53658537;47	54290172;74	62328767;66	29941672;32;1804011;1	73072523
616025391;1;1;35;2;616;0;0;0;0;0;0;0;0;0;0;0;0;0;0;0;2highPA;0;0;0;0;0;0;0;0;1;1;0;1;0;0;0;0;0;0;0;0;1;0;0;0;15;100;178;99;31	24605479;[30	100);96;0LowRisk;3;4;0;56;2;5;5;6;16;7;4;29;6;71	44084168;39	41463415;50	93603744;59	52054795;62	41088788;32;1804011;11	55670429
616025421;1;1;27;1;616;0;0;0;0;0;0;0;0;0;0;0;0;0;0;0;2highPA;0;0;0;0;0;0;0;0;1;1;0;1;0;0;0;0;0;0;0;0;0;1;2;1;17;100;178;81	3;25	65963893;[25	30);90;0LowRisk;1;1;1;56;2	953291139;4;5;6;15;5;4;25;6;32	38478407;-3	55E-15;75	85803432;74	62328767;44	52365522;32;1806024;1	157477611
616025462;0;1;45;2;616;0;0;1;0;0;0;0;0;1;1;0;0;1;0;0;1moderatePA;0;0;0;0;0;0;1;1;1;1;0;1;0;1;0;0;0;0;0;0;0;1;3;1;12;96	42891693;175;79	3;25	89387755;[25	30);95;0LowRisk;1;2;1;49;2	2;6;6;8;20;7;4;27;7;57	74116035;36	68292683;57	60530421;70	4109589;47	6992871;32;1806024;1	157477611
[truncated: 3,577 more rows]
[truncated: 3 more columns]
